# Supplementary material for: The zinc-finger transcription factor Blimp1/Prdm1 is required for uterine remodelling and repair in the mouse
Source: Nat Commun. 2025 Jan 31;16:1220. doi: 10.1038/s41467-025-56511-8 (PMC11785775; doi:10.1038/s41467-025-56511-8)
Supplement: Supplementary file 3 — Supplementary Data 1 [file 41467_2025_56511_MOESM3_ESM.xlsx]

## Sheet: Supplementary data 1
Supplementary data 1. Genes differentially expressed in Blimp1 WT decidua (E6.0), 14 hours post RU486 treatment vs Oil controls (DeSeq2 with a FDR cut-off of 0.05, > 2-fold change in expression and FPKM of > 1 in all samples within at least one group).
Gene symbol	Chromosome	Start	End	Probe Strand	Ensembl gene ID	Description	P-value (Blimp1 WT RU486 vs Oil DESeq stat p <0.05 after corrections)	FDR (Blimp1 WT RU486 vs Oil DESeq stat p <0.05 after corrections)	Blimp1 WT_Oil_1	Blimp1 WT_Oil_2	Blimp1 WT_Oil_3	Blimp1 WT_Oil_4	Blimp1 WT_RU486_1	Blimp1 WT_RU486_2	Blimp1 WT_RU486_3	Blimp1 WT_RU486_4	fold change WT RU486 vs Oil	BMP2 null uterus upregulated (Lee et al., 2007)	BMP2 null uterus down-regulted (Lee et al., 2007)
Ptpn5	7	47077795	47133684	-	ENSMUSG00000030854	protein tyrosine phosphatase, non-receptor type 5 [Source:MGI Symbol;Acc:MGI:97807]	1.20876e-08	6.01973e-08	0.148463	0	0.00524906	0.0171478	4.37405	3.86584	4.12667	3.84107	94.8593
Gm49425	15	101515920	101517261	-	ENSMUSG00000116336	predicted gene, 49425 [Source:MGI Symbol;Acc:MGI:6155060]	0.000153543	0.00047336	0.454112	0	0	0	14.9078	4.09159	10.4385	5.44475	76.8151
Mmp10	9	7502352	7510240	+	ENSMUSG00000047562	matrix metallopeptidase 10 [Source:MGI Symbol;Acc:MGI:97007]	0.0118815	0.026331	2.31783	0	0	0	30.7982	23.5618	20.5441	41.7187	50.3156
Msc	1	14753346	14755992	-	ENSMUSG00000025930	musculin [Source:MGI Symbol;Acc:MGI:1333884]	1.39182e-13	1.05961e-12	0.621664	0.0696235	0.0716726	0.117071	14.0968	11.9331	6.47526	9.4476	47.6719	Msc
Tnc	4	63959785	64047015	-	ENSMUSG00000028364	tenascin C [Source:MGI Symbol;Acc:MGI:101922]	1.78857e-07	7.90597e-07	7.58369	0.361122	0.536103	0.519869	94.6842	99.9665	72.556	121.474	43.183
E030025P04Rik	11	109139291	109144369	-	ENSMUSG00000078605	RIKEN cDNA E030025P04 gene [Source:MGI Symbol;Acc:MGI:2685510]	1.41763e-36	3.92158e-35	0.127673	0.0274059	0.0282125	0.184331	4.21788	3.30723	3.94453	4.1111	42.3825
Oxtr	6	112473683	112489943	-	ENSMUSG00000049112	oxytocin receptor [Source:MGI Symbol;Acc:MGI:109147]	3.67573e-09	1.92593e-08	2.06877	0.129523	0.139684	0.228163	34.9119	21.973	25.2638	24.9137	41.7211	Oxtr
Edn1	13	42301476	42307990	+	ENSMUSG00000021367	endothelin 1 [Source:MGI Symbol;Acc:MGI:95283]	1.04633e-13	8.01808e-13	7.93035	1.27069	1.03794	1.25413	122.541	88.3924	110.021	103.73	36.9512
Unc5cl	17	48454901	48539714	+	ENSMUSG00000043592	unc-5 family C-terminal like [Source:MGI Symbol;Acc:MGI:1923839]	6.71233e-07	2.7887e-06	0.469585	0.0183273	0.0283	0.0308172	5.58348	3.34152	3.00541	5.76742	32.3526
Wfdc18	11	83709015	83711348	+	ENSMUSG00000000983	WAP four-disulfide core domain 18 [Source:MGI Symbol;Acc:MGI:107506]	1.67587e-14	1.36343e-13	0.0282031	0.0726481	0.0747863	0	2.3828	1.01645	1.02848	1.00028	30.9046
AU015791	12	105513480	105515246	+	ENSMUSG00000113535	expressed sequence AU015791 [Source:MGI Symbol;Acc:MGI:2144938]	2.30656e-12	1.59425e-11	0.354232	0.121662	0.208738	0	6.03678	6.64929	3.32514	5.1136	30.8557
Mmp13	9	7272514	7283331	+	ENSMUSG00000050578	matrix metallopeptidase 13 [Source:MGI Symbol;Acc:MGI:1340026]	0.00140011	0.00371119	0.566383	0.0663155	0	0	3.75065	5.04516	1.8907	8.83052	30.8473
Popdc3	10	45178098	45318452	+	ENSMUSG00000019848	popeye domain containing 3 [Source:MGI Symbol;Acc:MGI:1930153]	4.12e-43	1.4384e-41	0.0991102	0.0567327	0.0876037	0.0476978	2.02182	2.62316	2.20871	2.01967	30.4775
Ptprn	1	75247027	75264502	-	ENSMUSG00000026204	protein tyrosine phosphatase, receptor type, N [Source:MGI Symbol;Acc:MGI:102765]	7.30829e-21	9.21498e-20	3.02859	0.618823	0.887555	0.880762	52.058	33.8362	38.3076	36.6642	29.7035
Il23a	10	128296139	128298752	-	ENSMUSG00000025383	interleukin 23, alpha subunit p19 [Source:MGI Symbol;Acc:MGI:1932410]	1.82034e-21	2.38982e-20	0.275629	0.105184	0.0676749	0.0589554	5.73887	3.24227	2.77654	3.27288	29.6202
Gm26799	6	112696777	112704668	+	ENSMUSG00000097579	predicted gene, 26799 [Source:MGI Symbol;Acc:MGI:5477293]	2.402e-42	8.173e-41	0.278093	0.086829	0.0670384	0.170336	5.99707	3.72999	4.02065	3.44503	28.5453
Lcn2	2	32384633	32388252	-	ENSMUSG00000026822	lipocalin 2 [Source:MGI Symbol;Acc:MGI:96757]	3.55e-13	2.60175e-12	3.09578	0.844746	0.452196	0.454539	35.7491	24.5691	29.4327	46.794	28.1695	Lcn2
Trim15	17	36860691	36867210	-	ENSMUSG00000050747	tripartite motif-containing 15 [Source:MGI Symbol;Acc:MGI:1916347]	3.97327e-10	2.2641e-09	0.333374	0.0753278	0.0620359	0.0168884	3.53499	2.80612	1.77737	5.568	28.0675
Inhbb	1	119415465	119422248	-	ENSMUSG00000037035	inhibin beta-B [Source:MGI Symbol;Acc:MGI:96571]	6.03526e-13	4.35679e-12	38.2569	9.1165	10.2854	6.88049	498.815	388.823	416.505	372.571	25.9797	Inhbb
Sprr2b	3	92316620	92318085	+	ENSMUSG00000050092	small proline-rich protein 2B [Source:MGI Symbol;Acc:MGI:1330352]	6.85177e-14	5.32371e-13	0.219437	0.113049	0	0	2.61457	1.58172	1.15588	2.94927	24.9677
Alox15	11	70344152	70352031	-	ENSMUSG00000018924	arachidonate 15-lipoxygenase [Source:MGI Symbol;Acc:MGI:87997]	5.08375e-14	4.00064e-13	0.532801	0.349129	0.0867529	0.067478	6.895	6.6008	5.2267	6.73955	24.5734	Alox15
Prss22	17	23993534	23998100	-	ENSMUSG00000045027	protease, serine 22 [Source:MGI Symbol;Acc:MGI:1918085]	3.72876e-08	1.76695e-07	0.675681	0.0446278	0.183765	0.0500275	7.26248	5.85379	2.57984	7.61622	24.4338
Adm2	15	89322720	89324731	+	ENSMUSG00000054136	adrenomedullin 2 [Source:MGI Symbol;Acc:MGI:2675256]	9.38207e-32	2.09661e-30	0.132541	0.113804	0.0702922	0.0765444	2.49803	1.85102	2.4167	2.49888	23.5632
Padi1	4	140812983	140845778	-	ENSMUSG00000025329	peptidyl arginine deiminase, type I [Source:MGI Symbol;Acc:MGI:1338893]	3.10628e-16	2.88053e-15	2.12642	0.543022	0.550903	0.467572	26.9941	17.4044	15.1524	24.5861	22.8142	Padi1
P2ry14	3	59113855	59153618	-	ENSMUSG00000036381	purinergic receptor P2Y, G-protein coupled, 14 [Source:MGI Symbol;Acc:MGI:2155705]	2.54577e-34	6.43976e-33	0.460471	0.162958	0.211756	0.206633	5.86727	4.0788	8.39916	5.13991	22.5424	P2ry14
Il1b	2	129364570	129371139	-	ENSMUSG00000027398	interleukin 1 beta [Source:MGI Symbol;Acc:MGI:96543]	3.13296e-16	2.89979e-15	1.08257	0.387304	0.318963	0.1563	14.3449	9.87598	8.57189	10.4409	22.2266
Col6a4	9	105989454	106096783	-	ENSMUSG00000032572	collagen, type VI, alpha 4 [Source:MGI Symbol;Acc:MGI:1915803]	5.22257e-17	5.17135e-16	8.16004	2.3043	1.82992	2.00822	89.8034	76.4315	61.0417	86.6174	21.9468
Bves	10	45335772	45372479	+	ENSMUSG00000071317	blood vessel epicardial substance [Source:MGI Symbol;Acc:MGI:1346013]	2.19759e-13	1.64197e-12	0.58217	0.0576772	0.16493	0.172416	4.38179	5.56483	5.2697	6.11634	21.8305
Prr9	3	92122204	92123947	-	ENSMUSG00000056270	proline rich 9 [Source:MGI Symbol;Acc:MGI:1925680]	7e-44	2.557e-42	0.290852	0.249734	0.282793	0.447922	6.52137	3.63608	10.4592	5.7279	20.7225
Sprr2f	3	92365187	92366442	+	ENSMUSG00000050635	small proline-rich protein 2F [Source:MGI Symbol;Acc:MGI:1330349]	1.25304e-06	5.0181e-06	6.38436	1.35833	0.749091	0.380669	37.9426	55.551	12.9916	73.7732	20.3167
1700016P03Rik	11	75172560	75177633	+	ENSMUSG00000085609	RIKEN cDNA 1700016P03 gene [Source:MGI Symbol;Acc:MGI:1922792]	1.32811e-31	2.96252e-30	0.19935	0.171168	0.352411	0.26863	7.08249	3.18818	5.93692	3.6096	19.9859
Zfp469	8	122258620	122272650	+	ENSMUSG00000043903	zinc finger protein 469 [Source:MGI Symbol;Acc:MGI:2684868]	1.64816e-19	1.91936e-18	2.20821	0.536441	0.578413	0.837221	21.5998	20.803	17.663	21.8896	19.6995
Fam155a	8	9205902	9771161	-	ENSMUSG00000079157	family with sequence similarity 155, member A [Source:MGI Symbol;Acc:MGI:2142765]	2.52287e-09	1.34602e-08	0.284275	0.0497214	0.027919	0.0709386	1.87032	2.86964	1.07719	2.52551	19.2736
Gm20442	17	35743323	35764191	-	ENSMUSG00000092600	predicted gene 20442 [Source:MGI Symbol;Acc:MGI:5141907]	4.0593e-08	1.91581e-07	0.209803	0.0600479	0	0	1.21202	1.33899	1.13347	1.436	18.9752
Crtac1	19	42268287	42431785	-	ENSMUSG00000042401	cartilage acidic protein 1 [Source:MGI Symbol;Acc:MGI:1920082]	7.27052e-25	1.16371e-23	0.48979	0.147192	0.216463	0.212145	6.61831	3.95795	3.46061	5.69143	18.514
Klk1	7	44225360	44229618	+	ENSMUSG00000063903	kallikrein 1 [Source:MGI Symbol;Acc:MGI:102850]	2.0516e-07	9.00622e-07	1.37375	0.466333	0.0564774	0.246003	9.96621	7.41219	5.46922	15.5055	17.9005
Egln3	12	54178981	54203860	-	ENSMUSG00000035105	egl-9 family hypoxia-inducible factor 3 [Source:MGI Symbol;Acc:MGI:1932288]	1.4052e-29	2.86137e-28	5.23484	2.14196	1.83941	1.94081	50.22	41.8965	52.2026	48.9556	17.3231
Dio2	12	90724552	90738438	-	ENSMUSG00000007682	deiodinase, iodothyronine, type II [Source:MGI Symbol;Acc:MGI:1338833]	2.59066e-24	4.01053e-23	5.69814	2.4844	3.21129	2.056	75.9682	34.8869	70.1158	51.3442	17.2727	Dio2
Tafa2	10	123263996	123741204	+	ENSMUSG00000044071	TAFA chemokine like family member 2 [Source:MGI Symbol;Acc:MGI:2143691]	0	1.3e-44	0.161401	0.0503941	0.0518773	0.0423687	1.06484	1.27246	1.44173	1.49273	17.2256
Chst11	10	82985498	83195900	+	ENSMUSG00000034612	carbohydrate sulfotransferase 11 [Source:MGI Symbol;Acc:MGI:1927166]	1.52219e-25	2.52877e-24	13.0422	4.45265	4.39661	5.02735	111.336	108.417	107.835	131.595	17.0581
Egr3	14	70077203	70082614	+	ENSMUSG00000033730	early growth response 3 [Source:MGI Symbol;Acc:MGI:1306780]	3.79654e-38	1.11164e-36	0.843404	0.388908	0.641947	0.631395	15.5473	8.26757	10.798	7.57302	16.8363
Scml4	10	42860370	42960780	+	ENSMUSG00000044770	Scm polycomb group protein like 4 [Source:MGI Symbol;Acc:MGI:2446140]	3.73946e-32	8.47232e-31	0.280607	0.126206	0.0866133	0.175773	3.27585	2.39786	2.36422	3.20519	16.8009
Elf3	1	135253575	135258568	-	ENSMUSG00000003051	E74-like factor 3 [Source:MGI Symbol;Acc:MGI:1101781]	9.1287e-19	1.01399e-17	3.30575	0.999444	1.24835	1.10543	27.6033	23.8071	18.6926	40.4	16.5946
Htr2b	1	86099026	86111970	-	ENSMUSG00000026228	5-hydroxytryptamine (serotonin) receptor 2B [Source:MGI Symbol;Acc:MGI:109323]	0	0	0.516681	0.37432	0.342522	0.124329	6.471	4.50986	5.47918	5.62113	16.2618
Nrg1	8	31814551	32884254	-	ENSMUSG00000062991	neuregulin 1 [Source:MGI Symbol;Acc:MGI:96083]	4.1331e-36	1.11936e-34	1.42173	0.628527	0.626896	0.632553	15.1037	13.0261	11.1951	14.3901	16.2295
Tnf	17	35199381	35202007	-	ENSMUSG00000024401	tumor necrosis factor [Source:MGI Symbol;Acc:MGI:104798]	1.06949e-13	8.19043e-13	0.818732	0.198279	0.334006	0.242476	10.7556	3.66478	7.01761	4.38901	16.2078
Mgarp	3	51388412	51396738	-	ENSMUSG00000037161	mitochondria localized glutamic acid rich protein [Source:MGI Symbol;Acc:MGI:1914999]	0	0	0.565972	0.285859	0.264845	0.384536	6.36484	6.26182	5.93549	5.7641	16.2044
Hcar2	5	123863570	123865499	-	ENSMUSG00000045502	hydroxycarboxylic acid receptor 2 [Source:MGI Symbol;Acc:MGI:1933383]	7.29967e-25	1.16685e-23	1.51537	0.765377	0.709113	0.343194	14.3092	11.5654	13.9958	13.6777	16.0658
Mab21l3	3	101813076	101848959	-	ENSMUSG00000044313	mab-21-like 3 [Source:MGI Symbol;Acc:MGI:2446273]	2.27989e-12	1.57671e-11	0.495624	0.237331	0.0589727	0.256872	6.00854	3.33847	2.55854	4.66146	15.7962	Mab21l3
Cxcl5	5	90759360	90761624	+	ENSMUSG00000029371	chemokine (C-X-C motif) ligand 5 [Source:MGI Symbol;Acc:MGI:1096868]	1.7977e-16	1.70178e-15	0.904981	0.364735	0.244872	0.231099	9.70246	5.51224	5.25712	6.42975	15.4103
Trpc3	3	36620482	36690167	-	ENSMUSG00000027716	transient receptor potential cation channel, subfamily C, member 3 [Source:MGI Symbol;Acc:MGI:109526]	4.82994e-26	8.30498e-25	0.450812	0.169007	0.213268	0.171122	3.95459	2.86046	5.60856	2.99867	15.3577
Sprr1a	3	92483952	92485895	-	ENSMUSG00000050359	small proline-rich protein 1A [Source:MGI Symbol;Acc:MGI:106660]	2.43575e-14	1.95442e-13	0.426895	0.0733091	0.0377334	0.0410896	2.12704	2.64437	1.51352	2.31095	14.8454
Ltf	9	111019271	111042767	+	ENSMUSG00000032496	lactotransferrin [Source:MGI Symbol;Acc:MGI:96837]	4.42394e-10	2.50983e-09	1.14692	0.479548	0.282092	0.172791	8.87985	6.1554	3.84911	11.9055	14.7932	Ltf
Thbs1	2	118111876	118127133	+	ENSMUSG00000040152	thrombospondin 1 [Source:MGI Symbol;Acc:MGI:98737]	0	4.2e-45	20.1699	10.0895	13.256	16.9981	283.065	158.25	258.252	182.94	14.5837
Hspa1a	17	34969190	34972156	-	ENSMUSG00000091971	heat shock protein 1A [Source:MGI Symbol;Acc:MGI:96244]	3.86799e-21	4.96905e-20	7.16683	3.63445	2.09109	2.66776	69.527	52.9233	51.0889	44.4859	14.0118
Ier3	17	35821684	35822923	+	ENSMUSG00000003541	immediate early response 3 [Source:MGI Symbol;Acc:MGI:104814]	2.50221e-30	5.26108e-29	48.1587	25.1029	23.9863	19.6484	470.597	333.418	461.116	358.396	13.8886	Ier3
Rasd1	11	59963181	59964944	-	ENSMUSG00000049892	RAS, dexamethasone-induced 1 [Source:MGI Symbol;Acc:MGI:1270848]	0	0	1.81543	1.11866	1.18934	1.2129	17.9291	18.8348	14.4306	20.5723	13.4487	Rasd1
Egr2	10	67535475	67542188	+	ENSMUSG00000037868	early growth response 2 [Source:MGI Symbol;Acc:MGI:95296]	0	2.8e-45	0.364532	0.365165	0.349061	0.409348	7.80926	3.02216	5.81586	3.33618	13.4288
4833423E24Rik	2	85483594	85519024	-	ENSMUSG00000075217	RIKEN cDNA 4833423E24 gene [Source:MGI Symbol;Acc:MGI:2687041]	9.97981e-09	5.01484e-08	0.514905	0.07802	0.107088	0.08746	3.29717	1.73975	1.88691	3.60437	13.3696
Plk2	13	110395046	110400844	+	ENSMUSG00000021701	polo like kinase 2 [Source:MGI Symbol;Acc:MGI:1099790]	2.6295e-41	8.53433e-40	17.0621	9.12423	9.78555	9.48341	186.746	120.743	166.308	131.475	13.3157
1600027J07Rik	8	103343878	103347534	-	ENSMUSG00000110340	RIKEN cDNA 1600027J07 gene [Source:MGI Symbol;Acc:MGI:1917044]	0	0	2.25163	1.38958	1.61706	1.62543	23.7793	21.7138	25.6595	19.2423	13.1317
Vgf	5	137026392	137033351	+	ENSMUSG00000037428	VGF nerve growth factor inducible [Source:MGI Symbol;Acc:MGI:1343180]	2.18337e-16	2.04635e-15	0.659684	0.467053	0.358042	0.122536	7.25833	4.94014	4.53702	4.30999	13.0936
Spon2	5	33198184	33218455	-	ENSMUSG00000037379	spondin 2, extracellular matrix protein [Source:MGI Symbol;Acc:MGI:1923724]	5.59e-43	1.9461e-41	17.8519	7.228	11.2591	12.5753	160.915	128.314	199.273	147.996	13.0125
Gpx2	12	76792333	76795554	-	ENSMUSG00000042808	glutathione peroxidase 2 [Source:MGI Symbol;Acc:MGI:106609]	0	0	0.416481	0.256741	0.320933	0.195297	4.3724	3.22332	3.56979	4.29586	12.9987	Gpx2
2610528A11Rik	14	37102140	37114022	-	ENSMUSG00000096001	RIKEN cDNA 2610528A11 gene [Source:MGI Symbol;Acc:MGI:1917295]	2.32126e-14	1.86683e-13	6.23329	4.56712	4.26077	1.19993	51.4931	32.5742	83.6415	43.4784	12.9872
Itga11	9	62677826	62783982	+	ENSMUSG00000032243	integrin alpha 11 [Source:MGI Symbol;Acc:MGI:2442114]	9.14666e-29	1.77136e-27	0.637056	0.368503	0.314148	0.20009	5.65833	4.20676	5.5158	4.16215	12.859
Egr1	18	34859823	34864984	+	ENSMUSG00000038418	early growth response 1 [Source:MGI Symbol;Acc:MGI:95295]	6.51244e-27	1.16469e-25	7.02888	4.48688	3.56764	3.70032	82.5015	40.8953	69.3974	42.6925	12.5367
Fosb	7	19302696	19310051	-	ENSMUSG00000003545	FBJ osteosarcoma oncogene B [Source:MGI Symbol;Acc:MGI:95575]	0	0	0.799155	0.373849	0.526127	0.620668	9.6472	6.80318	5.44892	7.13993	12.518
Gm36970	1	90837275	90839133	-	ENSMUSG00000103061	predicted gene, 36970 [Source:MGI Symbol;Acc:MGI:5610198]	8.35234e-33	1.95368e-31	0.481227	0.174814	0.212679	0.10689	3.14756	3.62714	2.4561	2.95403	12.4894
Fbxo32	15	58175879	58214932	-	ENSMUSG00000022358	F-box protein 32 [Source:MGI Symbol;Acc:MGI:1914981]	2.25061e-23	3.31671e-22	1.76083	0.897826	0.754224	0.783329	9.48833	13.7265	9.78774	18.6996	12.3212	Fbxo32
Arl4c	1	88673125	88702221	-	ENSMUSG00000049866	ADP-ribosylation factor-like 4C [Source:MGI Symbol;Acc:MGI:2445172]	1.70628e-35	4.52617e-34	6.7976	3.16846	3.18972	3.39504	56.9696	50.8462	43.4979	52.0483	12.2871	Arl4c
Plau	14	20836660	20843385	+	ENSMUSG00000021822	plasminogen activator, urokinase [Source:MGI Symbol;Acc:MGI:97611]	0	0	13.7951	6.9272	7.32381	8.89868	108.218	101.456	120.819	123.166	12.2794
4930447F24Rik	9	108133718	108138567	+	ENSMUSG00000102224	RIKEN cDNA 4930447F24 gene [Source:MGI Symbol;Acc:MGI:1924123]	3.524e-42	1.18945e-40	0.663889	0.432441	0.343994	0.330521	4.58739	6.49735	3.75673	6.60233	12.1094
Atp10b	11	43149877	43262285	+	ENSMUSG00000055415	ATPase, class V, type 10B [Source:MGI Symbol;Acc:MGI:2442688]	0	0	0.210316	0.11437	0.114638	0.104591	1.68958	1.26331	1.35994	2.2247	12.0194
Inhba	13	16011851	16031621	+	ENSMUSG00000041324	inhibin beta-A [Source:MGI Symbol;Acc:MGI:96570]	2.97474e-30	6.22261e-29	19.1908	10.1946	10.1091	7.75349	157.028	120.938	147.009	136.86	11.8912
Car12	9	66713686	66766845	+	ENSMUSG00000032373	carbonic anhydrase 12 [Source:MGI Symbol;Acc:MGI:1923709]	2.71781e-35	7.14758e-34	0.883179	0.649437	0.500413	0.501328	10.1894	4.94284	6.98734	7.86688	11.832	Car12
Dpt	1	164796644	164824266	+	ENSMUSG00000026574	dermatopontin [Source:MGI Symbol;Acc:MGI:1928392]	5.04519e-40	1.56503e-38	1.15757	0.462689	0.564512	0.922084	12.2358	5.23737	8.73375	9.66781	11.547	Dpt
Gm37758	9	33160062	33160690	-	ENSMUSG00000102712	predicted gene, 37758 [Source:MGI Symbol;Acc:MGI:5610986]	7.46587e-15	6.21615e-14	0.164107	0	0.435163	0.368565	3.79212	1.97149	3.10307	2.24647	11.4825
Obp2a	2	25700043	25703326	+	ENSMUSG00000062061	odorant binding protein 2A [Source:MGI Symbol;Acc:MGI:2387617]	6.28856e-10	3.5225e-09	0.323729	0.0794182	0.0817556	0.0445137	2.55476	1.04172	1.03063	1.33809	11.2675	Obp2a
Pnoc	14	65400673	65425472	-	ENSMUSG00000045731	prepronociceptin [Source:MGI Symbol;Acc:MGI:105308]	1.21461e-06	4.87295e-06	0.334985	0.315022	0.366593	0.0460615	5.02801	1.05998	4.66984	1.16129	11.2163
Tspan1	4	116161869	116167601	-	ENSMUSG00000028699	tetraspanin 1 [Source:MGI Symbol;Acc:MGI:1914055]	6.96097e-29	1.36205e-27	0.236378	0.152221	0.182818	0.255959	2.44836	2.02995	1.28701	3.39206	11.068	Tspan1
Hsd11b2	8	105518755	105523988	+	ENSMUSG00000031891	hydroxysteroid 11-beta dehydrogenase 2 [Source:MGI Symbol;Acc:MGI:104720]	2.20301e-17	2.23185e-16	21.1121	10.8219	8.49583	12.3473	104.233	203.111	87.1732	185.442	10.9888
Nupr1	7	126623249	126630861	-	ENSMUSG00000030717	nuclear protein transcription regulator 1 [Source:MGI Symbol;Acc:MGI:1891834]	0	0	2.86047	1.83325	1.4517	1.58082	24.876	23.4146	17.3855	18.8419	10.9391	Nupr1
Urah	7	140835018	140837966	+	ENSMUSG00000025481	urate (5-hydroxyiso-) hydrolase [Source:MGI Symbol;Acc:MGI:1916142]	9.83676e-26	1.64867e-24	0.361679	0.269143	0.213126	0.255291	3.63031	2.87857	1.56318	3.87082	10.8647
Sox9	11	112782224	112787760	+	ENSMUSG00000000567	SRY (sex determining region Y)-box 9 [Source:MGI Symbol;Acc:MGI:98371]	4.99027e-38	1.45423e-36	0.424376	0.228632	0.139746	0.256296	3.87566	2.1555	2.28427	3.02892	10.8139
Ankrd37	8	45996902	46005707	-	ENSMUSG00000050914	ankyrin repeat domain 37 [Source:MGI Symbol;Acc:MGI:3603344]	0	0	2.57108	1.45894	1.40307	1.2266	17.2665	18.4066	18.7972	17.3196	10.7798
Rgs4	1	169741477	169747642	-	ENSMUSG00000038530	regulator of G-protein signaling 4 [Source:MGI Symbol;Acc:MGI:108409]	1.63286e-26	2.8557e-25	2.72108	1.1539	1.41365	1.10109	14.9415	12.6964	21.241	17.9127	10.453
Clec4d	6	123262111	123275265	+	ENSMUSG00000030144	C-type lectin domain family 4, member d [Source:MGI Symbol;Acc:MGI:1298389]	3.50782e-25	5.73045e-24	0.236701	0.14781	0.11412	0.0828473	1.63156	1.35717	1.35144	1.68705	10.3653
Kcne3	7	100176502	100184869	+	ENSMUSG00000035165	potassium voltage-gated channel, Isk-related subfamily, gene 3 [Source:MGI Symbol;Acc:MGI:1891124]	0	0	0.870348	0.498205	0.718016	0.484021	6.5363	5.94677	7.75842	6.3001	10.3251
Bdkrb2	12	105563226	105595237	+	ENSMUSG00000021070	bradykinin receptor, beta 2 [Source:MGI Symbol;Acc:MGI:102845]	0	0	2.15048	1.37122	1.64417	1.38866	18.2416	15.8197	14.3387	18.4454	10.1983
Gadd45a	6	67035096	67037457	-	ENSMUSG00000036390	growth arrest and DNA-damage-inducible 45 alpha [Source:MGI Symbol;Acc:MGI:107799]	0	0	8.21182	4.65596	5.2585	4.28058	67.9682	57.3372	53.5457	49.3912	10.1863
Padi4	4	140745865	140774236	-	ENSMUSG00000025330	peptidyl arginine deiminase, type IV [Source:MGI Symbol;Acc:MGI:1338898]	3.18614e-37	9.03794e-36	0.270423	0.189421	0.144674	0.130144	2.60539	1.21827	1.60754	2.01918	10.1412	Padi4
Ptgs2	1	150100031	150108227	+	ENSMUSG00000032487	prostaglandin-endoperoxide synthase 2 [Source:MGI Symbol;Acc:MGI:97798]	0	0	30.9444	16.4167	20.3661	20.4205	190.017	194.327	217.024	254.229	9.7064		Ptgs2
Rem2	14	54476100	54480431	+	ENSMUSG00000022176	rad and gem related GTP binding protein 2 [Source:MGI Symbol;Acc:MGI:2155260]	5.65297e-26	9.67947e-25	0.122284	0.0918725	0.121598	0.205977	1.53979	1.53218	1.03742	1.14133	9.69245
Ppbp	5	90768518	90770063	+	ENSMUSG00000029372	pro-platelet basic protein [Source:MGI Symbol;Acc:MGI:1888712]	3.77041e-18	4.047e-17	0.381249	0.109118	0.112329	0.18348	1.78948	1.6102	1.57696	2.60947	9.64938
Slc16a3	11	120948480	120960868	+	ENSMUSG00000025161	solute carrier family 16 (monocarboxylic acid transporters), member 3 [Source:MGI Symbol;Acc:MGI:1933438]	0	0	4.78137	2.64437	2.93951	3.30684	33.8004	32.9298	30.6071	34.1373	9.61628		Slc16a3
Tnfrsf26	7	143607659	143628722	-	ENSMUSG00000045362	tumor necrosis factor receptor superfamily, member 26 [Source:MGI Symbol;Acc:MGI:2651928]	0	0	0.47046	0.25706	0.311881	0.195539	3.06911	2.38437	3.02185	3.21342	9.46504
Dsp	13	38151294	38198577	+	ENSMUSG00000054889	desmoplakin [Source:MGI Symbol;Acc:MGI:109611]	7.93868e-21	9.98418e-20	1.88799	0.926773	1.01702	0.78861	7.991	11.1494	8.66752	15.9225	9.46464	Dsp
Hgfac	5	35041509	35048461	+	ENSMUSG00000029102	hepatocyte growth factor activator [Source:MGI Symbol;Acc:MGI:1859281]	7.95936e-08	3.65181e-07	0.706317	0.216595	0.178376	0.116545	3.96739	2.12511	1.56384	3.71056	9.33371
Gm43130	5	13481028	13484934	+	ENSMUSG00000105750	predicted gene 43130 [Source:MGI Symbol;Acc:MGI:5663267]	0	0	0.211361	0.189043	0.179038	0.245822	1.98414	1.85478	1.42735	2.38371	9.26975
D430019H16Rik	12	105453856	105493095	+	ENSMUSG00000094910	RIKEN cDNA D430019H16 gene [Source:MGI Symbol;Acc:MGI:2443127]	4.09e-43	1.4295e-41	0.481685	0.178712	0.241791	0.269021	2.3382	2.85316	2.26498	3.39126	9.26188
5031434O11Rik	3	51560035	51567117	+	ENSMUSG00000097885	RIKEN cDNA 5031434O11 gene [Source:MGI Symbol;Acc:MGI:1923230]	0	0	0.405773	0.427594	0.44833	0.310677	3.54614	4.42465	2.87726	3.79587	9.19628
Serinc2	4	130253495	130279205	-	ENSMUSG00000023232	serine incorporator 2 [Source:MGI Symbol;Acc:MGI:1919132]	4.2e-45	1.84e-43	1.32052	0.58603	0.786884	0.742625	8.63032	7.05191	5.63618	9.73537	9.03761	Serinc2
Wnt9a	11	59306928	59333552	+	ENSMUSG00000000126	wingless-type MMTV integration site family, member 9A [Source:MGI Symbol;Acc:MGI:2446084]	1.01666e-31	2.26986e-30	0.165372	0.106495	0.255802	0.208916	2.31745	1.28048	1.38202	1.56279	8.88251
Nlrp10	7	108921852	108930178	-	ENSMUSG00000049709	NLR family, pyrin domain containing 10 [Source:MGI Symbol;Acc:MGI:2444084]	1.4e-43	4.99e-42	0.672265	0.531312	0.398395	0.485302	6.01574	2.65001	5.96637	3.81464	8.83773
Cxadr	16	78301489	78359774	+	ENSMUSG00000022865	coxsackie virus and adenovirus receptor [Source:MGI Symbol;Acc:MGI:1201679]	0	0	0.971786	0.62281	0.546613	0.666839	6.90492	5.55621	6.18896	6.16247	8.83623
Fermt1	2	132904389	132945906	-	ENSMUSG00000027356	fermitin family member 1 [Source:MGI Symbol;Acc:MGI:2443583]	1.12989e-38	3.36458e-37	0.476963	0.222912	0.245482	0.302184	3.46601	2.05354	2.05492	3.43176	8.82234
Tmem119	5	113793729	113800516	-	ENSMUSG00000054675	transmembrane protein 119 [Source:MGI Symbol;Acc:MGI:2385228]	1.71061e-40	5.39502e-39	21.9526	11.575	12.7958	16.4947	136.762	149.518	113.159	148.724	8.7262
Chrm4	2	91927249	91928688	+	ENSMUSG00000040495	cholinergic receptor, muscarinic 4 [Source:MGI Symbol;Acc:MGI:88399]	0	0	1.29029	0.574458	0.760327	0.91995	7.32449	8.63848	7.23707	7.40412	8.63299
Pmepa1	2	173224458	173276533	-	ENSMUSG00000038400	prostate transmembrane protein, androgen induced 1 [Source:MGI Symbol;Acc:MGI:1929600]	0	0	6.23303	3.43963	4.53132	4.91414	43.8768	37.6005	40.6856	41.7557	8.57399
Creb5	6	53287270	53700376	+	ENSMUSG00000053007	cAMP responsive element binding protein 5 [Source:MGI Symbol;Acc:MGI:2443973]	0	0	0.363041	0.259765	0.261333	0.226338	2.32515	2.16829	2.52271	2.45532	8.5292	Creb5
Hspa1b	17	34956436	34959238	-	ENSMUSG00000090877	heat shock protein 1B [Source:MGI Symbol;Acc:MGI:99517]	1.37127e-24	2.15962e-23	15.381	9.85488	7.00922	7.57359	105.533	82.3568	79.3948	72.1225	8.5238
Gm43023	5	43575821	43577926	+	ENSMUSG00000104912	predicted gene 43023 [Source:MGI Symbol;Acc:MGI:5663160]	5.0348e-28	9.43766e-27	0.196056	0.168339	0.115529	0.172982	1.00872	1.54567	1.47294	1.47915	8.43379
Cldn7	11	69964779	69967885	+	ENSMUSG00000018569	claudin 7 [Source:MGI Symbol;Acc:MGI:1859285]	1.23019e-19	1.44496e-18	2.94974	1.31945	1.63931	1.42809	19.1896	11.9757	10.6638	19.717	8.38892	Cldn7
Ror2	13	53109312	53286124	-	ENSMUSG00000021464	receptor tyrosine kinase-like orphan receptor 2 [Source:MGI Symbol;Acc:MGI:1347521]	0	0	7.6002	4.74285	4.7749	5.88664	56.9849	43.8861	47.0638	43.9546	8.34135
Ednra	8	77663031	77724464	-	ENSMUSG00000031616	endothelin receptor type A [Source:MGI Symbol;Acc:MGI:105923]	0	0	7.43951	4.59663	4.56529	5.61848	51.8819	38.0232	51.9693	42.2072	8.28453	Ednra
Gm45540	8	56311304	56314909	+	ENSMUSG00000110397	predicted gene 45540 [Source:MGI Symbol;Acc:MGI:5791376]	1.45566e-23	2.17392e-22	0.248087	0.25398	0.160246	0.128579	1.07488	2.43947	1.14054	1.88803	8.27283
Ttc9	12	81631249	81667557	+	ENSMUSG00000042734	tetratricopeptide repeat domain 9 [Source:MGI Symbol;Acc:MGI:1916730]	1.7e-44	6.26e-43	1.06579	0.463744	0.623793	0.693139	6.59119	5.71792	4.15069	6.97669	8.23354
Krt7	15	101411043	101430313	+	ENSMUSG00000023039	keratin 7 [Source:MGI Symbol;Acc:MGI:96704]	2.11906e-20	2.5907e-19	2.01106	1.26993	0.970768	1.01953	12.2927	7.68554	7.97061	15.3031	8.20522	Krt7
Naip6	13	100281121	100317674	-	ENSMUSG00000078942	NLR family, apoptosis inhibitory protein 6 [Source:MGI Symbol;Acc:MGI:1298222]	3.91748e-15	3.33645e-14	0.478795	0.30725	0.222741	0.281362	1.88886	2.54866	1.6235	4.51585	8.19818
Il1f6	2	24215418	24225702	+	ENSMUSG00000026984	interleukin 1 family, member 6 [Source:MGI Symbol;Acc:MGI:1859324]	3.71896e-14	2.95601e-13	0.311735	0.234207	0.172215	0.375065	2.11039	2.9843	1.06575	2.80045	8.19678
Pthlh	6	147252101	147264183	-	ENSMUSG00000048776	parathyroid hormone-like peptide [Source:MGI Symbol;Acc:MGI:97800]	0	0	2.76282	2.46348	2.08515	1.10462	18.8304	17.0662	15.0697	17.3167	8.11341
Bmp3	5	98854415	98884396	+	ENSMUSG00000029335	bone morphogenetic protein 3 [Source:MGI Symbol;Acc:MGI:88179]	4.23462e-11	2.6412e-10	0.381378	0.20766	0.176772	0.0671496	1.24937	1.60812	1.5453	2.33543	8.08949
Adm	7	110627661	110629820	+	ENSMUSG00000030790	adrenomedullin [Source:MGI Symbol;Acc:MGI:108058]	1.35372e-32	3.13954e-31	18.9572	15.2554	13.5628	7.75281	111.854	108.046	110.31	118.123	8.07398
Atp2c2	8	119700009	119757717	+	ENSMUSG00000034112	ATPase, Ca++ transporting, type 2C, member 2 [Source:MGI Symbol;Acc:MGI:1916297]	3.19989e-27	5.78598e-26	0.704814	0.430958	0.273737	0.298084	3.79404	2.63399	2.43395	4.90386	8.06153
Prune2	19	16956118	17223932	+	ENSMUSG00000039126	prune homolog 2 [Source:MGI Symbol;Acc:MGI:1925004]	2.04399e-19	2.3635e-18	1.43076	0.947572	0.755195	0.613511	6.2431	7.85275	5.43496	10.3699	7.97981
Rhov	2	119269201	119271272	-	ENSMUSG00000034226	ras homolog family member V [Source:MGI Symbol;Acc:MGI:2444227]	2.16183e-19	2.4974e-18	0.262655	0.208176	0.178585	0.038894	1.18177	1.38807	1.20751	1.67831	7.92618
Sytl5	X	9885622	9994543	+	ENSMUSG00000054453	synaptotagmin-like 5 [Source:MGI Symbol;Acc:MGI:2668451]	0	0	1.24113	0.552096	0.898779	0.863577	5.5394	6.31552	7.33133	8.9183	7.90435
Krt83	15	101485130	101491512	-	ENSMUSG00000067613	keratin 83 [Source:MGI Symbol;Acc:MGI:3690448]	1.69582e-21	2.22992e-20	0.317552	0.288699	0.148598	0.179795	2.75171	1.30436	1.77866	1.53423	7.88423
Gpr68	12	100876682	100908198	-	ENSMUSG00000047415	G protein-coupled receptor 68 [Source:MGI Symbol;Acc:MGI:2441763]	8.97203e-13	6.37736e-12	0.797833	0.478706	0.48005	0.494992	7.11134	2.27348	5.92019	2.39096	7.85936
2610307P16Rik	13	28460034	28885620	-	ENSMUSG00000085936	RIKEN cDNA 2610307P16 gene [Source:MGI Symbol;Acc:MGI:1919768]	1.12056e-40	3.55697e-39	0.606028	0.421666	0.34172	0.4224	3.20293	4.21295	2.40264	4.24224	7.84722
Mmp11	10	75923222	75936496	-	ENSMUSG00000000901	matrix metallopeptidase 11 [Source:MGI Symbol;Acc:MGI:97008]	0	0	4.76853	4.15822	3.88648	4.56597	48.8877	24.9698	35.7449	26.2417	7.81647	Mmp11
Pfkfb3	2	11471433	11554077	-	ENSMUSG00000026773	6-phosphofructo-2-kinase/fructose-2,6- biphosphatase 3 [Source:MGI Symbol;Acc:MGI:2181202]	0	0	3.70881	2.24673	2.3571	2.52734	20.7173	22.4947	16.028	24.4775	7.72303
Sel1l3	5	53107083	53213927	-	ENSMUSG00000029189	sel-1 suppressor of lin-12-like 3 (C. elegans) [Source:MGI Symbol;Acc:MGI:1916941]	0	0	0.328358	0.266942	0.250097	0.221909	2.48589	1.43599	1.81878	2.44199	7.66664
Ckmt1	2	121357714	121363737	+	ENSMUSG00000000308	creatine kinase, mitochondrial 1, ubiquitous [Source:MGI Symbol;Acc:MGI:99441]	5.57079e-13	4.02979e-12	1.14417	0.366927	0.426465	0.62362	5.97267	3.30697	3.72839	6.61327	7.66104	Ckmt1
Tcim	8	24437180	24438984	-	ENSMUSG00000056313	transcriptional and immune response regulator [Source:MGI Symbol;Acc:MGI:1916318]	0	0	14.3731	9.29681	10.5477	9.83455	97.6646	79.8657	77.7604	80.8995	7.63164	Tcim
Sncaip	18	52767709	52915935	+	ENSMUSG00000024534	synuclein, alpha interacting protein (synphilin) [Source:MGI Symbol;Acc:MGI:1915097]	0	0	2.68596	1.42426	1.75538	1.85292	12.9561	13.3258	16.3711	16.1068	7.61285	Sncaip
Gm43805	3	53112166	53112989	+	ENSMUSG00000105971	predicted gene 43805 [Source:MGI Symbol;Acc:MGI:5663942]	1.00422e-20	1.25078e-19	0.208785	0.322685	0.332182	0.321536	2.21627	2.06928	2.24183	2.49431	7.61204
Arsi	18	60911780	60918561	+	ENSMUSG00000036412	arylsulfatase i [Source:MGI Symbol;Acc:MGI:2670959]	0	0	0.393231	0.188682	0.378247	0.467551	2.9565	2.68334	2.69461	2.52596	7.60687
Ramp3	11	6658521	6677475	+	ENSMUSG00000041046	receptor (calcitonin) activity modifying protein 3 [Source:MGI Symbol;Acc:MGI:1860292]	0	0	15.9073	11.4107	10.1597	8.13556	81.1556	86.5743	78.7249	99.4146	7.58264	Ramp3
Areg	5	91139599	91148432	+	ENSMUSG00000029378	amphiregulin [Source:MGI Symbol;Acc:MGI:88068]	4.53661e-25	7.33783e-24	0.566383	0.194526	0.575721	0.354351	3.09812	2.07316	3.95874	3.56825	7.50941
Slco5a1	1	12866549	12992650	-	ENSMUSG00000025938	solute carrier organic anion transporter family, member 5A1 [Source:MGI Symbol;Acc:MGI:2443431]	1.82904e-30	3.87223e-29	4.40279	3.13494	3.03274	1.84536	21.6121	24.1002	20.6493	26.7949	7.50304
Btc	5	91357261	91402994	-	ENSMUSG00000082361	betacellulin, epidermal growth factor family member [Source:MGI Symbol;Acc:MGI:99439]	2.89356e-37	8.21752e-36	0.411066	0.248375	0.228771	0.256446	1.55839	1.91188	2.00488	3.07643	7.47087
Ak4	4	101419277	101466995	+	ENSMUSG00000028527	adenylate kinase 4 [Source:MGI Symbol;Acc:MGI:87979]	0	0	2.80683	1.7805	2.26494	1.53259	15.057	13.6458	16.1367	17.4119	7.42427		Ak4
Fyb2	4	104913456	105016863	+	ENSMUSG00000078612	FYN binding protein 2 [Source:MGI Symbol;Acc:MGI:2685466]	2.54711e-15	2.20142e-14	0.94358	0.518143	0.44611	0.464669	2.78095	4.62158	3.32315	6.82019	7.39551
Erv3	2	131853678	131859747	-	ENSMUSG00000037482	endogenous retroviral sequence 3 [Source:MGI Symbol;Acc:MGI:1919245]	4.15897e-12	2.82215e-11	23.733	21.9871	17.5114	11.157	169.82	64.9424	234.579	80.0385	7.38528
Adgrg7	16	56724609	56795855	-	ENSMUSG00000022755	adhesion G protein-coupled receptor G7 [Source:MGI Symbol;Acc:MGI:2441732]	5.56276e-20	6.66147e-19	0.548381	0.339455	0.495988	0.270052	2.29308	2.08267	2.11864	5.67773	7.35975
Cpne7	8	123117374	123135182	+	ENSMUSG00000034796	copine VII [Source:MGI Symbol;Acc:MGI:2142747]	1.4e-45	3.6e-44	0.718461	0.47669	0.611957	0.477787	4.6127	5.06837	2.72587	4.377	7.34561
Crmp1	5	37241940	37292133	+	ENSMUSG00000029121	collapsin response mediator protein 1 [Source:MGI Symbol;Acc:MGI:107793]	1.76914e-10	1.04024e-09	0.463914	0.197069	0.302145	0.385423	1.29592	3.15142	1.34054	4.07467	7.31345
Negr1	3	156561794	157316445	+	ENSMUSG00000040037	neuronal growth regulator 1 [Source:MGI Symbol;Acc:MGI:2444846]	0	0	0.363531	0.306515	0.25185	0.24588	1.52895	2.66683	1.80143	2.5096	7.28461
Aldh1a3	7	66390890	66427517	-	ENSMUSG00000015134	aldehyde dehydrogenase family 1, subfamily A3 [Source:MGI Symbol;Acc:MGI:1861722]	0	0	4.74718	3.01387	3.47804	4.28951	30.2063	19.7831	33.9784	29.026	7.27649
Gm43022	5	43528626	43532893	+	ENSMUSG00000104547	predicted gene 43022 [Source:MGI Symbol;Acc:MGI:5663159]	0	0	0.22573	0.269962	0.206649	0.23279	1.85998	1.77962	1.69861	1.45974	7.26951
Hbb-bt	7	103812524	103813996	-	ENSMUSG00000073940	hemoglobin, beta adult t chain [Source:MGI Symbol;Acc:MGI:5474850]	7.73193e-12	5.14602e-11	1.61516	0.882525	2.46593	2.96792	8.16429	11.8516	13.2872	23.3891	7.1477
Gm43719	5	13604035	13606233	+	ENSMUSG00000105366	predicted gene 43719 [Source:MGI Symbol;Acc:MGI:5663856]	2.42e-42	8.2244e-41	0.688468	0.29557	0.705351	0.496999	3.45747	3.6655	3.6455	4.76091	7.10275
Inava	1	136213531	136234264	-	ENSMUSG00000041605	innate immunity activator [Source:MGI Symbol;Acc:MGI:1921579]	0	0	0.276534	0.302737	0.317758	0.299441	2.26148	2.03221	1.6037	2.60037	7.10235	Inava
Ppp1r3b	8	35375739	35388139	+	ENSMUSG00000046794	protein phosphatase 1, regulatory subunit 3B [Source:MGI Symbol;Acc:MGI:2177268]	0	0	4.45596	3.51709	3.47872	2.99961	29.9247	20.5356	29.6114	22.0036	7.06337
Dok5	2	170731807	170879769	+	ENSMUSG00000027560	docking protein 5 [Source:MGI Symbol;Acc:MGI:1924079]	9.70162e-18	1.01211e-16	0.175153	0.0668407	0.120414	0.337176	1.34912	1.20552	1.2814	1.08985	7.04119
Hpgd	8	56294585	56321043	+	ENSMUSG00000031613	hydroxyprostaglandin dehydrogenase 15 (NAD) [Source:MGI Symbol;Acc:MGI:108085]	2.8e-45	8.8e-44	5.3564	2.87887	2.63833	3.44366	21.2146	26.4794	20.7302	31.58	6.98487	Hpgd
Bhlhe40	6	108660629	108666925	+	ENSMUSG00000030103	basic helix-loop-helix family, member e40 [Source:MGI Symbol;Acc:MGI:1097714]	0	0	15.6718	10.6558	11.1698	10.0446	87.9734	71.1868	89.1095	82.1115	6.94926
Ciart	3	95878503	95882251	-	ENSMUSG00000038550	circadian associated repressor of transcription [Source:MGI Symbol;Acc:MGI:2684975]	0	0	0.608717	0.522664	0.511144	0.42478	3.84068	3.87349	2.85184	3.79235	6.94545
Col6a3	1	90765923	90843971	-	ENSMUSG00000048126	collagen, type VI, alpha 3 [Source:MGI Symbol;Acc:MGI:88461]	0	0	22.3709	14.736	13.296	15.5722	107.263	115.654	95.2334	136.017	6.88391
Grk3	5	112910482	113015791	-	ENSMUSG00000042249	G protein-coupled receptor kinase 3 [Source:MGI Symbol;Acc:MGI:87941]	0	0	1.39721	1.10793	0.965606	1.18102	8.52315	7.81906	8.39178	7.21121	6.86733
Htra3	5	35652023	35679782	-	ENSMUSG00000029096	HtrA serine peptidase 3 [Source:MGI Symbol;Acc:MGI:1925808]	0	0	4.37945	3.00827	2.61721	2.02186	20.0494	18.1669	22.7074	21.3203	6.83841	Htra3
Unc13a	8	71624417	71671757	-	ENSMUSG00000034799	unc-13 homolog A [Source:MGI Symbol;Acc:MGI:3051532]	0	0	0.447031	0.341707	0.330079	0.388299	3.50758	2.42834	2.23654	2.11161	6.82367
Gm30414	1	7497968	7518149	+	ENSMUSG00000103067	predicted gene, 30414 [Source:MGI Symbol;Acc:MGI:5589573]	9.19973e-28	1.70752e-26	0.38437	0.295891	0.304599	0.191361	2.52674	1.19421	2.13475	2.1525	6.80841
F3	3	121723537	121735048	+	ENSMUSG00000028128	coagulation factor III [Source:MGI Symbol;Acc:MGI:88381]	0	0	9.06829	5.96249	4.88631	6.99846	57.2537	34.8416	44.8814	45.3692	6.77474	F3
Trib3	2	152337422	152344032	-	ENSMUSG00000032715	tribbles pseudokinase 3 [Source:MGI Symbol;Acc:MGI:1345675]	0	0	0.5991	0.4866	0.729914	0.436381	3.82341	3.84785	3.64123	3.80837	6.71443
Cd200r4	16	44811733	44839150	+	ENSMUSG00000062082	CD200 receptor 4 [Source:MGI Symbol;Acc:MGI:3036289]	4.15865e-15	3.53204e-14	1.43015	1.05461	1.35335	1.10124	8.36513	4.85111	14.5893	4.82107	6.60545
Rnase1	14	51144998	51146785	-	ENSMUSG00000035896	ribonuclease, RNase A family, 1 (pancreatic) [Source:MGI Symbol;Acc:MGI:97919]	3.2686e-13	2.40269e-12	0.485593	0.268036	0.337242	0.333853	2.93046	1.44539	3.75947	1.26256	6.59628
Htr1d	4	136423524	136444398	+	ENSMUSG00000070687	5-hydroxytryptamine (serotonin) receptor 1D [Source:MGI Symbol;Acc:MGI:96276]	4.91643e-35	1.28198e-33	0.247228	0.239967	0.598571	0.351771	1.97932	2.36072	2.40636	2.70879	6.57736
C130075A20Rik	3	53099000	53103175	+	ENSMUSG00000104735	RIKEN cDNA C130075A20 gene [Source:MGI Symbol;Acc:MGI:2443940]	7.465e-42	2.4718e-40	0.543801	0.424477	0.225768	0.475836	2.32042	3.01591	2.52893	3.08377	6.55677
C1qtnf7	5	43515538	43618803	+	ENSMUSG00000061535	C1q and tumor necrosis factor related protein 7 [Source:MGI Symbol;Acc:MGI:1925911]	0	0	1.10779	0.724038	1.03033	1.18563	6.93989	5.27929	8.52511	5.7176	6.53736
Hilpda	6	29272488	29275446	+	ENSMUSG00000043421	hypoxia inducible lipid droplet associated [Source:MGI Symbol;Acc:MGI:1916823]	0	0	21.5867	16.4726	20.6798	14.3822	126.372	95.5978	138.595	117.277	6.5349
Dnm3os	1	162217623	162225550	+	ENSMUSG00000078190	dynamin 3, opposite strand [Source:MGI Symbol;Acc:MGI:3052332]	0	0	3.64996	3.3911	2.70449	3.03695	25.8696	20.0017	19.7967	17.8192	6.53136
Gpr35	1	92950865	92986391	+	ENSMUSG00000026271	G protein-coupled receptor 35 [Source:MGI Symbol;Acc:MGI:1929509]	0	0	0.41952	0.305265	0.282825	0.212165	1.95628	1.88995	2.30488	1.7786	6.50097
Itgb8	12	119158022	119238802	-	ENSMUSG00000025321	integrin beta 8 [Source:MGI Symbol;Acc:MGI:1338035]	0	0	1.86972	1.26882	1.21817	1.73676	10.7091	9.50932	9.4478	9.86367	6.48725	Itgb8
Tjp3	10	81273207	81291581	-	ENSMUSG00000034917	tight junction protein 3 [Source:MGI Symbol;Acc:MGI:1351650]	4.326e-42	1.45184e-40	0.435424	0.381823	0.360306	0.365602	2.78969	1.83639	2.08337	3.29444	6.48275
Cacna1c	6	118587240	119196418	-	ENSMUSG00000051331	calcium channel, voltage-dependent, L type, alpha 1C subunit [Source:MGI Symbol;Acc:MGI:103013]	0	0	0.761514	0.561845	0.480788	0.59388	4.56217	3.56231	3.41123	3.99023	6.47447
Ankrd35	3	96670131	96691032	+	ENSMUSG00000038354	ankyrin repeat domain 35 [Source:MGI Symbol;Acc:MGI:2442590]	0	0	1.22252	0.774605	0.94645	1.02252	6.29225	6.77995	5.52576	7.07442	6.47296
Acod1	14	103046977	103056573	+	ENSMUSG00000022126	aconitate decarboxylase 1 [Source:MGI Symbol;Acc:MGI:103206]	6.44962e-20	7.69345e-19	0.432884	0.461794	0.255085	0.35353	3.08329	2.30474	1.15605	3.04859	6.3811		Acod1
Slc2a3	6	122727809	122801640	-	ENSMUSG00000003153	solute carrier family 2 (facilitated glucose transporter), member 3 [Source:MGI Symbol;Acc:MGI:95757]	0	0	30.7556	21.1026	26.5427	21.4297	166.388	137.683	171.115	160.549	6.36814
Fos	12	85473890	85477273	+	ENSMUSG00000021250	FBJ osteosarcoma oncogene [Source:MGI Symbol;Acc:MGI:95574]	0	0	19.1349	13.7795	14.1979	10.8141	96.7073	79.0529	87.7133	101.163	6.29481
Gm49659	16	74176793	74178834	-	ENSMUSG00000116740	predicted gene, 49659 [Source:MGI Symbol;Acc:MGI:6215096]	3.3567e-25	5.49456e-24	0.2022	0.245955	0.178725	0.243278	1.47837	1.19558	1.17774	1.60414	6.26992
Tmem86a	7	47050601	47054777	+	ENSMUSG00000010307	transmembrane protein 86A [Source:MGI Symbol;Acc:MGI:1915143]	0	0	7.03836	6.2782	6.28569	7.10804	52.7145	29.983	55.2827	28.7786	6.24324	Tmem86a
Sprr2h	3	92385685	92387324	+	ENSMUSG00000046259	small proline-rich protein 2H [Source:MGI Symbol;Acc:MGI:1330343]	1.94182e-09	1.04625e-08	4.02644	3.88938	2.02215	1.14504	19.3781	19.273	9.50146	20.9682	6.23665
0610040J01Rik	5	63812363	63899625	+	ENSMUSG00000060512	RIKEN cDNA 0610040J01 gene [Source:MGI Symbol;Acc:MGI:1923511]	2.8671e-24	4.4301e-23	0.21478	0.270478	0.177188	0.261858	1.61299	1.17724	1.10234	1.87099	6.23557
Serpine2	1	79794197	79861180	-	ENSMUSG00000026249	serine (or cysteine) peptidase inhibitor, clade E, member 2 [Source:MGI Symbol;Acc:MGI:101780]	0	0	22.5039	17.6185	17.4874	16.8648	142.993	89.3023	130.054	94.0215	6.12787
Gm47089	9	13519936	13520101	+	ENSMUSG00000111223	predicted gene, 47089 [Source:MGI Symbol;Acc:MGI:6095818]	0.000258994	0.00077273	0.414551	0.177973	0.366423	0.199507	1.79612	1.63412	2.09965	1.54768	6.10949
Gm49980	18	30267249	30272133	+	ENSMUSG00000117465	predicted gene, 49980 [Source:MGI Symbol;Acc:MGI:6275257]	1.31711e-10	7.83274e-10	0.814384	0.474495	0.128542	0.391931	1.98476	2.26026	1.85614	4.94066	6.10263
Adamts4	1	171250421	171260637	+	ENSMUSG00000006403	a disintegrin-like and metallopeptidase (reprolysin type) with thrombospondin type 1 motif, 4 [Source:MGI Symbol;Acc:MGI:1339949]	0	0	23.0911	14.8578	18.4439	17.0204	132.427	102.27	109.084	103.58	6.09374
Misp	10	79820989	79830490	+	ENSMUSG00000035852	mitotic spindle positioning [Source:MGI Symbol;Acc:MGI:1926156]	5.83348e-24	8.90704e-23	0.507418	0.321577	0.320363	0.523286	2.32934	1.83691	1.94586	4.04811	6.07435
Lrrc32	7	98489283	98502181	+	ENSMUSG00000090958	leucine rich repeat containing 32 [Source:MGI Symbol;Acc:MGI:93882]	0	0	3.99271	2.82958	3.89895	3.15781	23.7704	17.6815	22.0738	20.7496	6.07212
Btg2	1	134075170	134079120	-	ENSMUSG00000020423	B cell translocation gene 2, anti- proliferative [Source:MGI Symbol;Acc:MGI:108384]	0	0	13.6979	11.2337	10.5886	11.8202	94.2946	48.6555	87.0146	54.6399	6.01189
Cemip	7	83932857	84086502	-	ENSMUSG00000052353	cell migration inducing protein, hyaluronan binding [Source:MGI Symbol;Acc:MGI:2443629]	3.99257e-17	3.98397e-16	2.45006	1.88391	2.23772	2.21745	20.8742	7.29611	13.5832	10.6015	5.95678
Loxl2	14	69609068	69695834	+	ENSMUSG00000034205	lysyl oxidase-like 2 [Source:MGI Symbol;Acc:MGI:2137913]	0	0	9.13508	5.65181	7.74254	7.92876	42.4962	42.8316	46.4292	49.024	5.93538
Apbb1ip	2	22774094	22875653	+	ENSMUSG00000026786	amyloid beta (A4) precursor protein-binding, family B, member 1 interacting protein [Source:MGI Symbol;Acc:MGI:1861354]	0	0	1.35515	1.04403	0.861444	1.21949	7.48506	6.15203	6.41703	6.48003	5.92267
Apold1	6	134981718	134986836	+	ENSMUSG00000090698	apolipoprotein L domain containing 1 [Source:MGI Symbol;Acc:MGI:2685921]	0	0	5.06422	3.73539	4.17786	3.64885	25.4732	23.8249	26.9003	22.1928	5.9178
Gm15283	12	73843039	73949814	-	ENSMUSG00000087700	predicted gene 15283 [Source:MGI Symbol;Acc:MGI:3705161]	4.09479e-28	7.69325e-27	0.307081	0.35156	0.29728	0.140749	1.5364	1.81161	1.5257	1.56955	5.87529
Cblc	7	19778881	19796809	-	ENSMUSG00000040525	Casitas B-lineage lymphoma c [Source:MGI Symbol;Acc:MGI:1931457]	2.10405e-22	2.92505e-21	0.365608	0.255788	0.239379	0.273704	1.77474	1.1438	1.33052	2.41394	5.87318
Hmox1	8	75093621	75100589	+	ENSMUSG00000005413	heme oxygenase 1 [Source:MGI Symbol;Acc:MGI:96163]	0	0	49.2045	36.0563	32.6884	34.4422	277.765	176.454	235.141	198.445	5.82582
Tmem200a	10	25912331	26079052	-	ENSMUSG00000049420	transmembrane protein 200A [Source:MGI Symbol;Acc:MGI:1924470]	0	0	0.468939	0.34955	0.268739	0.406723	2.2048	1.90945	2.32813	2.25574	5.82223
Gadd45g	13	51846678	51848468	+	ENSMUSG00000021453	growth arrest and DNA-damage-inducible 45 gamma [Source:MGI Symbol;Acc:MGI:1346325]	0	0	43.0903	35.8653	35.9875	28.0361	262.094	178.894	235.986	153.48	5.80821
Eya2	2	165595032	165771727	+	ENSMUSG00000017897	EYA transcriptional coactivator and phosphatase 2 [Source:MGI Symbol;Acc:MGI:109341]	0	0	0.98706	0.648104	0.656914	0.637103	4.44014	3.33506	4.85817	4.30286	5.78189
Fam20a	11	109669749	109722279	-	ENSMUSG00000020614	family with sequence similarity 20, member A [Source:MGI Symbol;Acc:MGI:2388266]	0	0	3.02985	2.08935	2.02531	2.05052	13.9273	13.0524	12.8713	13.2911	5.77944	Fam20a
Moxd1	10	24223517	24302790	+	ENSMUSG00000020000	monooxygenase, DBH-like 1 [Source:MGI Symbol;Acc:MGI:1921582]	4.651e-42	1.55253e-40	3.36761	2.91001	2.33947	3.67635	23.4944	13.1112	21.8411	12.5324	5.77374
Nr4a1	15	101254269	101274795	+	ENSMUSG00000023034	nuclear receptor subfamily 4, group A, member 1 [Source:MGI Symbol;Acc:MGI:1352454]	0	2.8e-45	4.5694	2.9552	3.83089	4.115	31.5447	17.6146	22.6169	17.2515	5.75468
Serpina1e	12	103946931	103958975	-	ENSMUSG00000072849	serine (or cysteine) peptidase inhibitor, clade A, member 1E [Source:MGI Symbol;Acc:MGI:891967]	6.63241e-08	3.0694e-07	3.04286	1.69917	0.9028	2.06861	8.22832	9.05892	6.33711	20.7541	5.7534
Ddit4	10	59949669	59951834	-	ENSMUSG00000020108	DNA-damage-inducible transcript 4 [Source:MGI Symbol;Acc:MGI:1921997]	0	0	21.1152	12.7938	17.6067	19.3048	112.106	103.184	98.8825	90.2859	5.71104	Ddit4
Syn1	X	20860511	20921004	-	ENSMUSG00000037217	synapsin I [Source:MGI Symbol;Acc:MGI:98460]	1.03363e-21	1.38289e-20	0.39633	0.295525	0.202815	0.220855	1.50253	1.64453	1.03538	2.18054	5.70401
Ndrg1	15	66929318	66969640	-	ENSMUSG00000005125	N-myc downstream regulated gene 1 [Source:MGI Symbol;Acc:MGI:1341799]	0	0	21.497	16.8411	17.2953	12.8587	96.1175	89.3189	98.0629	106.285	5.69094
Fam189a2	19	23972750	24031019	-	ENSMUSG00000071604	family with sequence similarity 189, member A2 [Source:MGI Symbol;Acc:MGI:2685813]	0	0	7.2726	5.30269	4.78432	5.55413	37.3469	26.6672	38.5738	27.8079	5.69073	Fam189a2
Il16	7	83642825	83745726	-	ENSMUSG00000001741	interleukin 16 [Source:MGI Symbol;Acc:MGI:1270855]	0	0	1.11995	0.94284	0.862316	0.930594	5.89962	5.38538	4.5512	5.98187	5.65866
Kif5c	2	49619298	49774778	+	ENSMUSG00000026764	kinesin family member 5C [Source:MGI Symbol;Acc:MGI:1098269]	0	0	0.96835	0.732178	0.787793	0.811493	5.31228	3.65166	4.85088	4.83827	5.65277
F2rl1	13	95511732	95525227	-	ENSMUSG00000021678	coagulation factor II (thrombin) receptor- like 1 [Source:MGI Symbol;Acc:MGI:101910]	3.81364e-27	6.86035e-26	0.866156	0.474249	0.576972	0.797447	5.37083	2.79931	2.89921	4.24129	5.63964
Mal2	15	54571192	54602847	+	ENSMUSG00000024479	mal, T cell differentiation protein 2 [Source:MGI Symbol;Acc:MGI:2146021]	5.43702e-29	1.07069e-27	0.933091	0.610901	0.577333	0.572552	3.97962	2.85058	2.87104	5.45398	5.6258	Mal2
Gpr153	4	152274232	152285337	+	ENSMUSG00000042804	G protein-coupled receptor 153 [Source:MGI Symbol;Acc:MGI:1916157]	0	0	3.28322	2.30514	2.61417	3.41433	19.4785	15.6535	14.0344	16.0777	5.61633
Depp1	6	116650609	116652794	+	ENSMUSG00000048489	DEPP1 autophagy regulator [Source:MGI Symbol;Acc:MGI:1918730]	0	0	10.6416	7.48379	7.03219	8.31613	46.8201	44.659	47.0197	47.1309	5.54554
Gm27019	6	31063092	31063495	-	ENSMUSG00000097998	predicted gene, 27019 [Source:MGI Symbol;Acc:MGI:5504134]	1.02514e-13	7.86307e-13	1.27752	1.02379	0.752799	0.57383	6.18083	5.46749	3.01954	5.40537	5.53297
Gm38357	3	51231917	51234380	+	ENSMUSG00000103313	predicted gene, 38357 [Source:MGI Symbol;Acc:MGI:5611585]	2.9558e-19	3.39543e-18	0.544603	0.299752	0.481376	0.631719	2.4201	3.20837	1.47112	3.72755	5.53124
Sema3a	5	13125414	13602565	+	ENSMUSG00000028883	sema domain, immunoglobulin domain (Ig), short basic domain, secreted, (semaphorin) 3A [Source:MGI Symbol;Acc:MGI:107558]	0	0	2.80115	1.88961	2.00225	2.54572	12.2494	11.6357	12.3502	14.7001	5.51325
Rora	9	68653786	69388246	+	ENSMUSG00000032238	RAR-related orphan receptor alpha [Source:MGI Symbol;Acc:MGI:104661]	0	0	1.61364	1.13464	1.21224	0.983082	6.67206	5.80495	7.28494	7.46409	5.50732
Gsap	5	21186255	21315132	+	ENSMUSG00000039934	gamma-secretase activating protein [Source:MGI Symbol;Acc:MGI:2442259]	0	0	0.32675	0.294727	0.280063	0.289089	1.96983	1.446	1.50449	1.62651	5.49863
Rerg	6	137054825	137170497	-	ENSMUSG00000030222	RAS-like, estrogen-regulated, growth- inhibitor [Source:MGI Symbol;Acc:MGI:2665139]	6.554e-41	2.09943e-39	0.403167	0.3029	0.300679	0.41231	2.19714	1.90142	1.87607	1.81091	5.48643
Gm42899	3	53083219	53085885	+	ENSMUSG00000104687	predicted gene 42899 [Source:MGI Symbol;Acc:MGI:5663036]	6.76438e-31	1.45978e-29	0.657966	0.476331	0.319297	0.596053	2.51537	3.16758	2.2086	3.2632	5.44229
H19	7	142575529	142578143	-	ENSMUSG00000000031	H19, imprinted maternally expressed transcript [Source:MGI Symbol;Acc:MGI:95891]	0	0	55.7377	40.2921	50.231	38.7456	245.888	224.195	277.558	250.583	5.39561
Gm45187	7	98904268	98908055	+	ENSMUSG00000109130	predicted gene 45187 [Source:MGI Symbol;Acc:MGI:5753763]	4.67318e-30	9.72568e-29	1.27436	1.16024	2.07803	1.69186	8.27021	5.07291	12.7754	6.8289	5.31025
Hcar1	5	123876736	123880020	-	ENSMUSG00000049241	hydrocarboxylic acid receptor 1 [Source:MGI Symbol;Acc:MGI:2441671]	7.70174e-28	1.43491e-26	0.712245	0.422693	0.425876	0.655307	3.64186	2.1234	3.7878	2.18006	5.29444
Pde4b	4	102087543	102607259	+	ENSMUSG00000028525	phosphodiesterase 4B, cAMP specific [Source:MGI Symbol;Acc:MGI:99557]	0	0	2.00712	1.68421	1.71362	1.94758	8.62562	8.91004	10.1625	10.9967	5.2628
Hbegf	18	36504927	36515805	-	ENSMUSG00000024486	heparin-binding EGF-like growth factor [Source:MGI Symbol;Acc:MGI:96070]	0	0	4.10701	3.1047	2.82488	2.97338	21.4411	12.8345	19.3522	14.5757	5.2424		Hbegf
Fzd5	1	64730558	64737751	-	ENSMUSG00000045005	frizzled class receptor 5 [Source:MGI Symbol;Acc:MGI:108571]	0	0	2.82129	1.94821	2.15508	2.04025	11.8788	10.9503	12.2632	11.8704	5.23856
Ptgdr2	19	10937160	10942511	+	ENSMUSG00000034117	prostaglandin D2 receptor 2 [Source:MGI Symbol;Acc:MGI:1330275]	4.84546e-13	3.51547e-12	0.468487	0.368736	0.414096	0.375774	3.53806	1.05528	2.78148	1.081	5.19689
Hba-a1	11	32283511	32284465	+	ENSMUSG00000069919	hemoglobin alpha, adult chain 1 [Source:MGI Symbol;Acc:MGI:96015]	6.52e-43	2.2561e-41	28.3483	18.3738	26.7051	31.3236	102.307	135.441	115.422	190.629	5.19137
Atf3	1	191170296	191218039	-	ENSMUSG00000026628	activating transcription factor 3 [Source:MGI Symbol;Acc:MGI:109384]	0	0	2.23634	1.53616	2.00495	1.82965	9.8797	8.83345	10.4206	10.3469	5.18999
Garem1	18	21127201	21300138	-	ENSMUSG00000042680	GRB2 associated regulator of MAPK1 subtype 1 [Source:MGI Symbol;Acc:MGI:2685790]	0	0	2.92021	2.42207	2.67389	2.61949	16.3058	10.0533	16.9601	11.7215	5.1751
Prss28	17	25308646	25311876	+	ENSMUSG00000024171	protease, serine 28 [Source:MGI Symbol;Acc:MGI:2149951]	7.18715e-22	9.66308e-21	55.1428	46.5711	44.2962	40.2421	355.437	184.947	204.689	216.363	5.16201
Pde7b	10	20398004	20725078	-	ENSMUSG00000019990	phosphodiesterase 7B [Source:MGI Symbol;Acc:MGI:1352752]	0	0	1.35485	0.992383	1.21467	1.26415	6.34036	5.91993	5.85384	6.79241	5.16085
Mug1	6	121838541	121889057	+	ENSMUSG00000059908	murinoglobulin 1 [Source:MGI Symbol;Acc:MGI:99837]	8.09683e-34	2.00072e-32	0.691733	0.471059	0.342608	0.591191	2.0411	2.11558	3.24983	3.31161	5.11217
Gm37370	1	54737166	54738575	-	ENSMUSG00000102503	predicted gene, 37370 [Source:MGI Symbol;Acc:MGI:5610598]	1.39019e-30	2.96876e-29	0.634469	0.64954	0.819643	0.422786	2.90755	3.57288	2.91687	3.41641	5.07185
Tnfrsf11b	15	54250619	54278484	-	ENSMUSG00000063727	tumor necrosis factor receptor superfamily, member 11b (osteoprotegerin) [Source:MGI Symbol;Acc:MGI:109587]	1.20522e-19	1.41971e-18	11.2454	8.24033	7.45757	6.05247	31.1857	40.1685	37.2412	58.4849	5.06369
Cmklr1	5	113612354	113650426	-	ENSMUSG00000042190	chemokine-like receptor 1 [Source:MGI Symbol;Acc:MGI:109603]	0	0	11.439	8.53885	7.87099	8.15322	53.3015	41.8677	44.529	42.2159	5.05289
Sox4	13	28948919	28953713	-	ENSMUSG00000076431	SRY (sex determining region Y)-box 4 [Source:MGI Symbol;Acc:MGI:98366]	0	0	40.0909	29.0199	33.6415	37.2623	202.149	158.015	192.414	154.349	5.04895
Gm26978	8	33884774	33885747	-	ENSMUSG00000098166	predicted gene, 26978 [Source:MGI Symbol;Acc:MGI:5504093]	5.54146e-13	4.01094e-12	1.01865	0.777462	0.900387	1.19836	5.76206	5.73632	3.89816	4.22556	5.03795
Sh3pxd2b	11	32347820	32428173	+	ENSMUSG00000040711	SH3 and PX domains 2B [Source:MGI Symbol;Acc:MGI:2442062]	0	0	12.5773	8.78183	10.2369	11.5397	57.4761	47.2576	54.6559	57.2857	5.02311
Epcam	17	87635979	87651129	+	ENSMUSG00000045394	epithelial cell adhesion molecule [Source:MGI Symbol;Acc:MGI:106653]	0	0	7.43019	5.3165	4.57235	5.4166	34.6207	25.5463	24.6599	29.3491	5.0219	Epcam
Krt18	15	102028180	102032027	+	ENSMUSG00000023043	keratin 18 [Source:MGI Symbol;Acc:MGI:96692]	0	0	94.5075	69.2434	86.7101	77.0914	365.874	415.675	384.414	474.898	5.00946	Krt18
Fam71f2	6	29279593	29290680	+	ENSMUSG00000079652	family with sequence similarity 71, member F2 [Source:MGI Symbol;Acc:MGI:2141439]	4.46807e-13	3.24935e-12	0.40448	0.254686	0.214512	0.155728	1.28515	1.09332	1.72085	1.03188	4.98463
Itgb3	11	104608000	104670476	+	ENSMUSG00000020689	integrin beta 3 [Source:MGI Symbol;Acc:MGI:96612]	0	0	29.4166	20.8622	22.3627	26.2207	136.611	107.279	129.263	118.411	4.97221	Itgb3
Ero1l	14	45283087	45318771	-	ENSMUSG00000021831	ERO1-like (S. cerevisiae) [Source:MGI Symbol;Acc:MGI:1354385]	0	0	11.6342	10.0733	9.38001	7.58867	45.626	42.3523	49.8839	53.9775	4.96015
Slc16a2	X	103697414	103821983	-	ENSMUSG00000033965	solute carrier family 16 (monocarboxylic acid transporters), member 2 [Source:MGI Symbol;Acc:MGI:1203732]	0	0	6.01308	4.13042	4.41607	5.39152	23.7185	24.153	24.8958	26.0425	4.9526	Slc16a2
Doxl2	6	48974963	48978746	+	ENSMUSG00000068536	diamine oxidase-like protein 2 [Source:MGI Symbol;Acc:MGI:3618290]	1.17854e-07	5.30308e-07	7.81822	7.05889	6.32076	5.16222	41.0605	13.1726	59.9649	15.8633	4.93402
Thbs2	17	14665500	14694235	-	ENSMUSG00000023885	thrombospondin 2 [Source:MGI Symbol;Acc:MGI:98738]	0	0	0.756646	0.531556	0.477715	0.482373	2.72483	2.72808	2.6876	2.94408	4.93023
Gm48204	10	105514681	105516649	-	ENSMUSG00000112900	predicted gene, 48204 [Source:MGI Symbol;Acc:MGI:6097593]	1.84275e-18	2.01406e-17	0.419394	0.300087	0.169905	0.370036	1.66567	1.51544	1.1683	1.85933	4.92984
Phactr1	13	42680623	43138526	+	ENSMUSG00000054728	phosphatase and actin regulator 1 [Source:MGI Symbol;Acc:MGI:2659021]	0	0	0.583546	0.396537	0.499976	0.4583	2.75711	1.9999	2.55304	2.23874	4.92623
Nrgn	9	37544492	37552904	-	ENSMUSG00000053310	neurogranin [Source:MGI Symbol;Acc:MGI:1927184]	2.0832e-41	6.81527e-40	5.44651	3.82257	4.12345	3.44174	27.4968	19.6294	18.3506	17.4385	4.92539
Gm11084	2	72971548	72986716	-	ENSMUSG00000079286	predicted gene 11084 [Source:MGI Symbol;Acc:MGI:3779315]	3.21191e-05	0.000108794	0.997326	1.2845	1.76308	0.959948	5.40137	5.61624	7.57699	6.05051	4.92424
Ccn1	3	145646976	145649981	-	ENSMUSG00000028195	cellular communication network factor 1 [Source:MGI Symbol;Acc:MGI:88613]	0	0	39.3499	27.6413	20.8629	29.4439	168.442	137.427	125.485	144.411	4.90856
Kcnj2	11	111066164	111076821	+	ENSMUSG00000041695	potassium inwardly-rectifying channel, subfamily J, member 2 [Source:MGI Symbol;Acc:MGI:104744]	0	0	3.00215	2.18158	2.47483	2.26912	11.7956	10.1222	14.0659	12.6357	4.89736
Ndufa4l2	10	127514967	127517154	+	ENSMUSG00000040280	Ndufa4, mitochondrial complex associated like 2 [Source:MGI Symbol;Acc:MGI:3039567]	0	0	11.0293	8.98448	7.38802	8.37785	46.6634	40.6277	46.4403	40.4434	4.86799
Kif21b	1	136131389	136177998	+	ENSMUSG00000041642	kinesin family member 21B [Source:MGI Symbol;Acc:MGI:109234]	0	0	2.25074	1.63915	1.69988	1.64721	7.56463	9.74526	7.22314	10.6881	4.86682
Alas2	X	150547375	150570638	+	ENSMUSG00000025270	aminolevulinic acid synthase 2, erythroid [Source:MGI Symbol;Acc:MGI:87990]	4.39396e-25	7.12842e-24	0.672977	0.4426	0.405002	0.551281	2.12481	2.53187	1.94359	3.46134	4.85632
Vstm5	9	15239045	15259416	+	ENSMUSG00000031937	V-set and transmembrane domain containing 5 [Source:MGI Symbol;Acc:MGI:1916387]	4.63876e-32	1.04904e-30	0.501168	0.430318	0.473534	0.449117	1.89062	2.53027	2.04818	2.53237	4.85479
Pla2g7	17	43568098	43612201	+	ENSMUSG00000023913	phospholipase A2, group VII (platelet- activating factor acetylhydrolase, plasma) [Source:MGI Symbol;Acc:MGI:1351327]	0	0	0.781725	0.905121	0.774722	0.638423	4.41332	2.97477	3.5754	4.0129	4.83111
Prss29	17	25318654	25322684	+	ENSMUSG00000034039	protease, serine 29 [Source:MGI Symbol;Acc:MGI:2149952]	9.98696e-18	1.04088e-16	79.2747	72.0703	73.5734	59.5903	527.769	250.724	310.352	280.925	4.81451
Fn1	1	71585520	71653200	-	ENSMUSG00000026193	fibronectin 1 [Source:MGI Symbol;Acc:MGI:95566]	0	0	108.023	83.4704	81.8381	99.8789	506.626	352.944	497.237	418.612	4.75715
Proser2	2	6097607	6130211	-	ENSMUSG00000045319	proline and serine rich 2 [Source:MGI Symbol;Acc:MGI:2442238]	0	0	0.514515	0.395438	0.461142	0.464063	2.43189	2.06262	1.99	2.23319	4.75038
Hbb-bs	7	103826534	103828096	-	ENSMUSG00000052305	hemoglobin, beta adult s chain [Source:MGI Symbol;Acc:MGI:5474852]	2.25e-42	7.6696e-41	37.2751	25.8122	35.9967	41.8721	130.152	168.481	137.828	232.076	4.74287
Zbtb8b	4	129425765	129440853	-	ENSMUSG00000048485	zinc finger and BTB domain containing 8b [Source:MGI Symbol;Acc:MGI:2387181]	1.34747e-39	4.11743e-38	2.42323	2.41757	2.33406	1.48009	7.43207	10.8511	9.43731	13.2238	4.73073
Fam214a	9	74952884	75032468	+	ENSMUSG00000034858	family with sequence similarity 214, member A [Source:MGI Symbol;Acc:MGI:2387648]	0	0	5.63526	4.39793	4.27534	4.24643	19.9852	22.9756	18.543	26.095	4.72105	Fam214a
Slc25a48	13	56438355	56474239	+	ENSMUSG00000021509	solute carrier family 25, member 48 [Source:MGI Symbol;Acc:MGI:2145373]	5.61288e-23	8.06342e-22	0.734249	0.551643	0.694075	0.461338	2.83884	2.17076	2.05571	4.26413	4.64073
Sh2d5	4	138250403	138261332	+	ENSMUSG00000045349	SH2 domain containing 5 [Source:MGI Symbol;Acc:MGI:2446215]	7.8e-44	2.864e-42	3.87317	3.50731	2.94373	2.39089	18.5949	13.6358	12.4972	13.8933	4.61035
Kcnma1	14	23289431	24014491	-	ENSMUSG00000063142	potassium large conductance calcium- activated channel, subfamily M, alpha member 1 [Source:MGI Symbol;Acc:MGI:99923]	0	0	0.86141	0.753556	0.639578	0.801813	4.0747	3.09085	3.56015	3.36352	4.60981
Gm43804	3	53109668	53110123	+	ENSMUSG00000104615	predicted gene 43804 [Source:MGI Symbol;Acc:MGI:5663941]	1.20177e-08	5.98736e-08	1.28274	0.388731	0.266781	0.944159	3.51445	4.07916	2.29304	3.38045	4.60277
Zfp52	17	21535539	21562601	+	ENSMUSG00000051341	zinc finger protein 52 [Source:MGI Symbol;Acc:MGI:99199]	0	0	5.18726	4.75274	4.76766	4.71024	20.1896	19.8169	23.8273	25.4356	4.59727
Lncpint	6	31082565	31220488	-	ENSMUSG00000044471	long non-protein coding RNA, Trp53 induced transcript [Source:MGI Symbol;Acc:MGI:2673128]	1.76702e-38	5.22378e-37	2.62092	2.38255	1.83847	1.79102	10.8505	11.529	6.94437	10.2419	4.5831
Pde10a	17	8525372	8986648	+	ENSMUSG00000023868	phosphodiesterase 10A [Source:MGI Symbol;Acc:MGI:1345143]	0	0	2.15567	1.73366	1.53142	1.5001	8.22893	7.8053	7.1938	8.48782	4.58265
Muc1	3	89229057	89233381	+	ENSMUSG00000042784	mucin 1, transmembrane [Source:MGI Symbol;Acc:MGI:97231]	1.72673e-28	3.29461e-27	1.87732	1.04523	1.25749	1.01642	6.99001	4.65818	4.96218	7.00874	4.54523	Muc1
Afap1	5	35893319	36003923	+	ENSMUSG00000029094	actin filament associated protein 1 [Source:MGI Symbol;Acc:MGI:1917542]	0	0	6.04604	4.98581	5.29362	5.29587	26.0394	21.8128	25.9415	24.146	4.52977
Cd14	18	36725067	36726798	-	ENSMUSG00000051439	CD14 antigen [Source:MGI Symbol;Acc:MGI:88318]	1.16112e-35	3.10354e-34	3.97318	3.25798	2.68661	3.09766	19.3879	11.9031	11.4101	16.0942	4.51735	Cd14
Krt8	15	101996698	102004482	-	ENSMUSG00000049382	keratin 8 [Source:MGI Symbol;Acc:MGI:96705]	1.58673e-36	4.37948e-35	9.05005	7.58959	8.4964	6.3936	35.0805	31.0729	25.5799	50.6808	4.51683	Krt8
Wnk2	13	49036303	49148014	-	ENSMUSG00000037989	WNK lysine deficient protein kinase 2 [Source:MGI Symbol;Acc:MGI:1922857]	6.11854e-33	1.43941e-31	0.409761	0.271713	0.286882	0.222584	1.57322	1.13318	1.15071	1.46163	4.466
Hdc	2	126593667	126619299	-	ENSMUSG00000027360	histidine decarboxylase [Source:MGI Symbol;Acc:MGI:96062]	4.28552e-26	7.38959e-25	0.511619	0.383803	0.376058	0.440608	2.10585	1.71045	1.22199	2.59367	4.4577	Hdc
Tnfaip3	10	19000910	19015657	-	ENSMUSG00000019850	tumor necrosis factor, alpha-induced protein 3 [Source:MGI Symbol;Acc:MGI:1196377]	0	0	1.09518	0.956711	0.820724	0.930389	5.20411	3.40006	3.58864	4.74203	4.45301
Arhgap8	15	84720052	84772207	+	ENSMUSG00000078954	Rho GTPase activating protein 8 [Source:MGI Symbol;Acc:MGI:1920417]	4.19558e-34	1.05048e-32	1.26142	0.999782	0.806213	0.812545	5.623	3.71565	4.42311	3.50486	4.4502
Tmprss4	9	45172726	45204092	-	ENSMUSG00000032091	transmembrane protease, serine 4 [Source:MGI Symbol;Acc:MGI:2384877]	4.91206e-30	1.01969e-28	2.05995	1.36934	1.32742	1.54782	6.82338	6.15183	5.22341	9.83647	4.44682	Tmprss4
Slc40a1	1	45908068	45926523	-	ENSMUSG00000025993	solute carrier family 40 (iron-regulated transporter), member 1 [Source:MGI Symbol;Acc:MGI:1315204]	4.2e-45	1.47e-43	1.63246	1.16533	0.895496	1.44616	6.27369	4.52538	6.56419	5.4844	4.44555	Slc40a1
Ppp1r3c	19	36731731	36736653	-	ENSMUSG00000067279	protein phosphatase 1, regulatory subunit 3C [Source:MGI Symbol;Acc:MGI:1858229]	0	0	7.39924	5.87619	6.65182	6.21042	26.2186	26.9202	35.7878	27.0349	4.43657
Chrnb1	11	69784036	69795943	-	ENSMUSG00000041189	cholinergic receptor, nicotinic, beta polypeptide 1 (muscle) [Source:MGI Symbol;Acc:MGI:87890]	1.5412e-31	3.4285e-30	1.31867	0.863779	1.0334	1.05989	5.08019	5.68037	3.38764	4.78352	4.42771
Slc7a7	14	54369442	54417780	-	ENSMUSG00000000958	solute carrier family 7 (cationic amino acid transporter, y+ system), member 7 [Source:MGI Symbol;Acc:MGI:1337120]	0	0	3.10344	2.68254	2.95415	2.99712	16.1557	9.45714	14.8984	11.0826	4.39574	Slc7a7
Myo5b	18	74440936	74771493	+	ENSMUSG00000025885	myosin VB [Source:MGI Symbol;Acc:MGI:106598]	2.91976e-36	7.94259e-35	0.447449	0.408395	0.395501	0.298423	1.62954	1.32136	1.52393	2.33475	4.39394
Maff	15	79346621	79359076	+	ENSMUSG00000042622	v-maf musculoaponeurotic fibrosarcoma oncogene family, protein F (avian) [Source:MGI Symbol;Acc:MGI:96910]	0	0	8.92691	7.86993	8.71123	5.38777	38.8643	30.2368	34.1689	32.4362	4.39237
Gm32014	9	8644073	8740988	-	ENSMUSG00000111602	predicted gene, 32014 [Source:MGI Symbol;Acc:MGI:5591173]	1.4e-45	8.1e-44	0.35181	0.39834	0.369058	0.364672	1.27302	1.85487	1.42158	1.95572	4.38391
Irak2	6	113638467	113695026	+	ENSMUSG00000060477	interleukin-1 receptor-associated kinase 2 [Source:MGI Symbol;Acc:MGI:2429603]	0	0	2.77633	2.37045	2.49536	3.01757	12.6118	11.4535	11.36	11.2458	4.37827
Sox5it	6	144670427	144672720	-	ENSMUSG00000072677	SRY (sex determining region Y)-box 5, intronic transcript [Source:MGI Symbol;Acc:MGI:3642586]	8.30995e-15	6.89554e-14	0.484616	0.562968	0.27717	0.384138	1.6674	2.40796	1.55934	1.83586	4.37158
Dsg2	18	20558074	20604521	+	ENSMUSG00000044393	desmoglein 2 [Source:MGI Symbol;Acc:MGI:1196466]	8.0158e-23	1.14618e-21	0.528518	0.389483	0.338414	0.304425	1.68587	1.18581	1.39956	2.5519	4.37145	Dsg2
Plce1	19	38481109	38785030	+	ENSMUSG00000024998	phospholipase C, epsilon 1 [Source:MGI Symbol;Acc:MGI:1921305]	0	0	4.53164	3.5863	3.4314	3.89187	18.6976	13.9864	18.2245	16.4666	4.36333
Bcat1	6	144993835	145076184	-	ENSMUSG00000030268	branched chain aminotransferase 1, cytosolic [Source:MGI Symbol;Acc:MGI:104861]	6.7751e-41	2.16741e-39	2.27367	1.5244	1.94772	1.96819	9.89508	6.2439	6.89829	10.49	4.3463	Bcat1
Lox	18	52516067	52529867	-	ENSMUSG00000024529	lysyl oxidase [Source:MGI Symbol;Acc:MGI:96817]	0	1.4e-45	81.3745	71.6206	71.8762	45.8304	308.288	235.059	354.961	277.152	4.34227
Ngfr	11	95568818	95587735	-	ENSMUSG00000000120	nerve growth factor receptor (TNFR superfamily, member 16) [Source:MGI Symbol;Acc:MGI:97323]	0	0	8.61691	7.6731	5.92199	7.1503	39.7678	27.023	32.3255	28.079	4.33193	Ngfr
Gm29438	6	72104201	72106813	+	ENSMUSG00000101823	predicted gene 29438 [Source:MGI Symbol;Acc:MGI:5580144]	9.20933e-17	8.94574e-16	0.474045	0.565319	0.2677	0.468953	1.39778	2.66949	1.4806	2.13849	4.32787
Aldoc	11	78322968	78327781	+	ENSMUSG00000017390	aldolase C, fructose-bisphosphate [Source:MGI Symbol;Acc:MGI:101863]	2.12771e-29	4.26663e-28	0.611599	0.325948	0.540594	0.588678	1.79323	2.35149	2.06155	2.69669	4.30757
Krt87	15	101431038	101438804	-	ENSMUSG00000047641	keratin 87 [Source:MGI Symbol;Acc:MGI:3665486]	1.74261e-33	4.22932e-32	0.453131	0.376103	0.560733	0.465225	2.06144	1.75218	2.21855	1.87498	4.26217
Olfml2b	1	170644532	170682789	+	ENSMUSG00000038463	olfactomedin-like 2B [Source:MGI Symbol;Acc:MGI:2443310]	0	0	6.40351	4.78234	5.76817	6.06721	24.3486	20.9975	25.1468	26.9988	4.23486
Paqr5	9	61953481	62026856	-	ENSMUSG00000032278	progestin and adipoQ receptor family member V [Source:MGI Symbol;Acc:MGI:1921340]	6.22659e-18	6.5968e-17	0.461207	0.351175	0.238444	0.251276	1.60238	1.06828	1.03134	1.76247	4.19665
Gm28723	1	90280458	90283912	+	ENSMUSG00000101028	predicted gene 28723 [Source:MGI Symbol;Acc:MGI:5579429]	1.54431e-10	9.13736e-10	0.378107	0.118056	0.638037	0.496277	1.45206	1.47111	2.05434	1.86077	4.19403
Chil1	1	134182176	134190181	+	ENSMUSG00000064246	chitinase-like 1 [Source:MGI Symbol;Acc:MGI:1340899]	8.15802e-26	1.3786e-24	0.539922	0.463594	0.639933	0.366143	2.61843	2.03158	1.72779	2.05009	4.19383
Pgbd5	8	124369049	124439658	-	ENSMUSG00000050751	piggyBac transposable element derived 5 [Source:MGI Symbol;Acc:MGI:2429955]	2.217e-38	6.52259e-37	0.418107	0.429392	0.369566	0.449783	1.94473	1.52349	1.50312	2.0124	4.18979
Steap3	1	120190757	120272705	-	ENSMUSG00000026389	STEAP family member 3 [Source:MGI Symbol;Acc:MGI:1915678]	8.25013e-37	2.303e-35	2.33599	1.80932	2.05947	1.81382	10.9363	6.062	10.1056	6.47905	4.18812
Scara5	14	65666403	65764826	+	ENSMUSG00000022032	scavenger receptor class A, member 5 [Source:MGI Symbol;Acc:MGI:1918395]	1.384e-42	4.7648e-41	1.98778	2.27892	2.39591	1.23928	7.68878	7.58759	8.51761	9.29221	4.18712
Unc93a	17	13108617	13131810	-	ENSMUSG00000067049	unc-93 homolog A [Source:MGI Symbol;Acc:MGI:1933250]	6.73803e-14	5.24195e-13	2.91805	2.89024	3.55412	1.30482	11.6102	9.07018	13.8486	10.1222	4.18581
Ch25h	19	34473778	34475164	-	ENSMUSG00000050370	cholesterol 25-hydroxylase [Source:MGI Symbol;Acc:MGI:1333869]	1.58166e-16	1.50657e-15	1.16594	0.894614	0.942871	1.12225	6.07275	2.51455	5.65406	3.00999	4.18146
Ptgir	7	16906490	16910905	+	ENSMUSG00000043017	prostaglandin I receptor (IP) [Source:MGI Symbol;Acc:MGI:99535]	3.88082e-19	4.41054e-18	0.299288	0.345591	0.501716	0.357605	2.13511	1.09259	1.82948	1.18478	4.14969
Gm38034	3	52282241	52284309	+	ENSMUSG00000102844	predicted gene, 38034 [Source:MGI Symbol;Acc:MGI:5611262]	8.25067e-35	2.13326e-33	2.22844	1.54215	1.16125	1.82478	8.26809	6.36815	6.56989	6.814	4.14706
Spp1	5	104435118	104441050	+	ENSMUSG00000029304	secreted phosphoprotein 1 [Source:MGI Symbol;Acc:MGI:98389]	1.71e-43	6.09e-42	69.8177	51.9164	41.9287	55.1635	202.336	179.416	228.561	295.732	4.14048	Spp1
Plet1	9	50494525	50505482	+	ENSMUSG00000032068	placenta expressed transcript 1 [Source:MGI Symbol;Acc:MGI:1923759]	1.50821e-21	1.9918e-20	3.07496	3.03478	2.40555	1.78604	15.1413	7.04583	8.50319	11.9088	4.13531
Gm42793	5	104435121	104436372	+	ENSMUSG00000105954	predicted gene 42793 [Source:MGI Symbol;Acc:MGI:5662930]	6.61192e-34	1.64374e-32	3.13297	2.54849	1.89474	2.40715	9.46621	8.66659	9.43734	13.6716	4.13105
Neat1	19	5824708	5845478	-	ENSMUSG00000092274	nuclear paraspeckle assembly transcript 1 (non-protein coding) [Source:MGI Symbol;Acc:MGI:1914211]	2.58874e-10	1.50095e-09	35.3271	42.6605	39.5131	20.9956	152.776	181.143	57.353	179.077	4.11815
Col6a2	10	76595762	76623630	-	ENSMUSG00000020241	collagen, type VI, alpha 2 [Source:MGI Symbol;Acc:MGI:88460]	0	0	53.6655	40.1922	39.7752	47.1554	183.362	195.129	161.955	203.478	4.11489	Col6a2
Foxq1	13	31556134	31560976	+	ENSMUSG00000038415	forkhead box Q1 [Source:MGI Symbol;Acc:MGI:1298228]	6.66114e-24	1.01267e-22	1.39251	0.847936	1.00477	0.540231	4.42493	3.48072	4.26051	3.34206	4.0968
Rai2	X	161717069	161779496	+	ENSMUSG00000043518	retinoic acid induced 2 [Source:MGI Symbol;Acc:MGI:1344378]	8.96564e-35	2.30839e-33	1.24572	0.897495	1.1011	1.28173	4.80796	4.01551	6.19339	3.48807	4.08854	Rai2
Plat	8	22757727	22782844	+	ENSMUSG00000031538	plasminogen activator, tissue [Source:MGI Symbol;Acc:MGI:97610]	1.08284e-18	1.19899e-17	7.6578	6.42375	7.35352	8.69213	37.7412	19.2736	43.0692	22.7234	4.0763	Plat
Guca2b	4	119656607	119658954	-	ENSMUSG00000032978	guanylate cyclase activator 2b (retina) [Source:MGI Symbol;Acc:MGI:1270851]	1.20803e-17	1.25069e-16	1.38422	0.984786	1.53813	0.875538	5.99739	5.1224	3.32516	5.02016	4.06992
Tnfaip6	2	52038009	52056686	+	ENSMUSG00000053475	tumor necrosis factor alpha induced protein 6 [Source:MGI Symbol;Acc:MGI:1195266]	1.10023e-20	1.36829e-19	0.865224	0.501031	0.871486	0.832797	3.9231	2.33419	3.77077	2.40387	4.04878
Crabp2	3	87948666	87953376	+	ENSMUSG00000004885	cellular retinoic acid binding protein II [Source:MGI Symbol;Acc:MGI:88491]	2.21038e-14	1.78056e-13	0.494514	0.737472	0.897209	0.95196	2.98832	2.05192	5.11475	2.30776	4.04483
Fosl1	19	5447547	5455946	+	ENSMUSG00000024912	fos-like antigen 1 [Source:MGI Symbol;Acc:MGI:107179]	2.50814e-13	1.86605e-12	9.91783	9.91083	10.5466	4.12145	38.6444	34.9779	34.2198	31.2613	4.03237		Fosl1
Gm49658	16	74188831	74192499	-	ENSMUSG00000116832	predicted gene, 49658 [Source:MGI Symbol;Acc:MGI:6215094]	3.64502e-27	6.57149e-26	0.468898	0.547551	0.348147	0.388139	1.90969	1.81667	1.36795	1.9694	4.0301
Tiparp	3	65528410	65555518	+	ENSMUSG00000034640	TCDD-inducible poly(ADP-ribose) polymerase [Source:MGI Symbol;Acc:MGI:2159210]	0	0	13.9115	13.2465	10.6774	10.9963	40.7416	46.7194	52.6731	54.8183	3.99233
Oit1	14	8348937	8378754	-	ENSMUSG00000021749	oncoprotein induced transcript 1 [Source:MGI Symbol;Acc:MGI:1201784]	5.57693e-16	5.0607e-15	0.570173	0.564887	0.600896	0.48548	2.16158	2.09938	1.44393	3.15207	3.98704
Arrdc3	13	80883384	80896042	+	ENSMUSG00000074794	arrestin domain containing 3 [Source:MGI Symbol;Acc:MGI:2145242]	0	0	7.39113	6.59615	5.37301	5.82978	27.4198	19.4564	32.084	21.4181	3.98484
Gm48207	10	105532984	105534493	-	ENSMUSG00000112571	predicted gene, 48207 [Source:MGI Symbol;Acc:MGI:6097599]	1.27983e-16	1.22621e-15	0.615238	0.430436	0.342399	0.636045	2.24604	1.9761	1.50034	2.33945	3.98294
Axin2	11	108920349	108950783	+	ENSMUSG00000000142	axin 2 [Source:MGI Symbol;Acc:MGI:1270862]	0	0	12.2296	9.42218	11.1301	9.9908	45.8727	43.0313	38.8928	42.2921	3.97658	Axin2
Ston2	12	91633009	91788387	-	ENSMUSG00000020961	stonin 2 [Source:MGI Symbol;Acc:MGI:1918272]	0	0	0.389741	0.28243	0.337163	0.340547	1.40719	1.10204	1.27959	1.55308	3.95732
Itga2	13	114833081	114932100	-	ENSMUSG00000015533	integrin alpha 2 [Source:MGI Symbol;Acc:MGI:96600]	3.00316e-34	7.56555e-33	4.96363	4.02999	4.2424	2.99006	12.3988	16.8525	13.7012	21.0073	3.94179
Usp13	3	32817546	32938071	+	ENSMUSG00000056900	ubiquitin specific peptidase 13 (isopeptidase T-3) [Source:MGI Symbol;Acc:MGI:1919857]	0	0	2.03304	1.54347	1.47683	1.54717	6.31212	6.57852	5.54988	7.55207	3.93797
Aig1	10	13647054	13868980	-	ENSMUSG00000019806	androgen-induced 1 [Source:MGI Symbol;Acc:MGI:1913503]	0	0	0.897984	0.819227	0.67467	0.626638	3.41245	2.38513	3.29742	2.75884	3.92704
Bach2	4	32238804	32586108	+	ENSMUSG00000040270	BTB and CNC homology, basic leucine zipper transcription factor 2 [Source:MGI Symbol;Acc:MGI:894679]	0	0	0.886155	0.659826	0.777155	0.946234	3.20577	2.97853	3.32412	3.28897	3.91433
Ltbp1	17	75005568	75392512	+	ENSMUSG00000001870	latent transforming growth factor beta binding protein 1 [Source:MGI Symbol;Acc:MGI:109151]	0	0	1.39678	1.0722	1.04117	1.34753	5.40339	3.95459	5.14124	4.5118	3.9136	Ltbp1
Gm10400	6	141340553	141344387	+	ENSMUSG00000107456	predicted gene 10400 [Source:MGI Symbol;Acc:MGI:3708745]	3.44745e-36	9.3573e-35	1.30992	1.36355	0.888205	1.04493	4.7425	4.61791	3.58084	5.04952	3.90543
Prelid2	18	41875600	41951242	-	ENSMUSG00000056671	PRELI domain containing 2 [Source:MGI Symbol;Acc:MGI:1924869]	0	0	2.13767	1.96119	2.09656	1.5784	7.10499	6.82696	8.92859	7.43411	3.89701
Csf3r	4	126024550	126044440	+	ENSMUSG00000028859	colony stimulating factor 3 receptor (granulocyte) [Source:MGI Symbol;Acc:MGI:1339755]	5.53748e-27	9.925e-26	0.71504	0.597584	0.412924	0.624006	2.24092	2.57703	1.77699	2.52714	3.88247
Fam126a	5	23915276	24030690	-	ENSMUSG00000028995	family with sequence similarity 126, member A [Source:MGI Symbol;Acc:MGI:2149839]	0	0	7.99231	6.47406	7.10049	8.26236	26.4647	26.0313	31.1059	32.1492	3.88046
Fxyd3	7	31068172	31076704	-	ENSMUSG00000057092	FXYD domain-containing ion transport regulator 3 [Source:MGI Symbol;Acc:MGI:107497]	1.62729e-28	3.10971e-27	0.702344	0.481225	0.67724	0.49848	2.7126	2.00552	1.76786	2.6486	3.87175
Ociad2	5	73322199	73341028	-	ENSMUSG00000029153	OCIA domain containing 2 [Source:MGI Symbol;Acc:MGI:1916377]	9.36054e-29	1.81135e-27	0.328656	0.390731	0.480442	0.328505	1.45135	1.40942	1.49814	1.55734	3.87105	Ociad2
Dusp1	17	26505590	26562128	-	ENSMUSG00000024190	dual specificity phosphatase 1 [Source:MGI Symbol;Acc:MGI:105120]	1.84e-43	6.499e-42	8.15768	7.29889	8.11995	6.40158	37.8886	28.3472	24.4537	25.0047	3.85929
Greb1	12	16670615	16800886	-	ENSMUSG00000036523	gene regulated by estrogen in breast cancer protein [Source:MGI Symbol;Acc:MGI:2149712]	4.13675e-18	4.4286e-17	7.72199	5.4338	6.60326	6.75501	19.8874	32.4579	18.071	31.7757	3.85426	Greb1
Gm43289	5	65430106	65431580	-	ENSMUSG00000104917	predicted gene 43289 [Source:MGI Symbol;Acc:MGI:5663426]	6.99056e-16	6.27616e-15	0.489873	0.901329	0.577333	0.561325	3.20896	2.25944	2.55203	1.72002	3.85019
Rab25	3	88542029	88548300	-	ENSMUSG00000008601	RAB25, member RAS oncogene family [Source:MGI Symbol;Acc:MGI:1858203]	1.29119e-19	1.51154e-18	0.802093	0.653384	0.527184	0.613667	3.09651	1.69091	2.375	2.80256	3.8381	Rab25
Gm27000	X	88759471	88760312	-	ENSMUSG00000097961	predicted gene, 27000 [Source:MGI Symbol;Acc:MGI:5504115]	5.01774e-16	4.58036e-15	0.735557	0.877184	0.577921	0.904654	2.47873	2.57733	2.85622	3.96661	3.8377
Tmod1	4	46038935	46116032	+	ENSMUSG00000028328	tropomodulin 1 [Source:MGI Symbol;Acc:MGI:98775]	9.74999e-27	1.72112e-25	0.776049	0.621418	0.508683	0.579107	2.72957	1.87573	1.95204	2.97053	3.83376
Rab31	17	65651729	65772752	-	ENSMUSG00000056515	RAB31, member RAS oncogene family [Source:MGI Symbol;Acc:MGI:1914603]	0	0	16.9918	13.6909	12.6901	13.289	50.4355	53.1939	50.0463	61.8787	3.80423	Rab31
Syne1	10	5020917	5551482	-	ENSMUSG00000096054	spectrin repeat containing, nuclear envelope 1 [Source:MGI Symbol;Acc:MGI:1927152]	0	0	2.02923	1.6227	1.67572	1.68	5.3413	6.70225	6.09351	8.50226	3.80146
Pigr	1	130826684	130852249	+	ENSMUSG00000026417	polymeric immunoglobulin receptor [Source:MGI Symbol;Acc:MGI:103080]	5.83974e-18	6.19497e-17	1.1626	1.14504	0.61204	0.798128	5.02791	2.55138	2.77967	3.75797	3.79711	Pigr
Gm36940	9	56414031	56416066	-	ENSMUSG00000102419	predicted gene, 36940 [Source:MGI Symbol;Acc:MGI:5610168]	2.09097e-20	2.55891e-19	0.844984	0.97221	0.552694	1.00851	4.15529	2.53145	2.60208	3.50165	3.78596
Gm26626	16	92612814	92620105	+	ENSMUSG00000097139	predicted gene, 26626 [Source:MGI Symbol;Acc:MGI:5477120]	8.04854e-21	1.0112e-19	1.1671	1.11345	1.14622	0.956933	4.86938	3.16443	4.81653	3.7117	3.77809
Hba-a2	11	32296489	32297298	+	ENSMUSG00000069917	hemoglobin alpha, adult chain 2 [Source:MGI Symbol;Acc:MGI:96016]	2.22463e-10	1.2975e-09	0.825373	0.442932	0.775146	0.79444	2.01155	3.25355	1.93344	3.51475	3.77509
Krt15	11	100131758	100135928	-	ENSMUSG00000054146	keratin 15 [Source:MGI Symbol;Acc:MGI:96689]	6.0776e-12	4.07337e-11	0.623117	0.501589	0.895009	0.843418	3.79655	1.57903	3.72803	1.69022	3.76994	Krt15
Pxdn	12	29937608	30017658	+	ENSMUSG00000020674	peroxidasin [Source:MGI Symbol;Acc:MGI:1916925]	0	0	23.8586	18.5382	19.3297	21.9793	80.4531	70.9892	75.5896	88.4773	3.76926
5330406M23Rik	6	31108827	31110920	-	ENSMUSG00000104030	RIKEN cDNA 5330406M23 gene [Source:MGI Symbol;Acc:MGI:1923921]	6.9341e-22	9.34846e-21	1.561	1.4673	1.29263	1.17037	5.26827	6.44017	3.22908	5.70511	3.75916
Bnip3	7	138890836	138909519	-	ENSMUSG00000078566	BCL2/adenovirus E1B interacting protein 3 [Source:MGI Symbol;Acc:MGI:109326]	0	0	30.291	28.0827	27.1234	21.567	86.9456	98.9247	104.609	111.5	3.75456
Gm45153	7	117381862	117383762	+	ENSMUSG00000108693	predicted gene 45153 [Source:MGI Symbol;Acc:MGI:5753729]	5.27833e-14	4.14844e-13	0.542994	0.450691	0.239977	0.487801	2.05854	1.69196	1.24675	1.45283	3.74687
Cited1	X	102247381	102252181	-	ENSMUSG00000051159	Cbp/p300-interacting transactivator with Glu/Asp-rich carboxy-terminal domain 1 [Source:MGI Symbol;Acc:MGI:108023]	1.4e-45	7.1e-44	5.29652	4.8341	6.95305	4.05953	16.2549	20.7679	22.2558	19.5725	3.72939
Gm43958	6	141442360	141445903	+	ENSMUSG00000108169	predicted gene, 43958 [Source:MGI Symbol;Acc:MGI:5690350]	5.19593e-36	1.4041e-34	0.737864	0.700243	0.540639	0.588726	2.30305	2.21971	2.12429	2.87252	3.70777
AC154542.1	17	86175575	86178029	+	ENSMUSG00000117546	TEC	2.58171e-29	5.15858e-28	1.00911	0.866451	0.842399	1.0927	3.81044	3.67789	2.59809	4.029	3.7042
H2-T23	17	36029773	36032855	-	ENSMUSG00000067212	histocompatibility 2, T region locus 23 [Source:MGI Symbol;Acc:MGI:95957]	7.802e-42	2.58038e-40	8.12256	7.58786	6.39001	6.53422	33.7992	23.0447	28.7495	20.3757	3.70073
Ddit4l	3	137621612	137628333	+	ENSMUSG00000046818	DNA-damage-inducible transcript 4-like [Source:MGI Symbol;Acc:MGI:1920534]	3.40618e-20	4.12321e-19	0.920372	0.628155	0.709221	0.976737	4.02602	1.80737	3.0838	3.03962	3.69667	Ddit4l
Gnb4	3	32580332	32616585	-	ENSMUSG00000027669	guanine nucleotide binding protein (G protein), beta 4 [Source:MGI Symbol;Acc:MGI:104581]	0	0	3.13118	2.72345	2.81558	2.80769	10.1689	10.9185	9.39733	11.867	3.68985
Plin2	4	86648386	86670060	-	ENSMUSG00000028494	perilipin 2 [Source:MGI Symbol;Acc:MGI:87920]	0	0	30.048	26.1366	29.8329	22.9526	98.3417	78.8503	117.236	106.539	3.6796
Qpct	17	79051906	79090378	+	ENSMUSG00000024084	glutaminyl-peptide cyclotransferase (glutaminyl cyclase) [Source:MGI Symbol;Acc:MGI:1917786]	5.82304e-37	1.63478e-35	1.93789	1.9432	1.59312	1.43482	4.82932	6.4714	6.1911	7.842	3.66677	Qpct
Vav3	3	109340653	109685698	+	ENSMUSG00000033721	vav 3 oncogene [Source:MGI Symbol;Acc:MGI:1888518]	0	0	3.71867	3.09949	3.34265	3.19325	11.4322	11.1319	13.1233	13.0222	3.64755	Vav3
Sh3gl2	4	85205126	85639195	+	ENSMUSG00000028488	SH3-domain GRB2-like 2 [Source:MGI Symbol;Acc:MGI:700009]	3.64136e-34	9.14513e-33	0.430688	0.392351	0.324976	0.419602	1.58158	1.20675	1.7717	1.14711	3.64065
Itprip	19	47894602	47919299	-	ENSMUSG00000117975	inositol 1,4,5-triphosphate receptor interacting protein [Source:MGI Symbol;Acc:MGI:3042776]	0	0	6.2021	4.66714	5.46666	6.69071	23.2675	18.395	20.4007	21.6751	3.63659
Sema4g	19	44989101	45003397	+	ENSMUSG00000025207	sema domain, immunoglobulin domain (Ig), transmembrane domain (TM) and short cytoplasmic domain, (semaphorin) 4G [Source:MGI Symbol;Acc:MGI:1347047]	4.4215e-41	1.42181e-39	0.500563	0.385455	0.407334	0.397678	1.70404	1.67787	1.35215	1.4053	3.63055
Gm37728	6	31145128	31147419	-	ENSMUSG00000103220	predicted gene, 37728 [Source:MGI Symbol;Acc:MGI:5610956]	2.00143e-12	1.39159e-11	0.555448	0.618714	0.318462	0.419035	1.54476	1.67385	1.12531	2.59212	3.62828
Rbpms	8	33782643	33929863	-	ENSMUSG00000031586	RNA binding protein gene with multiple splicing [Source:MGI Symbol;Acc:MGI:1334446]	0	0	5.14332	3.96107	4.51836	5.50623	19.7774	16.7811	17.225	15.5624	3.62518	Rbpms
Kdm3a	6	71588972	71632990	-	ENSMUSG00000053470	lysine (K)-specific demethylase 3A [Source:MGI Symbol;Acc:MGI:98847]	0	0	5.54707	4.69105	4.94374	4.84794	16.4801	17.5409	18.7005	19.7722	3.61929
Dnm1	2	32308471	32353338	-	ENSMUSG00000026825	dynamin 1 [Source:MGI Symbol;Acc:MGI:107384]	4.2e-45	1.72e-43	1.82887	1.6041	1.81354	2.06318	6.80209	7.58947	5.09963	6.95024	3.61731
Prom1	5	43993620	44102032	-	ENSMUSG00000029086	prominin 1 [Source:MGI Symbol;Acc:MGI:1100886]	0	0	4.4838	3.94463	3.81064	3.5403	15.3545	11.5959	12.5669	17.4737	3.61175	Prom1
Igfbp5	1	72857932	72874884	-	ENSMUSG00000026185	insulin-like growth factor binding protein 5 [Source:MGI Symbol;Acc:MGI:96440]	0	0	20.074	15.2293	17.8701	21.2131	71.8768	59.2895	72.8652	64.1269	3.60494	Igfbp5
Lrrc10b	19	10455371	10457473	-	ENSMUSG00000090291	leucine rich repeat containing 10B [Source:MGI Symbol;Acc:MGI:2685551]	1.62293e-17	1.65786e-16	0.359948	0.280966	0.404929	0.440946	1.31143	1.54787	1.11043	1.38963	3.60466
Stc2	11	31357307	31370074	-	ENSMUSG00000020303	stanniocalcin 2 [Source:MGI Symbol;Acc:MGI:1316731]	0	0	1.77524	1.36443	1.32818	1.34393	5.36536	5.30173	4.76171	5.42995	3.58905
Ypel2	11	86936425	86993707	-	ENSMUSG00000018427	yippee like 2 [Source:MGI Symbol;Acc:MGI:1925114]	0	0	3.20155	2.48685	2.58514	2.68526	9.49614	8.61068	10.398	10.6871	3.57629	Ypel2
2700029L08Rik	5	134519325	134520789	-	ENSMUSG00000106691	RIKEN cDNA 2700029L08 gene [Source:MGI Symbol;Acc:MGI:1924056]	8.06521e-19	8.99119e-18	0.46973	0.423491	0.622794	0.565157	1.90799	2.01035	1.87951	1.64408	3.57583
Zfp36l1	12	80107754	80113013	-	ENSMUSG00000021127	zinc finger protein 36, C3H type-like 1 [Source:MGI Symbol;Acc:MGI:107946]	0	0	81.7731	67.1696	70.0925	76.194	307.28	251.111	260.508	233.876	3.56596	Zfp36l1
Col5a1	2	27886425	28039514	+	ENSMUSG00000026837	collagen, type V, alpha 1 [Source:MGI Symbol;Acc:MGI:88457]	0	0	34.4726	26.972	29.8077	33.5902	120.184	110.286	100.367	111.318	3.5417	Col5a1
Gm26669	12	80108034	80113000	+	ENSMUSG00000097417	predicted gene, 26669 [Source:MGI Symbol;Acc:MGI:5477163]	5.02715e-15	4.23742e-14	0.818326	0.294128	0.454178	0.622798	2.04075	1.58609	2.04344	2.06043	3.53092
Arid5a	1	36307733	36324029	+	ENSMUSG00000037447	AT rich interactive domain 5A (MRF1-like) [Source:MGI Symbol;Acc:MGI:2443039]	0	0	1.11949	1.0319	0.945862	1.03791	4.44915	3.50128	3.24082	3.36764	3.52075
Btg1	10	96617006	96622809	+	ENSMUSG00000036478	B cell translocation gene 1, anti- proliferative [Source:MGI Symbol;Acc:MGI:88215]	0	0	22.6885	19.6211	19.6336	21.336	78.636	62.8729	80.5028	71.0702	3.51927	Btg1
Zfp385c	11	100627543	100692455	-	ENSMUSG00000014198	zinc finger protein 385C [Source:MGI Symbol;Acc:MGI:3608347]	5.75582e-16	5.21338e-15	0.399445	0.581154	0.441338	0.192237	1.47828	1.36213	1.48363	1.33594	3.50643
Lsp1	7	142460809	142494867	+	ENSMUSG00000018819	lymphocyte specific 1 [Source:MGI Symbol;Acc:MGI:96832]	0	0	12.2495	9.80979	12.4674	16.3607	50.3865	42.1899	44.723	40.9839	3.50349
Cdkn2b	4	89306299	89311039	-	ENSMUSG00000073802	cyclin dependent kinase inhibitor 2B [Source:MGI Symbol;Acc:MGI:104737]	0	7e-45	2.74767	2.74181	2.77875	3.43095	11.154	8.92134	12.3369	8.47909	3.49523
Chodl	16	78930948	78951733	+	ENSMUSG00000022860	chondrolectin [Source:MGI Symbol;Acc:MGI:2179069]	9.91441e-34	2.43514e-32	1.00886	0.963085	0.758804	1.04343	3.73984	3.21816	2.50092	3.71966	3.49178	Chodl
Naip5	13	100211739	100246323	-	ENSMUSG00000071203	NLR family, apoptosis inhibitory protein 5 [Source:MGI Symbol;Acc:MGI:1298220]	1.98565e-29	4.00016e-28	0.390095	0.323594	0.368183	0.324563	1.05993	1.10954	1.16538	1.57362	3.49001
Pgm5	19	24683016	24861855	-	ENSMUSG00000041731	phosphoglucomutase 5 [Source:MGI Symbol;Acc:MGI:1925668]	2.3357e-24	3.63188e-23	0.333501	0.31908	0.336894	0.440231	1.21789	1.2878	1.04244	1.44074	3.48944	Pgm5
Pde8b	13	95024454	95250336	-	ENSMUSG00000021684	phosphodiesterase 8B [Source:MGI Symbol;Acc:MGI:2443999]	4.427e-41	1.42181e-39	0.438949	0.37187	0.377642	0.428131	1.32494	1.18649	1.77857	1.34925	3.48836
Ccr1	9	123962124	123968692	-	ENSMUSG00000025804	chemokine (C-C motif) receptor 1 [Source:MGI Symbol;Acc:MGI:104618]	2.16305e-25	3.57405e-24	0.813738	0.750843	0.687059	0.502677	2.74949	1.77824	2.76815	2.26716	3.47202
Itgb4	11	115974709	116008412	+	ENSMUSG00000020758	integrin beta 4 [Source:MGI Symbol;Acc:MGI:96613]	3.75386e-27	6.76273e-26	1.87857	1.74356	1.32231	1.47297	6.131	5.06014	3.89035	7.15532	3.46508	Itgb4
Pkp3	7	141078218	141090510	+	ENSMUSG00000054065	plakophilin 3 [Source:MGI Symbol;Acc:MGI:1891830]	4.6822e-24	7.16701e-23	0.599471	0.482044	0.513053	0.522051	2.07167	1.58609	1.40727	2.25581	3.45875
Gm45716	11	90187683	90251255	+	ENSMUSG00000110344	predicted gene 45716 [Source:MGI Symbol;Acc:MGI:5804831]	1.3898e-32	3.22016e-31	4.75132	4.647	5.27049	5.31527	22.8525	15.3626	18.9969	11.8942	3.45806
Foxo1	3	52268336	52353221	+	ENSMUSG00000044167	forkhead box O1 [Source:MGI Symbol;Acc:MGI:1890077]	0	0	11.8094	9.57396	9.95401	9.57045	41.8803	28.1528	40.9159	30.4872	3.45744	Foxo1
St14	9	31089402	31131853	-	ENSMUSG00000031995	suppression of tumorigenicity 14 (colon carcinoma) [Source:MGI Symbol;Acc:MGI:1338881]	8.51305e-25	1.35728e-23	1.45074	1.02128	0.919919	1.30096	4.8118	3.14096	3.14449	5.1218	3.45608	St14
Vegfa	17	46016993	46032369	-	ENSMUSG00000023951	vascular endothelial growth factor A [Source:MGI Symbol;Acc:MGI:103178]	0	0	69.8353	64.5615	67.5973	53.7775	261.965	223.541	207.425	190.557	3.45421		Vegfa
Cfap69	5	5579278	5664239	-	ENSMUSG00000040473	cilia and flagella associated protein 69 [Source:MGI Symbol;Acc:MGI:2443778]	2.48095e-37	7.06208e-36	0.49185	0.538175	0.438595	0.402194	1.94244	1.26477	1.66665	1.57626	3.44776
A130048G24Rik	1	54913845	54916594	-	ENSMUSG00000102642	RIKEN cDNA A130048G24 gene [Source:MGI Symbol;Acc:MGI:2443520]	4.8808e-30	1.01406e-28	1.01346	1.19249	1.07275	0.80688	3.08998	3.97385	2.97844	4.0172	3.44124
Map7	10	20148471	20281590	+	ENSMUSG00000019996	microtubule-associated protein 7 [Source:MGI Symbol;Acc:MGI:1328328]	0	0	0.46831	0.457953	0.528923	0.434063	1.85995	1.44557	1.54614	1.61482	3.42278
Add2	6	86028681	86124409	+	ENSMUSG00000030000	adducin 2 (beta) [Source:MGI Symbol;Acc:MGI:87919]	9e-44	3.23e-42	0.41402	0.367146	0.377951	0.359306	1.52915	1.04725	1.24786	1.36832	3.41972
F730043M19Rik	12	33111711	33147597	-	ENSMUSG00000052125	RIKEN cDNA F730043M19 gene [Source:MGI Symbol;Acc:MGI:2443237]	3.33759e-28	6.30927e-27	0.873255	0.967696	0.811455	0.732767	2.54661	3.27837	2.20768	3.53884	3.41829
P2ry2	7	100996568	101012866	-	ENSMUSG00000032860	purinergic receptor P2Y, G-protein coupled 2 [Source:MGI Symbol;Acc:MGI:105107]	5.77004e-30	1.19074e-28	2.51465	2.13659	2.17624	1.34092	8.05749	5.64456	7.36667	6.80394	3.41226
Ascl2	7	142966829	142969264	-	ENSMUSG00000009248	achaete-scute family bHLH transcription factor 2 [Source:MGI Symbol;Acc:MGI:96920]	3.63758e-12	2.47519e-11	0.763203	0.673513	0.768291	0.448922	2.41115	2.76971	1.30998	2.49316	3.38517
Mmd	11	90249456	90278589	+	ENSMUSG00000003948	monocyte to macrophage differentiation- associated [Source:MGI Symbol;Acc:MGI:1914718]	0	0	21.9648	19.1072	21.3512	23.6849	80.6586	57.56	91.2281	60.6055	3.36846
Igsf10	3	59316735	59344394	-	ENSMUSG00000036334	immunoglobulin superfamily, member 10 [Source:MGI Symbol;Acc:MGI:1923481]	5.29332e-31	1.15042e-29	2.73567	2.22959	2.18135	2.6723	9.5285	5.24585	10.8958	7.39419	3.36741
Gjb2	14	57098600	57104702	-	ENSMUSG00000046352	gap junction protein, beta 2 [Source:MGI Symbol;Acc:MGI:95720]	4.60216e-28	8.63328e-27	3.18908	2.41899	2.08569	2.49144	8.31825	7.2801	7.12728	11.4789	3.35826		Gjb2
Celsr2	3	108390851	108415552	-	ENSMUSG00000068740	cadherin, EGF LAG seven-pass G-type receptor 2 [Source:MGI Symbol;Acc:MGI:1858235]	1.19904e-26	2.10751e-25	0.525994	0.410577	0.361903	0.376833	1.72865	1.19154	1.11407	1.56485	3.34214
Ang	14	51091150	51102009	+	ENSMUSG00000072115	angiogenin, ribonuclease, RNase A family, 5 [Source:MGI Symbol;Acc:MGI:88022]	0	0	16.3451	15.4354	15.2065	15.5121	57.0824	43.588	61.7631	46.221	3.33852
Nrn1	13	36725361	36735131	-	ENSMUSG00000039114	neuritin 1 [Source:MGI Symbol;Acc:MGI:1915654]	3.4864e-41	1.12562e-39	7.98615	9.06406	8.83048	9.92515	34.27	22.6413	38.5426	23.8322	3.33147		Nrn1
Tnfrsf23	7	143665809	143685872	-	ENSMUSG00000037613	tumor necrosis factor receptor superfamily, member 23 [Source:MGI Symbol;Acc:MGI:1930269]	2.7e-44	1.009e-42	4.23801	4.04155	4.24494	3.08446	14.27	9.57553	14.9991	13.1148	3.32882
Lamb3	1	193207699	193343878	+	ENSMUSG00000026639	laminin, beta 3 [Source:MGI Symbol;Acc:MGI:99915]	4.93329e-23	7.11629e-22	0.650479	0.527245	0.565761	0.525924	1.82063	1.66449	1.39164	2.67619	3.32816
Bace2	16	97356742	97442936	+	ENSMUSG00000040605	beta-site APP-cleaving enzyme 2 [Source:MGI Symbol;Acc:MGI:1860440]	0	0	1.60107	1.46838	1.53473	1.23453	4.67818	3.66049	5.34722	5.74123	3.3273	Bace2
Frmd6	12	70825514	70902234	+	ENSMUSG00000048285	FERM domain containing 6 [Source:MGI Symbol;Acc:MGI:2442579]	0	0	16.2995	14.8735	16.2723	15.1498	53.9101	43.1777	57.6467	53.3814	3.32479
Sh3gl3	7	82173840	82307419	+	ENSMUSG00000030638	SH3-domain GRB2-like 3 [Source:MGI Symbol;Acc:MGI:700011]	2.2014e-41	7.18325e-40	0.653261	0.55407	0.485877	0.567434	1.69995	1.6958	2.22731	1.88864	3.32281
Rgs16	1	153740349	153745468	+	ENSMUSG00000026475	regulator of G-protein signaling 16 [Source:MGI Symbol;Acc:MGI:108407]	1.04459e-14	8.63583e-14	2.64788	2.39986	2.66553	2.40705	12.3966	4.4733	11.0121	5.7391	3.32213
S100a9	3	90692632	90695721	-	ENSMUSG00000056071	S100 calcium binding protein A9 (calgranulin B) [Source:MGI Symbol;Acc:MGI:1338947]	0.000257576	0.000769062	4.87773	5.20691	2.15572	0.888227	11.138	10.7645	8.21275	13.4117	3.31543
Fbln2	6	91212455	91272540	+	ENSMUSG00000064080	fibulin 2 [Source:MGI Symbol;Acc:MGI:95488]	0	0	16.923	15.1846	15.3545	12.4518	57.911	41.0942	49.6767	49.9107	3.31463
Basp1	15	25363277	25413764	-	ENSMUSG00000045763	brain abundant, membrane attached signal protein 1 [Source:MGI Symbol;Acc:MGI:1917600]	0	0	34.7503	25.5878	35.3785	31.5686	97.2086	99.1273	126.492	98.261	3.30823		Basp1
Ugcg	4	59189257	59222833	+	ENSMUSG00000028381	UDP-glucose ceramide glucosyltransferase [Source:MGI Symbol;Acc:MGI:1332243]	0	0	22.6436	18.7113	21.5844	19.9967	66.9878	56.7823	83.2032	66.9581	3.30292
Wipi1	11	109573331	109611967	-	ENSMUSG00000041895	WD repeat domain, phosphoinositide interacting 1 [Source:MGI Symbol;Acc:MGI:1261864]	0	0	11.6253	9.94165	9.5584	8.65879	32.4439	27.5922	37.6045	33.5853	3.29845	Wipi1
Spink1	18	43728082	43737557	-	ENSMUSG00000024503	serine peptidase inhibitor, Kazal type 1 [Source:MGI Symbol;Acc:MGI:106202]	5.754e-21	7.31534e-20	17.1803	15.3999	20.192	14.3103	82.412	44.0678	55.9387	38.2816	3.28998
Lhfp	3	53041528	53261679	+	ENSMUSG00000048332	lipoma HMGIC fusion partner [Source:MGI Symbol;Acc:MGI:1920048]	0	0	7.74646	6.37373	6.89474	6.40579	22.728	19.2243	25.7107	22.4951	3.28795
Ccng2	5	93267257	93276231	+	ENSMUSG00000029385	cyclin G2 [Source:MGI Symbol;Acc:MGI:1095734]	0	0	12.9801	12.5417	12.621	10.2728	39.6867	38.1699	41.8786	38.9808	3.27819	Ccng2
Gm44292	6	86663188	86665551	-	ENSMUSG00000108291	predicted gene, 44292 [Source:MGI Symbol;Acc:MGI:5690684]	1.61579e-28	3.09015e-27	0.756854	0.749837	0.643255	0.68646	2.41211	2.52446	2.04938	2.3094	3.27716
Pmaip1	18	66458533	66465565	+	ENSMUSG00000024521	phorbol-12-myristate-13-acetate-induced protein 1 [Source:MGI Symbol;Acc:MGI:1930146]	3.45109e-23	5.02549e-22	12.4558	11.8196	9.5514	7.43099	41.3074	23.4044	42.6746	27.7767	3.27607
P4ha1	10	59323296	59373304	+	ENSMUSG00000019916	procollagen-proline, 2-oxoglutarate 4- dioxygenase (proline 4-hydroxylase), alpha 1 polypeptide [Source:MGI Symbol;Acc:MGI:97463]	0	0	20.4657	17.4145	22.6361	20.721	59.5913	56.8753	80.2729	69.2869	3.27469
Fndc3a	14	72537946	72710003	-	ENSMUSG00000033487	fibronectin type III domain containing 3A [Source:MGI Symbol;Acc:MGI:1196463]	0	0	25.7401	22.7133	21.9076	18.2576	76.0494	62.9838	77.4053	73.3164	3.26969
Ap1m2	9	21294275	21312337	-	ENSMUSG00000003309	adaptor protein complex AP-1, mu 2 subunit [Source:MGI Symbol;Acc:MGI:1336974]	6.82733e-21	8.62628e-20	0.679388	0.5363	0.484285	0.495718	2.01777	1.35756	1.58731	2.18868	3.25698
Fgf11	11	69796068	69801857	-	ENSMUSG00000042826	fibroblast growth factor 11 [Source:MGI Symbol;Acc:MGI:109167]	9.92948e-28	1.84018e-26	0.915581	0.698797	0.699381	0.739828	2.74256	2.60978	2.01522	2.57421	3.25577
Itga9	9	118606690	118901003	+	ENSMUSG00000039115	integrin alpha 9 [Source:MGI Symbol;Acc:MGI:104756]	0	0	6.63907	5.75429	5.84456	6.12758	19.5046	18.4414	21.1953	20.097	3.25206
Capns2	8	92901407	92902411	+	ENSMUSG00000078144	calpain, small subunit 2 [Source:MGI Symbol;Acc:MGI:1916793]	2.47435e-21	3.22085e-20	1.06133	0.999484	0.998639	1.38404	3.11506	3.81737	3.46807	4.02627	3.24671
Bcl6	16	23965052	23988852	-	ENSMUSG00000022508	B cell leukemia/lymphoma 6 [Source:MGI Symbol;Acc:MGI:107187]	7.96e-43	2.7482e-41	2.8656	2.50018	2.20154	2.05135	8.56085	5.96319	9.22334	7.44859	3.24327
Gm37720	5	57984212	57985452	+	ENSMUSG00000103959	predicted gene, 37720 [Source:MGI Symbol;Acc:MGI:5610948]	3.96733e-12	2.69657e-11	0.693145	0.642769	0.490138	0.827288	2.13226	1.99849	1.51662	2.95006	3.24023
Gm45883	11	90188108	90267581	+	ENSMUSG00000109967	predicted gene 45883 [Source:MGI Symbol;Acc:MGI:5804998]	4.2e-45	1.67e-43	19.4307	17.4548	19.0796	22.5397	75.1614	52.5054	75.3475	51.0543	3.23635
Gm48294	9	40715158	40720034	+	ENSMUSG00000111794	predicted gene, 48294 [Source:MGI Symbol;Acc:MGI:6097733]	2.04974e-05	7.11882e-05	0.576666	0.41262	0.424764	0.647563	1.56157	1.73194	1.75244	1.61468	3.23079
Tgif1	17	70844205	70853546	-	ENSMUSG00000047407	TGFB-induced factor homeobox 1 [Source:MGI Symbol;Acc:MGI:1194497]	0	0	3.85978	3.00425	3.48737	4.19203	13.1387	10.1617	11.7544	11.9037	3.22884
Tmtc2	10	105187663	105574451	-	ENSMUSG00000036019	transmembrane and tetratricopeptide repeat containing 2 [Source:MGI Symbol;Acc:MGI:1914057]	0	0	3.55622	3.00031	2.94396	3.14621	9.69706	9.63944	10.2201	11.2002	3.22272	Tmtc2
Krt19	11	100140810	100148665	-	ENSMUSG00000020911	keratin 19 [Source:MGI Symbol;Acc:MGI:96693]	0	0	78.164	71.1912	84.7796	78.5553	255.08	213.606	268.311	270.574	3.22227	Krt19
Ppp1r15a	7	45522916	45526268	-	ENSMUSG00000040435	protein phosphatase 1, regulatory subunit 15A [Source:MGI Symbol;Acc:MGI:1927072]	0	0	13.5311	12.8052	11.5253	9.62987	40.1754	35.1896	41.5473	36.1163	3.22223
Smim3	18	60474191	60501987	-	ENSMUSG00000038059	small integral membrane protein 3 [Source:MGI Symbol;Acc:MGI:1917088]	4.5885e-39	1.37807e-37	1.34043	1.30237	1.46097	1.11558	5.05441	3.34285	4.84426	3.55571	3.21826
Mmp7	9	7692090	7699585	+	ENSMUSG00000018623	matrix metallopeptidase 7 [Source:MGI Symbol;Acc:MGI:103189]	5.00451e-08	2.33986e-07	11.3404	8.79668	4.52779	6.91513	25.8583	15.6387	23.9214	35.7828	3.2046
Synpo	18	60593973	60660142	-	ENSMUSG00000043079	synaptopodin [Source:MGI Symbol;Acc:MGI:1099446]	0	0	5.00614	4.26434	5.51283	4.2314	14.3597	15.1748	14.7233	16.5405	3.19744
Plod2	9	92542223	92608428	+	ENSMUSG00000032374	procollagen lysine, 2-oxoglutarate 5- dioxygenase 2 [Source:MGI Symbol;Acc:MGI:1347007]	0	0	56.8698	47.4275	49.0603	46.1579	144.944	148.914	175.434	166.712	3.18774
Gm12737	4	108513781	108516817	+	ENSMUSG00000085093	predicted gene 12737 [Source:MGI Symbol;Acc:MGI:3651021]	3.03576e-09	1.606e-08	0.664425	0.733496	0.671185	0.776565	2.98156	1.97769	1.49031	2.61344	3.18484
Qprt	7	127107114	127122226	-	ENSMUSG00000030674	quinolinate phosphoribosyltransferase [Source:MGI Symbol;Acc:MGI:1914625]	1.47237e-21	1.94652e-20	0.65043	0.502632	0.425438	0.651095	1.54996	1.75813	1.64717	2.1369	3.18092	Qprt
A930002H24Rik	17	63863300	63863791	-	ENSMUSG00000045506	RIKEN cDNA A930002H24 gene [Source:MGI Symbol;Acc:MGI:2443151]	4.58286e-08	2.15297e-07	0.62941	1.14091	0.741783	0.471194	2.27253	2.44169	2.5503	2.21928	3.17897
Rnf122	8	31111820	31131482	+	ENSMUSG00000039328	ring finger protein 122 [Source:MGI Symbol;Acc:MGI:1916117]	6.2e-44	2.22e-42	1.5272	1.22606	1.33639	1.53978	5.42996	3.75394	4.91176	3.77375	3.17428
Flt1	5	147561604	147726011	-	ENSMUSG00000029648	FMS-like tyrosine kinase 1 [Source:MGI Symbol;Acc:MGI:95558]	0	0	10.6938	9.11204	9.19329	8.32615	26.7792	26.3981	32.7945	32.4971	3.17396
Mark1	1	184896789	184999570	-	ENSMUSG00000026620	MAP/microtubule affinity regulating kinase 1 [Source:MGI Symbol;Acc:MGI:2664902]	0	0	4.66827	4.19823	4.37066	4.62256	14.7076	13.8515	13.3544	14.6932	3.16952
Spry1	3	37639947	37644598	+	ENSMUSG00000037211	sprouty RTK signaling antagonist 1 [Source:MGI Symbol;Acc:MGI:1345139]	4.37244e-09	2.27495e-08	5.26891	5.40853	5.24327	6.06293	26.4195	10.8282	21.7808	10.5427	3.16468
Mxi1	19	53310518	53375810	+	ENSMUSG00000025025	MAX interactor 1, dimerization protein [Source:MGI Symbol;Acc:MGI:97245]	0	0	9.73785	9.15361	9.89105	7.19349	26.2137	25.4561	31.7227	30.3539	3.16173
Ralgds	2	28513125	28553081	+	ENSMUSG00000026821	ral guanine nucleotide dissociation stimulator [Source:MGI Symbol;Acc:MGI:107485]	0	0	5.6343	4.80054	4.70696	4.6663	16.0532	13.9923	14.491	18.0336	3.15881
Cep85l	10	53273443	53379947	-	ENSMUSG00000038594	centrosomal protein 85-like [Source:MGI Symbol;Acc:MGI:3642684]	0	0	4.8126	4.24693	4.43667	3.78209	12.0171	13.0726	13.6475	15.7756	3.15499
Pfkp	13	6579768	6648777	-	ENSMUSG00000021196	phosphofructokinase, platelet [Source:MGI Symbol;Acc:MGI:1891833]	0	0	4.51375	3.74558	4.13723	3.88739	13.4633	11.7549	13.1916	12.9574	3.15446
Arg2	12	79130777	79156301	+	ENSMUSG00000021125	arginase type II [Source:MGI Symbol;Acc:MGI:1330806]	4.9806e-10	2.81328e-09	12.8427	13.7167	14.9084	5.798	37.0607	28.1957	43.47	40.2778	3.15248
Cped1	6	21985916	22256404	+	ENSMUSG00000062980	cadherin-like and PC-esterase domain containing 1 [Source:MGI Symbol;Acc:MGI:2444814]	0	0	6.85329	6.40188	5.8409	7.5485	19.7084	20.4175	20.8519	22.7659	3.14299
Trib1	15	59648350	59657099	+	ENSMUSG00000032501	tribbles pseudokinase 1 [Source:MGI Symbol;Acc:MGI:2443397]	0	0	4.49922	3.88681	4.05962	3.99666	13.1409	11.9643	11.7817	14.7773	3.14215
Ccn4	15	66891320	66923201	+	ENSMUSG00000005124	cellular communication network factor 4 [Source:MGI Symbol;Acc:MGI:1197008]	2.19059e-35	5.78584e-34	1.47153	1.16794	1.45917	1.76749	5.03623	3.22412	5.31737	4.83589	3.13897
Col6a1	10	76708792	76726168	-	ENSMUSG00000001119	collagen, type VI, alpha 1 [Source:MGI Symbol;Acc:MGI:88459]	0	0	110.576	87.2142	87.1147	100.285	285.094	308.964	277.663	337.354	3.13891	Col6a1
Bend5	4	111415006	111460298	+	ENSMUSG00000028545	BEN domain containing 5 [Source:MGI Symbol;Acc:MGI:1914871]	3.40022e-31	7.46921e-30	1.79803	1.30525	1.24253	1.21145	4.39089	4.71284	4.33814	3.98186	3.13531
Susd4	1	182763860	182896591	+	ENSMUSG00000038576	sushi domain containing 4 [Source:MGI Symbol;Acc:MGI:2138351]	1.4e-45	7.1e-44	2.29207	2.01399	2.0102	2.30917	7.77655	5.06248	7.76042	6.43451	3.13422
Lpin1	12	16535669	16610966	-	ENSMUSG00000020593	lipin 1 [Source:MGI Symbol;Acc:MGI:1891340]	0	0	2.15382	1.81266	1.71182	1.87778	6.09654	5.37677	6.13779	6.05403	3.13193
Gm42480	5	57793159	57795753	+	ENSMUSG00000105637	predicted gene 42480 [Source:MGI Symbol;Acc:MGI:5662617]	1.29747e-15	1.14559e-14	0.676222	0.831091	0.632873	0.727452	1.91015	2.25494	1.57146	3.22999	3.1268
Vldlr	19	27216484	27254231	+	ENSMUSG00000024924	very low density lipoprotein receptor [Source:MGI Symbol;Acc:MGI:98935]	0	0	13.3865	12.9906	10.0048	10.2039	35.1743	32.1741	38.5376	39.6261	3.12353	Vldlr
Gm43305	14	54292443	54297456	-	ENSMUSG00000105703	predicted gene 43305 [Source:MGI Symbol;Acc:MGI:5663442]	1.05187e-10	6.30736e-10	0.995039	0.630467	0.491316	0.607673	1.67244	2.21043	1.25125	3.37539	3.12333
Peak1	9	56201126	56418067	-	ENSMUSG00000074305	pseudopodium-enriched atypical kinase 1 [Source:MGI Symbol;Acc:MGI:2442366]	0	0	7.58302	6.0398	6.32836	6.71695	22.0702	17.6017	21.4413	22.1687	3.1229
Xdh	17	73883895	73950196	-	ENSMUSG00000024066	xanthine dehydrogenase [Source:MGI Symbol;Acc:MGI:98973]	1.16462e-12	8.22573e-12	17.607	17.4589	16.7363	8.54395	54.4967	38.5789	52.7921	42.4643	3.12086
Mapk13	17	28769297	28780233	+	ENSMUSG00000004864	mitogen-activated protein kinase 13 [Source:MGI Symbol;Acc:MGI:1346864]	1.40756e-17	1.44415e-16	0.524308	0.412672	0.511712	0.525686	1.50261	1.6731	1.08435	1.89627	3.11811
6030408B16Rik	15	101293212	101297426	+	ENSMUSG00000075408	RIKEN cDNA 6030408B16 gene [Source:MGI Symbol;Acc:MGI:1924967]	1.18245e-21	1.57427e-20	1.06704	1.02133	1.03593	0.875519	3.61895	3.5462	2.48072	2.82449	3.11772
Ntrk2	13	58806569	59133970	+	ENSMUSG00000055254	neurotrophic tyrosine kinase, receptor, type 2 [Source:MGI Symbol;Acc:MGI:97384]	0	0	2.57362	2.03675	2.18182	2.3776	6.75379	6.85171	7.214	7.75889	3.11658	Ntrk2
Clcn5	X	7153810	7319358	-	ENSMUSG00000004317	chloride channel, voltage-sensitive 5 [Source:MGI Symbol;Acc:MGI:99486]	0	0	9.65652	7.62323	9.03469	9.15291	26.9237	22.0594	32.8941	28.609	3.11515
Gm47087	9	13308214	13312446	+	ENSMUSG00000111212	predicted gene, 47087 [Source:MGI Symbol;Acc:MGI:6095814]	3.17279e-35	8.31738e-34	1.53628	1.57035	1.35073	1.68994	6.0663	4.54076	4.33927	4.15748	3.10767
Prdm1	10	44437177	44528501	-	ENSMUSG00000038151	PR domain containing 1, with ZNF domain [Source:MGI Symbol;Acc:MGI:99655]	2.75272e-37	7.8266e-36	33.6862	29.2788	26.9024	24.8609	73.1695	94.265	77.4675	111.338	3.10507
Baiap2l1	5	144264526	144358112	-	ENSMUSG00000038859	BAI1-associated protein 2-like 1 [Source:MGI Symbol;Acc:MGI:1914148]	0	0	3.87419	4.09011	3.84004	3.35511	11.3713	10.6378	11.8562	13.1758	3.10309
Pamr1	2	102550012	102643041	+	ENSMUSG00000027188	peptidase domain containing associated with muscle regeneration 1 [Source:MGI Symbol;Acc:MGI:2445082]	3.58713e-23	5.2143e-22	3.33492	2.57028	2.24854	2.88675	8.79648	9.57585	5.66682	10.1612	3.09772	Pamr1
Arhgef28	13	97899469	98206439	-	ENSMUSG00000021662	Rho guanine nucleotide exchange factor (GEF) 28 [Source:MGI Symbol;Acc:MGI:1346016]	0	2.5e-44	2.4369	2.15287	2.10003	1.78065	6.39297	4.97621	7.41982	7.41941	3.0941
Phlda1	10	111506286	111508645	+	ENSMUSG00000020205	pleckstrin homology like domain, family A, member 1 [Source:MGI Symbol;Acc:MGI:1096880]	1.6739e-11	1.08114e-10	10.611	8.40083	9.39288	9.74771	46.1432	23.0052	28.1994	20.6522	3.09286
Cnn1	9	22099216	22109630	+	ENSMUSG00000001349	calponin 1 [Source:MGI Symbol;Acc:MGI:104979]	3.25877e-19	3.72429e-18	0.578493	0.367135	0.589142	0.811009	1.56652	1.75631	2.19112	1.73718	3.09114
Adamdec1	14	68563380	68582095	-	ENSMUSG00000022057	ADAM-like, decysin 1 [Source:MGI Symbol;Acc:MGI:1917650]	2.42089e-14	1.94376e-13	0.30998	0.278256	0.386079	0.556039	1.06833	1.23778	1.05619	1.35453	3.08218
Cldn4	5	134945119	134946934	-	ENSMUSG00000047501	claudin 4 [Source:MGI Symbol;Acc:MGI:1313314]	7.94825e-13	5.67596e-12	2.67153	2.34266	2.17715	1.76898	6.69044	6.67918	3.7426	10.4867	3.08012
Cxcr4	1	128588199	128592293	-	ENSMUSG00000045382	chemokine (C-X-C motif) receptor 4 [Source:MGI Symbol;Acc:MGI:109563]	0	0	6.20405	5.14725	5.16417	4.45117	14.5738	14.532	17.003	18.455	3.07936
Rxfp1	3	79641611	79737880	-	ENSMUSG00000034009	relaxin/insulin-like family peptide receptor 1 [Source:MGI Symbol;Acc:MGI:2682211]	2.96156e-06	1.13793e-05	1.59168	1.41369	1.25561	1.58145	4.0599	5.67479	1.77183	6.47269	3.07735
Fam110c	12	31073861	31080251	+	ENSMUSG00000036136	family with sequence similarity 110, member C [Source:MGI Symbol;Acc:MGI:1918813]	3.58744e-16	3.30549e-15	0.88025	0.650571	0.846997	0.589864	2.49831	2.29651	1.50117	2.82872	3.07469
Gm43581	3	104642994	104645857	+	ENSMUSG00000105199	predicted gene 43581 [Source:MGI Symbol;Acc:MGI:5663718]	1.05733e-14	8.73823e-14	0.492569	0.515775	0.371668	0.219709	1.15816	1.25836	1.26565	1.23344	3.0728
Gm3513	3	79551314	79552193	-	ENSMUSG00000089746	predicted gene 3513 [Source:MGI Symbol;Acc:MGI:3781690]	2.8169e-10	1.62785e-09	1.24235	0.834826	0.572931	0.779863	2.34031	2.73759	2.57165	2.87365	3.06801
Gm36595	10	56431981	56475967	+	ENSMUSG00000112833	predicted gene, 36595 [Source:MGI Symbol;Acc:MGI:5595754]	4.34161e-13	3.16113e-12	0.600334	0.397645	0.545798	0.429249	1.20763	1.10113	2.17187	1.56889	3.06611
Syngr1	15	80091334	80119501	+	ENSMUSG00000022415	synaptogyrin 1 [Source:MGI Symbol;Acc:MGI:1328323]	2.42225e-23	3.55897e-22	0.958951	0.970858	0.79069	0.530387	2.55801	2.30513	3.00117	2.09731	3.06428
Gm42639	5	57945042	57946912	+	ENSMUSG00000104871	predicted gene 42639 [Source:MGI Symbol;Acc:MGI:5662776]	5.05878e-15	4.26115e-14	0.680431	1.04216	0.682709	1.04435	1.99195	2.75469	2.23543	3.58732	3.06391
Egln1	8	124908587	124949324	-	ENSMUSG00000031987	egl-9 family hypoxia-inducible factor 1 [Source:MGI Symbol;Acc:MGI:1932286]	0	0	19.2622	15.2568	17.0682	16.7895	53.3532	46.4076	54.1529	54.7122	3.05113
Enpp1	10	24637914	24712159	-	ENSMUSG00000037370	ectonucleotide pyrophosphatase/phosphodiesterase 1 [Source:MGI Symbol;Acc:MGI:97370]	4.02026e-23	5.83698e-22	1.25125	1.21838	0.942903	1.14624	4.52742	2.42177	4.2612	2.69889	3.0511
Gm43921	6	4506087	4507878	+	ENSMUSG00000107603	predicted gene, 43921 [Source:MGI Symbol;Acc:MGI:5690313]	3.5801e-35	9.37513e-34	4.93459	4.86348	4.44656	4.49092	13.7473	16.9324	11.242	15.179	3.04772
Maml2	9	13297957	13709388	+	ENSMUSG00000031925	mastermind like transcriptional coactivator 2 [Source:MGI Symbol;Acc:MGI:2389460]	0	0	3.60348	3.13436	3.49857	3.875	11.4893	8.8217	12.2872	10.3916	3.04645
Socs2	10	95385362	95417180	-	ENSMUSG00000020027	suppressor of cytokine signaling 2 [Source:MGI Symbol;Acc:MGI:1201787]	1.77e-43	6.3e-42	2.63536	2.2845	1.91777	2.02233	6.23699	7.24136	5.99735	7.49367	3.04396
Gm48804	10	121829018	121832058	-	ENSMUSG00000112596	predicted gene, 48804 [Source:MGI Symbol;Acc:MGI:6098514]	2.00085e-39	6.08361e-38	0.961742	1.00065	0.780079	0.893026	2.78204	2.66333	2.65905	2.95692	3.04259
Gramd4	15	86057695	86137634	+	ENSMUSG00000035900	GRAM domain containing 4 [Source:MGI Symbol;Acc:MGI:2676308]	0	0	3.30047	2.86042	3.38712	3.62295	11.053	8.81267	10.3367	9.73177	3.03197
Tmem100	11	90030348	90036508	+	ENSMUSG00000069763	transmembrane protein 100 [Source:MGI Symbol;Acc:MGI:1915138]	0	0	25.8983	22.5882	20.241	26.1834	74.0327	68.6659	70.4578	73.6429	3.02177
Bmp7	2	172868012	172940321	-	ENSMUSG00000008999	bone morphogenetic protein 7 [Source:MGI Symbol;Acc:MGI:103302]	9.33984e-26	1.56967e-24	4.18646	3.94012	4.07879	2.42268	12.4819	9.1601	9.92983	12.5373	3.01538	Bmp7
Gm42906	5	151063546	151428163	-	ENSMUSG00000107011	predicted gene 42906 [Source:MGI Symbol;Acc:MGI:5663043]	7.27018e-29	1.42142e-27	4.46963	4.99634	5.73972	4.78915	17.4472	12.9174	14.7788	15.1126	3.01358
Stc1	14	69029238	69041804	+	ENSMUSG00000014813	stanniocalcin 1 [Source:MGI Symbol;Acc:MGI:109131]	4.27397e-35	1.11564e-33	5.61575	5.19494	5.37682	5.29481	17.9643	11.0245	21.2181	14.4464	3.00961
Tjp2	19	24094505	24225030	-	ENSMUSG00000024812	tight junction protein 2 [Source:MGI Symbol;Acc:MGI:1341872]	0	0	19.721	17.3239	17.6326	19.2117	64.0477	44.5846	61.9492	51.4326	3.00469	Tjp2
Krt84	15	101525026	101532820	-	ENSMUSG00000044294	keratin 84 [Source:MGI Symbol;Acc:MGI:96700]	0	0	5.06993	4.66654	3.90532	4.6792	13.4819	10.6128	16.0804	14.865	3.00421
Mast4	13	102732486	103334497	-	ENSMUSG00000034751	microtubule associated serine/threonine kinase family member 4 [Source:MGI Symbol;Acc:MGI:1918885]	2.9398e-32	6.69767e-31	1.69026	1.20638	1.26635	1.31854	3.4876	4.30245	3.46859	5.19078	3.00088
Lgi2	5	52533517	52566462	-	ENSMUSG00000039252	leucine-rich repeat LGI family, member 2 [Source:MGI Symbol;Acc:MGI:2180196]	9.73166e-16	8.66107e-15	1.12795	0.973019	1.07154	1.15163	2.75753	2.42794	5.60079	2.18424	2.99956
Plekhh2	17	84511895	84622138	+	ENSMUSG00000040852	pleckstrin homology domain containing, family H (with MyTH4 domain) member 2 [Source:MGI Symbol;Acc:MGI:2146813]	0	0	3.40943	2.74678	2.79726	3.11633	8.91156	8.07153	10.1391	8.95336	2.98892
Nppc	1	86666291	86670571	-	ENSMUSG00000026241	natriuretic peptide type C [Source:MGI Symbol;Acc:MGI:97369]	0.00110866	0.00299133	2.24542	2.15481	2.53929	0.349616	7.65419	4.38843	5.38533	4.28396	2.97867
Adamts16	13	70727802	70841811	-	ENSMUSG00000049538	a disintegrin-like and metallopeptidase (reprolysin type) with thrombospondin type 1 motif, 16 [Source:MGI Symbol;Acc:MGI:2429637]	1.56289e-33	3.80065e-32	4.66085	4.09703	3.1899	3.89996	9.07748	13.3501	11.2883	13.4592	2.97677
Lpcat2	8	92855339	92919279	+	ENSMUSG00000033192	lysophosphatidylcholine acyltransferase 2 [Source:MGI Symbol;Acc:MGI:3606214]	0	0	3.28031	2.92122	2.76483	2.96187	9.22936	8.9331	9.1559	8.1044	2.96966
Gm48372	10	94108739	94111153	+	ENSMUSG00000111539	predicted gene, 48372 [Source:MGI Symbol;Acc:MGI:6097846]	5.57019e-15	4.67908e-14	0.498663	0.318067	0.453363	0.411406	1.48152	1.01092	1.14016	1.35638	2.96698
Ereg	5	91074622	91093646	+	ENSMUSG00000029377	epiregulin [Source:MGI Symbol;Acc:MGI:107508]	1.55576e-05	5.48079e-05	2.69227	3.03451	3.67639	0.962738	8.50481	5.34155	10.4106	6.48042	2.96524
Sox5	6	143828425	144781977	-	ENSMUSG00000041540	SRY (sex determining region Y)-box 5 [Source:MGI Symbol;Acc:MGI:98367]	3.9759e-41	1.28025e-39	2.30007	2.15781	1.62051	1.80381	5.65679	6.1406	5.18351	6.37773	2.96346
Noct	3	51224447	51251644	+	ENSMUSG00000023087	nocturnin [Source:MGI Symbol;Acc:MGI:109382]	0	0	1.05244	1.0284	1.33831	1.41385	3.86752	3.31236	3.23753	3.89903	2.96223		Noct
Gm47644	10	53337753	53345085	-	ENSMUSG00000112734	predicted gene, 47644 [Source:MGI Symbol;Acc:MGI:6096722]	2.01955e-22	2.81396e-21	0.59718	0.82914	0.561542	0.562569	1.80292	2.07498	1.86627	1.77886	2.94971
Gm38257	2	15056713	15059473	+	ENSMUSG00000102258	predicted gene, 38257 [Source:MGI Symbol;Acc:MGI:5611485]	6.53038e-23	9.35411e-22	1.10912	0.909527	0.727006	0.971595	2.92918	2.35797	2.36064	3.30331	2.94602
Gm42479	5	57925620	57926975	+	ENSMUSG00000105877	predicted gene 42479 [Source:MGI Symbol;Acc:MGI:5662616]	4.55085e-17	4.52448e-16	0.735859	1.00222	0.874713	1.1479	2.85843	2.71493	2.23622	3.26827	2.94569
Scnn1b	7	121865038	121918514	+	ENSMUSG00000030873	sodium channel, nonvoltage-gated 1 beta [Source:MGI Symbol;Acc:MGI:104696]	6.93821e-13	4.98369e-12	1.0193	1.17815	1.22438	0.591172	2.39215	3.3851	2.17094	3.82981	2.93496
Mfsd4a	1	132022806	132068062	-	ENSMUSG00000059149	major facilitator superfamily domain containing 4A [Source:MGI Symbol;Acc:MGI:2442786]	3.58166e-17	3.58415e-16	0.866537	0.892021	1.23988	0.529928	2.82101	1.91415	2.56544	3.04744	2.93281
Akr1c14	13	4049011	4090688	+	ENSMUSG00000033715	aldo-keto reductase family 1, member C14 [Source:MGI Symbol;Acc:MGI:2145458]	6.38324e-32	1.43693e-30	2.63449	2.21645	2.34741	2.22901	8.79095	5.43175	6.40266	6.98998	2.92927
Pdk1	2	71873224	71903858	+	ENSMUSG00000006494	pyruvate dehydrogenase kinase, isoenzyme 1 [Source:MGI Symbol;Acc:MGI:1926119]	0	0	5.21048	4.93342	4.47263	4.79807	13.0125	13.3258	15.2114	15.2377	2.92498
Gm38365	1	87897540	87900532	+	ENSMUSG00000103591	predicted gene, 38365 [Source:MGI Symbol;Acc:MGI:5611593]	2.24394e-24	3.49141e-23	0.689764	0.572512	0.426779	0.619652	1.59388	1.6055	1.89817	1.65239	2.92369
Six4	12	73099609	73113456	-	ENSMUSG00000034460	sine oculis-related homeobox 4 [Source:MGI Symbol;Acc:MGI:106034]	0	0	0.472294	0.416413	0.565955	0.573581	1.33559	1.42442	1.54765	1.60349	2.91442
Fut2	7	45648591	45666394	-	ENSMUSG00000055978	fucosyltransferase 2 [Source:MGI Symbol;Acc:MGI:109374]	1.8032e-27	3.2945e-26	1.37479	1.41435	1.50077	1.05495	4.51543	2.91122	3.5682	4.55312	2.90895
Gprc5a	6	135065651	135084709	+	ENSMUSG00000046733	G protein-coupled receptor, family C, group 5, member A [Source:MGI Symbol;Acc:MGI:1891250]	3.57252e-14	2.84145e-13	1.55273	1.19139	2.81792	2.1941	6.24438	4.44635	4.68515	7.15363	2.90473
Eno2	6	124760053	124769673	-	ENSMUSG00000004267	enolase 2, gamma neuronal [Source:MGI Symbol;Acc:MGI:95394]	2.27947e-18	2.47923e-17	1.55767	1.71422	1.42208	1.45002	4.93494	5.62543	2.77055	4.50487	2.90297
Rhbdf2	11	116598165	116627019	-	ENSMUSG00000020806	rhomboid 5 homolog 2 [Source:MGI Symbol;Acc:MGI:2442473]	2.60591e-32	5.96466e-31	2.45723	2.20474	2.2524	2.07732	5.68231	6.90406	5.25479	8.23334	2.89984
Gm48798	10	12420804	12421596	-	ENSMUSG00000112816	predicted gene, 48798 [Source:MGI Symbol;Acc:MGI:6098503]	3.12098e-10	1.79554e-09	0.694229	0.596087	0.805391	0.7935	1.69193	2.54112	2.15366	1.98436	2.89736
Phxr4	9	13431361	13432751	+	ENSMUSG00000031802	per-hexamer repeat gene 4 [Source:MGI Symbol;Acc:MGI:104522]	2.1197e-18	2.30852e-17	1.33574	1.33806	0.874568	1.21425	4.23334	3.00879	3.20728	3.32455	2.89209
9630050E16Rik	14	45484645	45492085	-	ENSMUSG00000115275	RIKEN cDNA 9630050E16 gene [Source:MGI Symbol;Acc:MGI:2443518]	1.33339e-24	2.10401e-23	1.30399	1.11965	0.764312	0.97917	2.69466	3.17162	2.60902	3.56921	2.89037
Gm26523	1	163301790	163303620	-	ENSMUSG00000096984	predicted gene, 26523 [Source:MGI Symbol;Acc:MGI:5477017]	3.3197e-15	2.84511e-14	0.767845	0.677114	0.531954	0.91884	2.40521	1.7997	2.45955	1.7045	2.89008
Pvr	7	19903578	19921160	-	ENSMUSG00000040511	poliovirus receptor [Source:MGI Symbol;Acc:MGI:107741]	0	0	7.68301	7.27249	7.60079	6.83786	22.9144	18.1354	23.0748	20.7835	2.88861
Kif21a	15	90933276	91049948	-	ENSMUSG00000022629	kinesin family member 21A [Source:MGI Symbol;Acc:MGI:109188]	0	0	1.7427	1.47809	1.79867	1.26827	4.55222	3.9135	5.13447	4.56225	2.88855
Ism1	2	139678178	139758581	+	ENSMUSG00000074766	isthmin 1, angiogenesis inhibitor [Source:MGI Symbol;Acc:MGI:2442963]	8.42252e-27	1.49539e-25	0.905162	0.697487	0.769302	0.994104	2.03631	2.56169	2.33928	2.7836	2.88791
Sipa1l2	8	125418063	125569808	-	ENSMUSG00000001995	signal-induced proliferation-associated 1 like 2 [Source:MGI Symbol;Acc:MGI:2676970]	0	0	14.0966	12.1222	12.7161	10.9441	38.1569	31.4747	38.3153	36.058	2.88709
Gapdh	6	125161715	125166467	-	ENSMUSG00000057666	glyceraldehyde-3-phosphate dehydrogenase [Source:MGI Symbol;Acc:MGI:95640]	1.44623e-29	2.93808e-28	8.49163	8.7923	8.99221	6.9634	27.8642	27.7537	18.7469	21.5701	2.88617
S100a7a	3	90654017	90658669	+	ENSMUSG00000063767	S100 calcium binding protein A7A [Source:MGI Symbol;Acc:MGI:2687194]	3.59829e-19	4.10085e-18	0.874561	0.815291	0.8172	0.889886	2.6795	2.50467	2.35398	2.26223	2.88506
Lrrc17	5	21543559	21575904	+	ENSMUSG00000039883	leucine rich repeat containing 17 [Source:MGI Symbol;Acc:MGI:1921761]	7.77403e-40	2.39637e-38	13.046	11.8158	11.2279	15.5678	27.4253	39.2461	39.8871	42.2701	2.88107	Lrrc17
Phf21b	15	84785381	84856049	-	ENSMUSG00000016624	PHD finger protein 21B [Source:MGI Symbol;Acc:MGI:2443812]	2.57397e-13	1.91328e-12	1.98506	1.51044	1.26959	1.12621	6.433	3.90792	3.44127	3.18582	2.88019
Ogn	13	49608046	49624501	+	ENSMUSG00000021390	osteoglycin [Source:MGI Symbol;Acc:MGI:109278]	2.57802e-22	3.56577e-21	2.33318	2.02637	2.08601	3.18792	8.97604	5.16493	7.30769	6.25765	2.87604
Dapk2	9	66158223	66272242	+	ENSMUSG00000032380	death-associated protein kinase 2 [Source:MGI Symbol;Acc:MGI:1341297]	5.45663e-16	4.95886e-15	0.566932	0.443834	0.63376	0.633956	1.75195	1.13618	2.36471	1.29951	2.87575
5330431K02Rik	13	99502477	99504439	-	ENSMUSG00000114282	RIKEN cDNA 5330431K02 gene [Source:MGI Symbol;Acc:MGI:1915439]	6.49533e-22	8.77137e-21	0.788766	0.632109	0.681699	0.607364	1.8986	1.79645	2.18393	1.9141	2.87574
Lum	10	97565128	97572703	+	ENSMUSG00000036446	lumican [Source:MGI Symbol;Acc:MGI:109347]	5.1787e-27	9.28872e-26	21.2378	18.5975	17.7658	29.5872	59.8169	46.2555	83.6328	60.9358	2.87471
Slc44a4	17	34914466	34930436	+	ENSMUSG00000007034	solute carrier family 44, member 4 [Source:MGI Symbol;Acc:MGI:1917379]	1.97169e-19	2.28636e-18	1.26044	1.04428	1.24115	1.10678	3.23353	3.11312	2.41918	4.60249	2.87327
Glipr2	4	43957401	43979118	+	ENSMUSG00000028480	GLI pathogenesis-related 2 [Source:MGI Symbol;Acc:MGI:1917770]	0	0	5.35396	4.59708	5.07322	6.33814	15.0042	14.9329	14.9332	16.5001	2.87282
Mical2	7	112225856	112413106	+	ENSMUSG00000038244	microtubule associated monooxygenase, calponin and LIM domain containing 2 [Source:MGI Symbol;Acc:MGI:2444947]	2.05786e-25	3.40484e-24	2.07333	1.854	1.9925	2.03697	6.78384	3.7051	7.64052	4.71437	2.87098
Ank3	10	69398773	70027438	+	ENSMUSG00000069601	ankyrin 3, epithelial [Source:MGI Symbol;Acc:MGI:88026]	1.03382e-28	1.99582e-27	1.05185	0.892973	0.997823	0.855571	2.49797	3.08566	2.00293	3.28075	2.86116	Ank3
Msrb2	2	19371440	19394976	+	ENSMUSG00000023094	methionine sulfoxide reductase B2 [Source:MGI Symbol;Acc:MGI:1923717]	0	1.4e-44	8.24587	6.58669	6.73638	7.62416	18.7024	21.5571	19.1356	23.905	2.85342	Msrb2
Mfap4	11	61485431	61488900	+	ENSMUSG00000042436	microfibrillar-associated protein 4 [Source:MGI Symbol;Acc:MGI:1342276]	1.97154e-13	1.47757e-12	1.27105	0.937647	1.94631	2.5502	5.60399	4.39539	4.46104	4.66175	2.85184	Mfap4
Prxl2a	14	40993740	41013788	-	ENSMUSG00000021792	peroxiredoxin like 2A [Source:MGI Symbol;Acc:MGI:1917814]	1.00405e-35	2.69545e-34	30.6495	26.0661	24.77	28.5684	76.2456	82.1707	60.5336	94.2839	2.84619	Prxl2a
Prkd3	17	78949405	79020816	-	ENSMUSG00000024070	protein kinase D3 [Source:MGI Symbol;Acc:MGI:1922542]	0	0	8.00151	6.97761	7.20506	8.33591	18.1899	21.3828	20.5892	26.5612	2.84151	Prkd3
Gm48027	13	14171053	14174488	+	ENSMUSG00000113775	predicted gene, 48027 [Source:MGI Symbol;Acc:MGI:6097341]	3.65281e-29	7.24568e-28	1.38192	1.34133	1.02675	0.992775	3.31911	3.53009	3.00257	3.61706	2.83987
Ccrl2	9	111054486	111057519	-	ENSMUSG00000043953	chemokine (C-C motif) receptor-like 2 [Source:MGI Symbol;Acc:MGI:1920904]	1.50685e-15	1.32379e-14	0.476782	0.454866	0.47996	0.484408	1.62104	1.2977	1.03301	1.42153	2.83399
Cables1	18	11839220	11945630	+	ENSMUSG00000040957	CDK5 and Abl enzyme substrate 1 [Source:MGI Symbol;Acc:MGI:1927065]	0	0	2.58125	2.16248	2.74106	2.86409	7.88299	6.40989	8.3708	6.65039	2.83258
Hdac5	11	102194432	102230166	-	ENSMUSG00000008855	histone deacetylase 5 [Source:MGI Symbol;Acc:MGI:1333784]	0	0	6.4975	6.14089	6.15536	5.46563	17.9301	16.8558	15.7757	18.1164	2.83099	Hdac5
Gfod1	13	43195245	43304172	-	ENSMUSG00000051335	glucose-fructose oxidoreductase domain containing 1 [Source:MGI Symbol;Acc:MGI:2145304]	0	0	1.66597	1.287	1.26581	1.7138	4.22953	4.04832	4.17785	4.33507	2.83027
Tagln	9	45929619	45936058	-	ENSMUSG00000032085	transgelin [Source:MGI Symbol;Acc:MGI:106012]	6.73595e-30	1.38425e-28	39.2712	28.964	44.457	54.2252	119.87	127.952	105.579	118.91	2.82961
Trp53i11	2	93187548	93201759	+	ENSMUSG00000068735	transformation related protein 53 inducible protein 11 [Source:MGI Symbol;Acc:MGI:2670995]	0	0	14.2107	13.5308	16.0884	13.9743	41.4307	36.6097	44.0163	41.4962	2.82943
Abhd18	3	40846970	40938138	+	ENSMUSG00000037818	abhydrolase domain containing 18 [Source:MGI Symbol;Acc:MGI:1915468]	0	0	0.996791	0.972106	0.734221	0.849868	2.27269	2.25915	2.93879	2.56133	2.82353
Fhl2	1	43123074	43196984	-	ENSMUSG00000008136	four and a half LIM domains 2 [Source:MGI Symbol;Acc:MGI:1338762]	0	0	6.51153	5.76232	7.48704	8.50214	21.8469	17.3434	21.0925	19.3498	2.81756
Irs2	8	10984681	11008458	-	ENSMUSG00000038894	insulin receptor substrate 2 [Source:MGI Symbol;Acc:MGI:109334]	0	0	2.24741	2.17734	2.22218	2.4984	6.81378	6.00617	6.62025	6.29791	2.81434
Arhgap29	3	121952541	122016753	+	ENSMUSG00000039831	Rho GTPase activating protein 29 [Source:MGI Symbol;Acc:MGI:2443818]	0	0	23.1037	20.7593	23.7922	21.7983	54.0756	54.5079	71.2305	71.6751	2.81139
Prkce	17	86167785	86657919	+	ENSMUSG00000045038	protein kinase C, epsilon [Source:MGI Symbol;Acc:MGI:97599]	0	0	6.77161	5.72074	5.57915	6.58168	17.7391	17.5481	16.383	17.5631	2.80829
Cebpb	2	167688915	167690418	+	ENSMUSG00000056501	CCAAT/enhancer binding protein (C/EBP), beta [Source:MGI Symbol;Acc:MGI:88373]	5.06413e-11	3.1323e-10	108.874	73.7804	99.5503	70.6624	220.718	263.303	348.634	156.536	2.80329
Srgap1	10	121780991	122047315	-	ENSMUSG00000020121	SLIT-ROBO Rho GTPase activating protein 1 [Source:MGI Symbol;Acc:MGI:2152936]	0	0	3.51538	3.25458	3.1672	3.45979	10.2601	7.84632	9.83183	9.60404	2.8023
Tgm2	2	158116402	158146436	-	ENSMUSG00000037820	transglutaminase 2, C polypeptide [Source:MGI Symbol;Acc:MGI:98731]	2.63301e-35	6.932e-34	35.8638	28.9217	32.0829	26.2401	98.7625	65.966	82.0827	97.9527	2.80049
Spsb4	9	96943482	97018843	-	ENSMUSG00000046997	splA/ryanodine receptor domain and SOCS box containing 4 [Source:MGI Symbol;Acc:MGI:2183445]	8.79694e-17	8.55192e-16	0.621549	0.606157	0.529041	0.509624	1.15532	1.83217	1.31364	2.034	2.79527	Spsb4
Dusp4	8	34807297	34819894	+	ENSMUSG00000031530	dual specificity phosphatase 4 [Source:MGI Symbol;Acc:MGI:2442191]	2.82768e-32	6.4542e-31	4.75932	4.01103	3.99588	4.32712	15.3022	9.84359	12.1353	10.361	2.78717
Foxl2os	9	98949781	98955299	-	ENSMUSG00000097072	forkhead box L2, opposite strand [Source:MGI Symbol;Acc:MGI:3614944]	8.22343e-17	8.00708e-16	6.51827	6.96925	6.38537	6.02421	25.341	20.3171	11.7442	14.6088	2.78066
Myh14	7	44605803	44670843	-	ENSMUSG00000030739	myosin, heavy polypeptide 14 [Source:MGI Symbol;Acc:MGI:1919210]	3.1512e-17	3.16242e-16	0.936716	0.804294	0.706698	0.78777	2.6083	1.92881	1.50477	2.94517	2.77766
Ly6g6e	17	35076902	35078804	+	ENSMUSG00000013766	lymphocyte antigen 6 complex, locus G6E [Source:MGI Symbol;Acc:MGI:1917524]	7.82746e-13	5.59296e-12	1.05413	0.510572	0.716726	0.988603	2.10794	2.03958	2.76533	2.16954	2.77747
Ptafr	4	132564067	132582683	+	ENSMUSG00000056529	platelet-activating factor receptor [Source:MGI Symbol;Acc:MGI:106066]	1.39711e-21	1.85002e-20	0.577089	0.779814	0.643884	0.619202	2.20317	1.74741	1.86873	1.45693	2.7772
Rnf24	2	131298064	131352892	-	ENSMUSG00000048911	ring finger protein 24 [Source:MGI Symbol;Acc:MGI:1261771]	0	0	2.67633	2.10684	2.54896	2.66854	7.18428	5.54415	7.75903	7.26715	2.77527
Osgin1	8	119434124	119446256	+	ENSMUSG00000074063	oxidative stress induced growth inhibitor 1 [Source:MGI Symbol;Acc:MGI:1919089]	2.00249e-27	3.64774e-26	0.772051	0.64081	0.75066	0.668804	1.90947	1.75355	2.05944	2.12574	2.77094
Il4ra	7	125552120	125579474	+	ENSMUSG00000030748	interleukin 4 receptor, alpha [Source:MGI Symbol;Acc:MGI:105367]	0	0	65.0606	57.2807	52.4958	51.272	145.644	149.081	166.361	165.264	2.77013
Slc15a3	19	10839727	10859362	+	ENSMUSG00000024737	solute carrier family 15, member 3 [Source:MGI Symbol;Acc:MGI:1929691]	1.2089e-17	1.25107e-16	0.614088	0.564938	0.592642	0.518697	2.21947	1.46793	1.42184	1.23404	2.76955
Cacna1h	17	25374285	25433783	-	ENSMUSG00000024112	calcium channel, voltage-dependent, T type, alpha 1H subunit [Source:MGI Symbol;Acc:MGI:1928842]	2.47831e-20	3.02238e-19	1.15949	1.04702	1.16195	1.27208	3.07684	4.20743	2.14915	3.41767	2.76931
Gm37463	1	177229891	177230686	-	ENSMUSG00000102427	predicted gene, 37463 [Source:MGI Symbol;Acc:MGI:5610691]	3.96412e-06	1.50243e-05	0.561936	0.482495	0.229244	0.624087	1.40463	1.26577	1.00709	1.57344	2.76691
Gm37644	1	163306798	163309067	-	ENSMUSG00000103195	predicted gene, 37644 [Source:MGI Symbol;Acc:MGI:5610872]	8.25587e-31	1.77853e-29	1.25808	1.24942	1.16561	1.05045	3.36574	3.49964	3.13227	3.06995	2.76647
Arhgap42	9	8994329	9239101	-	ENSMUSG00000050730	Rho GTPase activating protein 42 [Source:MGI Symbol;Acc:MGI:1918794]	0	0	12.5423	11.4284	12.6416	12.063	30.7764	31.1252	35.8541	36.8502	2.76539
Gpm6b	X	166238911	166388988	+	ENSMUSG00000031342	glycoprotein m6b [Source:MGI Symbol;Acc:MGI:107672]	1.9705e-41	6.45515e-40	1.1244	1.07095	1.25454	1.24785	3.18122	3.21089	2.80078	3.79063	2.76378	Gpm6b
Kcnk1	8	125995170	126030685	+	ENSMUSG00000033998	potassium channel, subfamily K, member 1 [Source:MGI Symbol;Acc:MGI:109322]	5.6308e-17	5.56211e-16	2.97123	2.08854	1.91868	2.32642	6.8369	5.39234	4.78757	8.65002	2.75843	Kcnk1
Gadd45b	10	80930073	80932204	+	ENSMUSG00000015312	growth arrest and DNA-damage-inducible 45 beta [Source:MGI Symbol;Acc:MGI:107776]	2.8002e-36	7.6258e-35	18.947	19.1131	25.3028	15.4857	52.2805	48.751	65.9794	49.576	2.74687
Cxxc5	18	35829397	35861688	+	ENSMUSG00000046668	CXXC finger 5 [Source:MGI Symbol;Acc:MGI:1914643]	0	0	19.8348	16.6281	19.8271	18.662	52.658	47.7315	55.5256	49.7408	2.74383
Peg10	6	4747306	4760517	+	ENSMUSG00000092035	paternally expressed 10 [Source:MGI Symbol;Acc:MGI:2157785]	6.45822e-32	1.45115e-30	1.75987	1.63072	1.478	1.49521	4.07521	3.67351	3.95749	5.74174	2.74175
Ramp1	1	91179822	91225196	+	ENSMUSG00000034353	receptor (calcitonin) activity modifying protein 1 [Source:MGI Symbol;Acc:MGI:1858418]	0	0	8.8695	8.95497	7.14536	8.4275	23.3582	22.1074	22.8017	23.1665	2.73775	Ramp1
Nxph4	10	127525473	127534559	-	ENSMUSG00000040258	neurexophilin 4 [Source:MGI Symbol;Acc:MGI:1336197]	8.53449e-10	4.72497e-09	0.554632	0.388035	0.344984	0.751338	1.69103	1.365	1.35255	1.16953	2.73572
Stard13	5	151037510	151233836	-	ENSMUSG00000016128	StAR-related lipid transfer (START) domain containing 13 [Source:MGI Symbol;Acc:MGI:2385331]	0	0	2.95072	2.86016	2.97973	3.13301	8.76444	7.33196	8.43167	8.0678	2.73372
Robo2	16	73891839	74411825	-	ENSMUSG00000052516	roundabout guidance receptor 2 [Source:MGI Symbol;Acc:MGI:1890110]	0	0	6.16313	5.38579	5.46193	6.2188	14.6111	15.0509	17.502	16.232	2.7291
Htr6	4	139061108	139075570	-	ENSMUSG00000028747	5-hydroxytryptamine (serotonin) receptor 6 [Source:MGI Symbol;Acc:MGI:1196627]	3.3021e-19	3.77205e-18	0.573217	0.643623	0.545643	0.622469	1.84676	1.53949	1.50375	1.61875	2.72908
4833421G17Rik	1	87865073	87865916	+	ENSMUSG00000103996	RIKEN cDNA 4833421G17 gene [Source:MGI Symbol;Acc:MGI:1921007]	7.9242e-07	3.26016e-06	0.529977	0.66508	0.32431	0.431635	1.19227	1.51519	1.19759	1.40785	2.72317
Nrk	X	138914430	139010532	+	ENSMUSG00000052854	Nik related kinase [Source:MGI Symbol;Acc:MGI:1351326]	6.69966e-19	7.50294e-18	1.24406	1.11951	1.16897	1.07158	1.99904	3.52597	2.75503	4.25401	2.72235
Ifi204	1	173747293	173766943	-	ENSMUSG00000073489	interferon activated gene 204 [Source:MGI Symbol;Acc:MGI:96429]	2.68905e-39	8.14582e-38	2.29965	2.48063	2.08391	2.37156	5.93423	4.995	8.21191	5.98817	2.72087
Rnase4	14	51091077	51106151	+	ENSMUSG00000021876	ribonuclease, RNase A family 4 [Source:MGI Symbol;Acc:MGI:1926217]	0	0	116.36	117.2	110.468	105.626	325.59	241.839	385.929	269.94	2.72053	Rnase4
Tns4	11	99065678	99089306	-	ENSMUSG00000017607	tensin 4 [Source:MGI Symbol;Acc:MGI:2144377]	1.66286e-15	1.45253e-14	0.519412	0.691847	1.10657	0.807605	2.66159	1.52998	2.1923	2.08833	2.71072
Zswim4	8	84210678	84237055	-	ENSMUSG00000035671	zinc finger SWIM-type containing 4 [Source:MGI Symbol;Acc:MGI:2443726]	0	0	9.66393	8.61075	9.85713	9.06544	29.0742	22.5307	25.1327	24.0249	2.70887
Lrrn3	12	41451668	41486431	-	ENSMUSG00000036295	leucine rich repeat protein 3, neuronal [Source:MGI Symbol;Acc:MGI:106036]	1.36742e-21	1.81168e-20	0.801215	0.817894	0.802622	1.05396	1.60071	2.21584	2.90376	2.69211	2.70807
Gm42481	5	57778873	57781050	+	ENSMUSG00000104821	predicted gene 42481 [Source:MGI Symbol;Acc:MGI:5662618]	2.38281e-13	1.77657e-12	0.900478	1.04447	0.656297	0.988376	2.31009	2.6155	1.6963	3.09642	2.70733
Axl	7	25757273	25788705	-	ENSMUSG00000002602	AXL receptor tyrosine kinase [Source:MGI Symbol;Acc:MGI:1347244]	0	0	36.8415	30.4065	32.8423	37.6585	94.5251	87.1517	94.0501	96.9809	2.70571
Rarres2	6	48569696	48572789	-	ENSMUSG00000009281	retinoic acid receptor responder (tazarotene induced) 2 [Source:MGI Symbol;Acc:MGI:1918910]	0	0	15.1829	15.873	16.8211	14.9755	33.5509	46.3099	40.8119	48.0989	2.6852	Rarres2
Pnrc1	4	33245423	33290163	-	ENSMUSG00000040128	proline-rich nuclear receptor coactivator 1 [Source:MGI Symbol;Acc:MGI:1917838]	0	0	31.8949	26.5681	29.1211	27.1111	77.8122	72.1769	80.805	76.7983	2.68183	Pnrc1
Hes1	16	30064384	30067796	+	ENSMUSG00000022528	hes family bHLH transcription factor 1 [Source:MGI Symbol;Acc:MGI:104853]	0	0	11.4355	10.7326	11.7502	12.779	31.9636	27.6039	35.9663	29.4657	2.67681
Kctd11	11	69878261	69881406	-	ENSMUSG00000046731	potassium channel tetramerisation domain containing 11 [Source:MGI Symbol;Acc:MGI:2448712]	0	0	25.7128	24.2659	29.7267	21.9911	73.3069	60.2837	78.1614	60.2474	2.67462
Tes	6	17065149	17105828	+	ENSMUSG00000029552	testis derived transcript [Source:MGI Symbol;Acc:MGI:105081]	0	0	13.6926	13.4988	14.4256	13.0535	38.0656	31.8634	40.392	35.8402	2.67349
Sema6c	3	95160457	95174024	+	ENSMUSG00000038777	sema domain, transmembrane domain (TM), and cytoplasmic domain, (semaphorin) 6C [Source:MGI Symbol;Acc:MGI:1338032]	2.47161e-29	4.94665e-28	0.892804	0.831302	0.886515	0.898404	2.96397	2.14818	2.18462	2.07241	2.67003
Wnt11	7	98835112	98855195	+	ENSMUSG00000015957	wingless-type MMTV integration site family, member 11 [Source:MGI Symbol;Acc:MGI:101948]	6.21305e-16	5.60476e-15	1.67173	1.69963	1.77171	1.84123	6.42328	3.16611	5.77953	3.26809	2.66842
Gm37526	3	51991341	51991959	-	ENSMUSG00000103784	predicted gene, 37526 [Source:MGI Symbol;Acc:MGI:5610754]	9.90819e-06	3.57683e-05	0.389102	0.763646	0.687856	0.58853	2.16753	1.18948	1.29506	1.81583	2.66264
St3gal5	6	72097592	72154571	+	ENSMUSG00000056091	ST3 beta-galactoside alpha-2,3- sialyltransferase 5 [Source:MGI Symbol;Acc:MGI:1339963]	0	0	6.15081	5.55211	6.05241	7.34976	17.1969	14.9058	16.8147	17.8726	2.66041
Gm37465	3	52000736	52004025	-	ENSMUSG00000102423	predicted gene, 37465 [Source:MGI Symbol;Acc:MGI:5610693]	1.05286e-17	1.09559e-16	0.794829	0.862062	0.600866	0.593913	2.24296	1.96705	1.71622	1.6594	2.66007
Adamts12	15	11064790	11349231	+	ENSMUSG00000047497	a disintegrin-like and metallopeptidase (reprolysin type) with thrombospondin type 1 motif, 12 [Source:MGI Symbol;Acc:MGI:2146046]	0	0	4.02017	3.39233	3.7066	4.00293	9.7977	8.32099	10.6595	11.4272	2.65873
Pdgfrb	18	61045150	61085061	+	ENSMUSG00000024620	platelet derived growth factor receptor, beta polypeptide [Source:MGI Symbol;Acc:MGI:97531]	0	0	18.8684	16.5839	18.7209	19.5819	49.6518	40.7187	55.577	49.5549	2.6507
Fgd3	13	49261554	49320311	-	ENSMUSG00000037946	FYVE, RhoGEF and PH domain containing 3 [Source:MGI Symbol;Acc:MGI:1353657]	5.85846e-33	1.37955e-31	1.35639	1.33664	1.23939	1.53692	3.7815	3.73211	2.90451	4.06503	2.64806
Clip2	5	134489383	134552434	-	ENSMUSG00000063146	CAP-GLY domain containing linker protein 2 [Source:MGI Symbol;Acc:MGI:1313136]	0	0	5.75784	5.04069	5.17146	5.95068	15.3978	13.0967	14.6754	14.8653	2.64751
Trpv6	6	41620624	41636405	-	ENSMUSG00000029868	transient receptor potential cation channel, subfamily V, member 6 [Source:MGI Symbol;Acc:MGI:1927259]	1.13078e-11	7.40879e-11	1.1714	0.743093	0.633606	1.17798	2.90694	1.89034	1.8596	3.20653	2.64713	Trpv6
Robo1	16	72308306	73046095	+	ENSMUSG00000022883	roundabout guidance receptor 1 [Source:MGI Symbol;Acc:MGI:1274781]	0	0	7.66261	6.16244	6.48933	6.77167	15.8346	18.2741	17.3416	20.203	2.64539
Cited4	4	120666572	120667820	+	ENSMUSG00000070803	Cbp/p300-interacting transactivator, with Glu/Asp-rich carboxy-terminal domain, 4 [Source:MGI Symbol;Acc:MGI:1861694]	1.8822e-13	1.41191e-12	1.37741	1.34827	1.29055	1.43185	5.10255	2.6993	3.59983	3.0083	2.64497	Cited4
Mmp9	2	164940780	164955850	+	ENSMUSG00000017737	matrix metallopeptidase 9 [Source:MGI Symbol;Acc:MGI:97011]	1.08168e-05	3.88485e-05	4.54038	6.49474	5.0359	2.19915	17.8818	8.6724	10.1243	11.588	2.64182
B930095G15Rik	14	121248706	121253971	+	ENSMUSG00000085133	RIKEN cDNA B930095G15 gene [Source:MGI Symbol;Acc:MGI:2443701]	0	0	2.61251	2.43742	2.40596	2.77448	7.01915	6.89565	6.49773	6.60675	2.64109
Jam2	16	84774123	84825928	+	ENSMUSG00000053062	junction adhesion molecule 2 [Source:MGI Symbol;Acc:MGI:1933820]	6.57164e-35	1.70273e-33	3.32978	3.42598	3.3155	2.84888	8.69313	6.14135	8.98308	10.2904	2.6399	Jam2
Ifi211	1	173896345	173913046	-	ENSMUSG00000026536	interferon activated gene 211 [Source:MGI Symbol;Acc:MGI:3041120]	2.05429e-16	1.93201e-15	1.73484	1.6882	1.55047	1.7997	4.88575	2.8657	6.17026	3.85011	2.62384
Spry2	14	105891947	105896819	-	ENSMUSG00000022114	sprouty RTK signaling antagonist 2 [Source:MGI Symbol;Acc:MGI:1345138]	0	1.4e-45	8.83687	7.81411	7.03858	8.56916	23.4474	21.0379	19.523	20.6042	2.62294
Epha2	4	141301240	141329384	+	ENSMUSG00000006445	Eph receptor A2 [Source:MGI Symbol;Acc:MGI:95278]	3.9e-44	1.455e-42	6.61064	5.30318	6.64351	6.77386	17.9091	15.9767	14.3026	18.2489	2.62275
Tspan33	6	29694222	29718559	+	ENSMUSG00000001763	tetraspanin 33 [Source:MGI Symbol;Acc:MGI:1919012]	5.4051e-34	1.34645e-32	0.649078	0.602814	0.74935	0.548251	1.50656	1.65601	1.77122	1.72471	2.6117
Sat1	X	155213132	155216449	-	ENSMUSG00000025283	spermidine/spermine N1-acetyl transferase 1 [Source:MGI Symbol;Acc:MGI:98233]	1.07685e-29	2.20005e-28	72.7723	79.9295	66.5273	49.4266	199.191	158.235	185.064	158.059	2.60761	Sat1
Map1b	13	99421446	99516540	-	ENSMUSG00000052727	microtubule-associated protein 1B [Source:MGI Symbol;Acc:MGI:1306778]	1.5e-44	5.91e-43	8.10143	6.45275	8.89016	8.92849	19.2251	17.2484	26.2913	21.6426	2.60735
Rlf	4	121145373	121215084	-	ENSMUSG00000049878	rearranged L-myc fusion sequence [Source:MGI Symbol;Acc:MGI:1924705]	0	0	6.69523	5.65225	6.2095	6.42686	14.6455	14.926	17.5152	17.9924	2.60485
Gm29101	1	91822515	91823985	+	ENSMUSG00000101414	predicted gene 29101 [Source:MGI Symbol;Acc:MGI:5579807]	4.35108e-11	2.70902e-10	0.631549	0.582436	0.413502	0.652908	1.5455	1.47527	1.27949	1.63737	2.60377
Pgf	12	85166635	85177790	-	ENSMUSG00000004791	placental growth factor [Source:MGI Symbol;Acc:MGI:105095]	2.41441e-33	5.80807e-32	3.85206	3.60263	3.72961	3.95867	8.40906	11.5602	8.47641	10.9739	2.60316
Cd55	1	130439027	130462744	-	ENSMUSG00000026399	CD55 molecule, decay accelerating factor for complement [Source:MGI Symbol;Acc:MGI:104850]	0	0	49.6087	44.4706	44.3381	44.0097	112.73	100.062	144.013	117.293	2.59884
Upp1	11	9118103	9136170	+	ENSMUSG00000020407	uridine phosphorylase 1 [Source:MGI Symbol;Acc:MGI:1097668]	0	0	4.05313	4.53473	4.4976	3.51279	10.757	9.64355	11.7128	11.005	2.59777
Sdc4	2	164424247	164443887	-	ENSMUSG00000017009	syndecan 4 [Source:MGI Symbol;Acc:MGI:1349164]	0	0	69.8827	62.5206	62.9636	55.6001	168.261	162.007	142.099	179.22	2.5963	Sdc4
Msln	17	25748613	25754378	-	ENSMUSG00000063011	mesothelin [Source:MGI Symbol;Acc:MGI:1888992]	1.30804e-18	1.4421e-17	0.69624	0.71352	0.823853	0.767426	1.81239	1.87184	1.58118	2.51548	2.59273
Junb	8	84976910	84978718	-	ENSMUSG00000052837	jun B proto-oncogene [Source:MGI Symbol;Acc:MGI:96647]	8.45765e-27	1.50054e-25	49.2055	43.9152	45.8634	42.6381	159.297	100.126	116.855	94.5498	2.59234
Mtcl1	17	66336982	66449750	-	ENSMUSG00000052105	microtubule crosslinking factor 1 [Source:MGI Symbol;Acc:MGI:1915867]	9.44784e-23	1.34311e-21	1.36497	1.0151	0.899932	1.17023	3.65181	2.43198	2.92781	2.50621	2.58814
Hic1	11	75164565	75169519	-	ENSMUSG00000043099	hypermethylated in cancer 1 [Source:MGI Symbol;Acc:MGI:1338010]	1.34996e-22	1.8928e-21	27.6088	23.2173	36.7877	38.6821	101.92	73.2879	87.2097	64.0144	2.58466
Gm38055	3	51987631	51989847	-	ENSMUSG00000102147	predicted gene, 38055 [Source:MGI Symbol;Acc:MGI:5611283]	2.36174e-17	2.38673e-16	0.667358	0.692948	0.548725	0.881359	1.86599	1.85283	1.66646	1.82517	2.58403
Tmem213	6	38109255	38115809	+	ENSMUSG00000029829	transmembrane protein 213 [Source:MGI Symbol;Acc:MGI:1924772]	2.35879e-13	1.7592e-12	2.8355	2.38783	1.54234	2.57178	6.61518	5.8343	5.08174	6.56536	2.58064	Tmem213
Zswim6	13	107724617	107890064	-	ENSMUSG00000032846	zinc finger SWIM-type containing 6 [Source:MGI Symbol;Acc:MGI:1914513]	0	0	5.79662	5.3072	5.65519	5.88967	14.1691	12.2331	16.058	15.9414	2.57859
Rnf125	18	20944625	20983862	+	ENSMUSG00000033107	ring finger protein 125 [Source:MGI Symbol;Acc:MGI:1914914]	3.06567e-32	6.97796e-31	3.79573	3.15343	3.86284	2.86353	7.97838	7.2559	9.99692	9.86216	2.56614
Gm38200	3	51557542	51559652	-	ENSMUSG00000102466	predicted gene, 38200 [Source:MGI Symbol;Acc:MGI:5611428]	2.96271e-16	2.74947e-15	0.65197	0.657768	0.47543	0.674601	1.62425	1.34008	1.75014	1.59735	2.56602
Vsir	10	60346851	60372684	+	ENSMUSG00000020101	V-set immunoregulatory receptor [Source:MGI Symbol;Acc:MGI:1921298]	0	0	7.25349	6.49911	8.2068	6.30791	20.1882	16.3	17.5035	18.4205	2.5617	Vsir
Phldb1	9	44686304	44735198	-	ENSMUSG00000048537	pleckstrin homology like domain, family B, member 1 [Source:MGI Symbol;Acc:MGI:2143230]	0	0	11.129	10.7285	11.4764	12.3219	31.9534	28.2206	27.4939	29.2021	2.55981	Phldb1
Gm15675	1	130429781	130437191	-	ENSMUSG00000086825	predicted gene 15675 [Source:MGI Symbol;Acc:MGI:3783117]	7.54588e-34	1.86835e-32	3.81374	4.26179	3.4288	3.3739	9.8312	9.7696	7.93474	10.5303	2.55849
Kdm7a	6	39136623	39206789	-	ENSMUSG00000042599	lysine (K)-specific demethylase 7A [Source:MGI Symbol;Acc:MGI:2443388]	0	0	6.80491	5.94279	5.93625	5.19314	15.6386	12.5847	16.3683	16.4898	2.55816
Dusp5	19	53529109	53542431	+	ENSMUSG00000034765	dual specificity phosphatase 5 [Source:MGI Symbol;Acc:MGI:2685183]	1.43e-43	5.116e-42	12.1325	11.6239	11.4987	12.1866	36.5009	24.8841	28.6387	31.1273	2.55368
Gm45397	7	137557112	137564588	-	ENSMUSG00000109973	predicted gene 45397 [Source:MGI Symbol;Acc:MGI:5791233]	8.95428e-09	4.51895e-08	0.645145	0.997096	0.817352	0.745159	2.14299	1.55008	1.41595	3.07093	2.55245
Dyrk2	10	118855603	118870209	-	ENSMUSG00000028630	dual-specificity tyrosine-(Y)- phosphorylation regulated kinase 2 [Source:MGI Symbol;Acc:MGI:1330301]	0	0	11.2454	9.27283	11.2681	11.8995	26.8476	25.2437	29.7021	29.6997	2.55216
Nipal4	11	46148155	46166508	-	ENSMUSG00000020411	NIPA-like domain containing 4 [Source:MGI Symbol;Acc:MGI:2444671]	1.09225e-26	1.92394e-25	0.819232	0.763466	1.148	0.855842	2.34828	2.08163	2.58066	2.13536	2.55007
Ncf2	1	152800194	152836991	+	ENSMUSG00000026480	neutrophil cytosolic factor 2 [Source:MGI Symbol;Acc:MGI:97284]	2.817e-39	8.5229e-38	10.9782	11.0745	11.795	9.94171	30.0952	21.826	35.4132	24.3149	2.54969
Jun	4	95049034	95052222	-	ENSMUSG00000052684	jun proto-oncogene [Source:MGI Symbol;Acc:MGI:96646]	0	0	55.9976	47.6551	48.5141	42.8802	131.758	122.684	120.049	122.717	2.54918	Jun
Zdhhc14	17	5492557	5753811	+	ENSMUSG00000034265	zinc finger, DHHC domain containing 14 [Source:MGI Symbol;Acc:MGI:2653229]	6.22729e-24	9.48472e-23	1.05079	1.19019	1.16593	1.01141	2.97865	2.71944	2.2987	3.26568	2.54904
Tmem95	11	69876057	69878053	-	ENSMUSG00000094845	transmembrane protein 95 [Source:MGI Symbol;Acc:MGI:3779488]	5.46908e-21	6.97842e-20	2.91298	3.59079	4.00239	2.55396	9.68444	8.38058	7.53761	7.64497	2.54573
Pou6f1	15	100575318	100599984	-	ENSMUSG00000009739	POU domain, class 6, transcription factor 1 [Source:MGI Symbol;Acc:MGI:102935]	4.31e-42	1.44886e-40	1.02495	1.03736	1.12479	1.17241	2.72991	3.01696	2.44766	2.88377	2.54118
Gm44423	6	87796070	87799227	-	ENSMUSG00000108064	predicted gene, 44423 [Source:MGI Symbol;Acc:MGI:5690815]	1.05503e-16	1.02079e-15	1.4273	1.03842	1.10751	1.26894	2.83238	3.64451	2.26254	3.55921	2.53991
Osr2	15	35296098	35303305	+	ENSMUSG00000022330	odd-skipped related 2 [Source:MGI Symbol;Acc:MGI:1930813]	7.26456e-09	3.70122e-08	6.29653	5.44717	6.40496	8.10815	11.3567	22.633	12.3812	20.2986	2.53913	Osr2
Tmem30b	12	73543402	73546392	-	ENSMUSG00000034435	transmembrane protein 30B [Source:MGI Symbol;Acc:MGI:2442082]	5.6336e-16	5.10834e-15	0.920301	0.651914	0.691438	0.752938	2.23044	1.41223	1.77126	2.24403	2.53861	Tmem30b
Rictor	15	6708379	6800401	+	ENSMUSG00000050310	RPTOR independent companion of MTOR, complex 2 [Source:MGI Symbol;Acc:MGI:1926007]	0	0	4.1521	4.02232	3.71316	3.42528	9.215	9.14897	9.54629	10.9621	2.53854
Itgb5	16	33829665	33949338	+	ENSMUSG00000022817	integrin beta 5 [Source:MGI Symbol;Acc:MGI:96614]	0	0	58.6859	54.6635	53.0624	53.6155	135.316	119.605	151.659	150.873	2.53356	Itgb5
9130008F23Rik	17	40875482	40880559	-	ENSMUSG00000054951	RIKEN cDNA 9130008F23 gene [Source:MGI Symbol;Acc:MGI:1918833]	2.15131e-17	2.18307e-16	1.21008	1.54485	1.53402	1.53254	3.06986	4.37552	2.90317	4.38395	2.5307
Osmr	15	6813577	6874969	-	ENSMUSG00000022146	oncostatin M receptor [Source:MGI Symbol;Acc:MGI:1330819]	4.64921e-17	4.6204e-16	6.66112	7.59992	6.64604	3.82501	16.7994	11.5652	19.5463	14.6454	2.52935
Adamts6	13	104287835	104496695	+	ENSMUSG00000046169	a disintegrin-like and metallopeptidase (reprolysin type) with thrombospondin type 1 motif, 6 [Source:MGI Symbol;Acc:MGI:1347348]	0	0	5.43605	5.26995	5.96327	6.05624	12.4072	14.983	14.714	15.3035	2.52613
Igf2	7	142650766	142666816	-	ENSMUSG00000048583	insulin-like growth factor 2 [Source:MGI Symbol;Acc:MGI:96434]	2.13615e-24	3.32791e-23	3.33676	2.92183	2.60927	1.92702	6.55781	5.93842	8.22175	6.53733	2.52483
Fgl2	5	21372642	21378374	+	ENSMUSG00000039899	fibrinogen-like protein 2 [Source:MGI Symbol;Acc:MGI:103266]	5.93751e-38	1.72617e-36	2.18909	2.098	2.36849	2.73654	6.24765	5.3504	5.30909	6.79927	2.52408	Fgl2
Gm42482	5	57798503	57800449	+	ENSMUSG00000105050	predicted gene 42482 [Source:MGI Symbol;Acc:MGI:5662619]	4.87334e-11	3.02039e-10	1.09568	0.910434	0.687301	1.08863	2.25876	2.66707	1.61113	3.00195	2.52216
S1pr1	3	115710433	115715072	-	ENSMUSG00000045092	sphingosine-1-phosphate receptor 1 [Source:MGI Symbol;Acc:MGI:1096355]	0	0	16.2324	15.1113	17.7426	16.7548	43.2526	35.5842	47.7042	39.4206	2.52064
Meg3	12	109541001	109571726	+	ENSMUSG00000021268	maternally expressed 3 [Source:MGI Symbol;Acc:MGI:1202886]	1.88329e-23	2.79554e-22	2.15132	2.03011	2.3202	2.2794	5.99559	6.88107	4.01163	5.24438	2.52051
Slc6a2	8	92960079	93001667	+	ENSMUSG00000055368	solute carrier family 6 (neurotransmitter transporter, noradrenalin), member 2 [Source:MGI Symbol;Acc:MGI:1270850]	2.7817e-41	9.0164e-40	29.0907	24.4897	23.9872	24.299	70.6816	54.0804	76.3411	55.1201	2.51528
Cdh1	8	106603351	106670246	+	ENSMUSG00000000303	cadherin 1 [Source:MGI Symbol;Acc:MGI:88354]	5.43952e-19	6.12246e-18	6.30382	5.28348	4.70758	5.54625	14.6096	10.0735	11.2015	18.9638	2.51124	Cdh1
C130089K02Rik	3	52057285	52064244	-	ENSMUSG00000104339	RIKEN cDNA C130089K02 gene [Source:MGI Symbol;Acc:MGI:2444420]	2.36537e-27	4.29602e-26	1.01839	0.955072	0.72537	1.10394	2.70418	2.36076	2.26352	2.21478	2.50955
P2ry10	X	107088492	107104974	+	ENSMUSG00000050921	purinergic receptor P2Y, G-protein coupled 10 [Source:MGI Symbol;Acc:MGI:1926076]	1.00023e-16	9.69679e-16	0.415385	0.534994	0.418154	0.58862	1.06234	1.13059	1.3792	1.3354	2.50749
Smtn	11	3517523	3540612	-	ENSMUSG00000020439	smoothelin [Source:MGI Symbol;Acc:MGI:1354727]	0	0	28.4846	23.3111	28.205	29.33	77.5937	68.5151	63.756	63.6566	2.50178
Gm49394	7	142650769	142669942	-	ENSMUSG00000115302	predicted gene, 49394 [Source:MGI Symbol;Acc:MGI:6121625]	3.56513e-25	5.8202e-24	3.81986	3.36714	3.05543	2.26473	7.4885	6.78038	9.47491	7.54394	2.50159
Smox	2	131491496	131525922	+	ENSMUSG00000027333	spermine oxidase [Source:MGI Symbol;Acc:MGI:2445356]	3.13995e-25	5.14663e-24	13.5899	13.74	15.1831	9.28738	38.4946	28.3823	30.7905	31.8504	2.50033
Nr1d1	11	98767932	98775333	-	ENSMUSG00000020889	nuclear receptor subfamily 1, group D, member 1 [Source:MGI Symbol;Acc:MGI:2444210]	4.24777e-27	7.63571e-26	3.70132	3.07245	2.78729	2.52934	7.29159	6.72525	9.58291	6.61698	2.49923
Dll4	2	119325784	119335962	+	ENSMUSG00000027314	delta like canonical Notch ligand 4 [Source:MGI Symbol;Acc:MGI:1859388]	0	0	10.2455	9.08856	10.5325	9.45743	24.6141	22.9977	25.1453	25.2445	2.49216
Sftpd	14	41172214	41185149	-	ENSMUSG00000021795	surfactant associated protein D [Source:MGI Symbol;Acc:MGI:109515]	2.66308e-14	2.13542e-13	1.55169	1.63791	1.19538	1.49354	4.48714	2.8058	2.79756	4.55738	2.49176	Sftpd
Pfkl	10	77986947	78010083	-	ENSMUSG00000020277	phosphofructokinase, liver, B-type [Source:MGI Symbol;Acc:MGI:97547]	0	0	16.8095	13.818	16.5165	16.4375	38.7602	38.5198	39.7468	41.2795	2.48982
Angptl2	2	33216069	33247717	+	ENSMUSG00000004105	angiopoietin-like 2 [Source:MGI Symbol;Acc:MGI:1347002]	1.50179e-33	3.65571e-32	2.37559	2.16665	2.56426	3.09265	6.93096	4.74691	6.98081	6.72836	2.48913	Angptl2
Sema3g	14	31217860	31230352	+	ENSMUSG00000021904	sema domain, immunoglobulin domain (Ig), short basic domain, secreted, (semaphorin) 3G [Source:MGI Symbol;Acc:MGI:3041242]	5.06924e-15	4.26849e-14	6.51019	5.71349	6.04242	2.89602	13.3727	11.711	15.4848	12.0959	2.48861
Serpine1	5	137061504	137072268	-	ENSMUSG00000037411	serine (or cysteine) peptidase inhibitor, clade E, member 1 [Source:MGI Symbol;Acc:MGI:97608]	1.3326e-06	5.31848e-06	33.0851	38.5149	57.4914	22.1386	101.52	63.0371	127.825	83.517	2.48561		Serpine1
AC102268.1	18	64600071	64601643	-	ENSMUSG00000117808	TEC	5.11975e-11	3.16431e-10	0.699967	0.770049	0.947388	0.547408	2.08501	1.92159	1.46241	1.89868	2.48504
Slc25a37	14	69241848	69285112	-	ENSMUSG00000034248	solute carrier family 25, member 37 [Source:MGI Symbol;Acc:MGI:1914962]	2.80943e-29	5.60904e-28	5.42889	5.04414	5.07642	4.9339	16.5952	10.5231	12.6832	10.9768	2.479
Adamts7	9	90163069	90208071	+	ENSMUSG00000032363	a disintegrin-like and metallopeptidase (reprolysin type) with thrombospondin type 1 motif, 7 [Source:MGI Symbol;Acc:MGI:1347346]	0	0	4.86375	5.2108	5.46583	5.17175	14.3513	12.3375	11.3184	13.3068	2.47749
Morrbid	2	128178319	128502765	-	ENSMUSG00000074813	myeloid RNA regulator of BCL2L11 induced cell death [Source:MGI Symbol;Acc:MGI:3652191]	2.55936e-22	3.54196e-21	0.896123	0.682333	0.612745	0.846263	1.78564	1.99949	1.73842	1.99629	2.4757
Sfn	4	133600556	133602168	-	ENSMUSG00000047281	stratifin [Source:MGI Symbol;Acc:MGI:1891831]	4.50408e-20	5.4228e-19	3.96766	4.04782	3.14878	3.98322	10.282	8.31259	7.23877	11.6671	2.47569
Dlc1	8	36567751	36953143	-	ENSMUSG00000031523	deleted in liver cancer 1 [Source:MGI Symbol;Acc:MGI:1354949]	0	0	9.28452	8.18309	9.11109	8.13418	20.5801	19.5158	22.8162	22.8651	2.47105
Cpm	10	117629500	117687352	+	ENSMUSG00000020183	carboxypeptidase M [Source:MGI Symbol;Acc:MGI:1917824]	4.62652e-10	2.62052e-09	0.871155	1.05513	0.928099	0.599726	3.0308	1.26704	2.56555	1.65848	2.46717
Gm45137	7	121039138	121043552	+	ENSMUSG00000109206	predicted gene 45137 [Source:MGI Symbol;Acc:MGI:5753713]	3.94046e-33	9.34175e-32	2.78223	2.9577	2.97587	1.99534	6.72792	6.52158	6.95504	6.21191	2.46626
Coch	12	51593341	51605771	+	ENSMUSG00000020953	cochlin [Source:MGI Symbol;Acc:MGI:1278313]	2.11579e-23	3.12742e-22	52.5068	48.4838	49.16	45.2475	147.611	83.4371	148.985	99.9099	2.45623
Spry4	18	38586247	38601415	-	ENSMUSG00000024427	sprouty RTK signaling antagonist 4 [Source:MGI Symbol;Acc:MGI:1345144]	0	0	8.8353	7.54277	7.21471	7.42461	19.6889	17.8154	18.9554	19.7143	2.45585
Fsd1l	4	53631471	53707009	+	ENSMUSG00000054752	fibronectin type III and SPRY domain containing 1-like [Source:MGI Symbol;Acc:MGI:2442443]	4.43046e-19	5.0143e-18	0.971571	0.900959	0.749475	0.812737	1.74886	2.39937	1.65699	2.6281	2.4553
Gm42484	5	57965414	57967517	+	ENSMUSG00000104709	predicted gene 42484 [Source:MGI Symbol;Acc:MGI:5662621]	1.2487e-12	8.79177e-12	1.03027	1.10929	0.737199	0.975916	2.26734	2.76274	1.72283	2.68636	2.45006
Pld1	3	27938695	28133362	+	ENSMUSG00000027695	phospholipase D1 [Source:MGI Symbol;Acc:MGI:109585]	1.21208e-20	1.50281e-19	2.49543	2.33413	2.49668	2.11317	3.9567	6.03959	5.31646	7.79256	2.44775	Pld1
Chchd10	10	75933130	75937747	+	ENSMUSG00000049422	coiled-coil-helix-coiled-coil-helix domain containing 10 [Source:MGI Symbol;Acc:MGI:2143558]	4.84875e-15	4.09548e-14	16.7342	15.5315	16.8575	15.7706	54.7329	26.7451	49.6367	27.71	2.44746	Chchd10
Cilp	9	65265180	65280605	+	ENSMUSG00000042254	cartilage intermediate layer protein, nucleotide pyrophosphohydrolase [Source:MGI Symbol;Acc:MGI:2444507]	1.12736e-17	1.17113e-16	0.841582	0.632282	0.751029	0.973607	2.19129	1.35796	2.34437	1.9335	2.44713	Cilp
Gm49759	9	59672814	59676700	+	ENSMUSG00000111394	predicted gene, 49759 [Source:MGI Symbol;Acc:MGI:6215263]	0	0	25.5292	24.5044	28.1206	25.1518	68.6997	63.3572	62.2927	58.4121	2.44673
Gm8797	3	5750806	5751295	+	ENSMUSG00000103034	predicted pseudogene 8797 [Source:MGI Symbol;Acc:MGI:3643769]	0.000413743	0.00119435	2.73858	3.31611	3.22751	3.85252	2.6621	3.00526	13.9417	12.518	2.44596
Hsd17b11	5	103989762	104021919	-	ENSMUSG00000029311	hydroxysteroid (17-beta) dehydrogenase 11 [Source:MGI Symbol;Acc:MGI:2149821]	0	0	8.23046	7.77272	8.45791	9.02763	21.4371	18.0052	23.9229	18.462	2.44342	Hsd17b11
Gm43145	5	97046181	97046808	+	ENSMUSG00000104591	predicted gene 43145 [Source:MGI Symbol;Acc:MGI:5663282]	1.34253e-05	4.76175e-05	1.31495	1.36427	0.774856	0.474624	3.08601	2.34487	1.99801	2.14777	2.43761
Klf6	13	5861482	5870394	+	ENSMUSG00000000078	Kruppel-like factor 6 [Source:MGI Symbol;Acc:MGI:1346318]	0	0	24.8635	23.1787	23.7154	20.8469	57.4193	50.8075	54.1426	63.2851	2.43675
Derl3	10	75893413	75895941	+	ENSMUSG00000009092	Der1-like domain family, member 3 [Source:MGI Symbol;Acc:MGI:1917627]	1.11566e-25	1.86352e-24	3.36654	3.76521	3.21985	2.85817	9.16309	7.81652	8.84907	6.33262	2.43466
Mtss1	15	58941234	59082005	-	ENSMUSG00000022353	metastasis suppressor 1 [Source:MGI Symbol;Acc:MGI:2384818]	0	0	13.1474	11.4607	11.9856	10.5937	27.7985	27.2819	29.9417	29.6827	2.43083
Fgfr1	8	25513654	25575718	+	ENSMUSG00000031565	fibroblast growth factor receptor 1 [Source:MGI Symbol;Acc:MGI:95522]	0	0	33.1429	30.839	34.4045	28.8187	76.9619	77.8298	71.9883	81.8938	2.42658
Flnb	14	7817957	7951588	+	ENSMUSG00000025278	filamin, beta [Source:MGI Symbol;Acc:MGI:2446089]	0	0	74.2209	68.3472	71.0068	55.305	155.699	149.068	166.51	180.577	2.42433
Gm49310	14	48134224	48137246	+	ENSMUSG00000115686	predicted gene, 49310 [Source:MGI Symbol;Acc:MGI:6118813]	1.83964e-09	9.92074e-09	0.990233	1.02616	0.694179	0.580637	1.56574	2.46126	1.45274	2.49648	2.42349
Mettl24	10	40683282	40811083	+	ENSMUSG00000045555	methyltransferase like 24 [Source:MGI Symbol;Acc:MGI:3045338]	1.30498e-13	9.95344e-13	1.14767	1.37187	1.43214	1.86276	3.90001	2.8893	4.62746	2.66744	2.42228
1700017B05Rik	9	57253117	57262612	-	ENSMUSG00000032300	RIKEN cDNA 1700017B05 gene [Source:MGI Symbol;Acc:MGI:1921461]	0	0	16.0635	14.9834	17.5391	16.9735	37.3193	41.1727	35.1338	44.6042	2.41353
Msx1	5	37820485	37824583	-	ENSMUSG00000048450	msh homeobox 1 [Source:MGI Symbol;Acc:MGI:97168]	1.35677e-11	8.82587e-11	1.32209	1.26874	1.00166	1.09075	3.41767	2.20225	1.92446	3.74338	2.41024	Msx1
Prkar1b	5	139017306	139150001	-	ENSMUSG00000025855	protein kinase, cAMP dependent regulatory, type I beta [Source:MGI Symbol;Acc:MGI:97759]	5.14435e-28	9.63564e-27	2.8357	2.2022	2.01157	2.68596	5.72248	5.66533	5.27843	6.79373	2.40975	Prkar1b
Rnf217	10	31493193	31609184	-	ENSMUSG00000063760	ring finger protein 217 [Source:MGI Symbol;Acc:MGI:3610311]	0	0	3.39922	3.07159	3.09571	2.98013	6.67351	7.58644	8.05129	7.91411	2.40904
Fgd6	10	94036001	94145339	+	ENSMUSG00000020021	FYVE, RhoGEF and PH domain containing 6 [Source:MGI Symbol;Acc:MGI:1261419]	0	0	3.8871	3.36268	3.57237	3.3717	8.60169	7.50495	8.97047	9.06416	2.40536
Wwc1	11	35838400	35980527	-	ENSMUSG00000018849	WW, C2 and coiled-coil domain containing 1 [Source:MGI Symbol;Acc:MGI:2388637]	4.17241e-29	8.24304e-28	1.85913	1.57248	1.69234	1.6292	4.45581	3.22673	3.78055	4.77829	2.40501
Gm44243	6	129540221	129540912	+	ENSMUSG00000107997	predicted gene, 44243 [Source:MGI Symbol;Acc:MGI:5690635]	3.96658e-08	1.87422e-07	2.13805	1.75041	1.67008	1.19647	3.66232	5.65601	3.02203	3.89826	2.40394
Soat1	1	156424525	156474331	-	ENSMUSG00000026600	sterol O-acyltransferase 1 [Source:MGI Symbol;Acc:MGI:104665]	1.09384e-37	3.15388e-36	16.183	14.556	16.7612	14.9304	41.8715	28.972	45.6795	33.482	2.40275
Cacna1g	11	94408391	94474198	-	ENSMUSG00000020866	calcium channel, voltage-dependent, T type, alpha 1G subunit [Source:MGI Symbol;Acc:MGI:1201678]	2.30086e-21	2.99979e-20	6.34729	4.80881	7.73753	8.19706	13.9306	19.0912	14.2793	17.6586	2.39786
Kdm5b	1	134560171	134635285	+	ENSMUSG00000042207	lysine (K)-specific demethylase 5B [Source:MGI Symbol;Acc:MGI:1922855]	0	0	10.2984	8.89252	9.30304	8.95022	21.8596	20.6038	23.0852	24.1938	2.3967
Rnf128	X	139563316	139673145	+	ENSMUSG00000031438	ring finger protein 128 [Source:MGI Symbol;Acc:MGI:1914139]	1.88609e-23	2.798e-22	10.3402	11.7441	11.5893	7.98317	22.4972	18.6936	27.6297	30.9461	2.39497	Rnf128
Tagap	17	7926000	7934897	+	ENSMUSG00000033450	T cell activation Rho GTPase activating protein [Source:MGI Symbol;Acc:MGI:3615484]	6.01085e-38	1.74542e-36	41.3005	38.5505	37.098	37.9784	87.7769	69.5776	120.337	92.1513	2.3872
Gm43290	5	65476505	65478061	-	ENSMUSG00000104641	predicted gene 43290 [Source:MGI Symbol;Acc:MGI:5663427]	5.31436e-11	3.27799e-10	0.618765	0.777962	0.566461	0.531763	1.46014	1.24445	1.72368	1.5263	2.38665
Col27a1	4	63214004	63334991	+	ENSMUSG00000045672	collagen, type XXVII, alpha 1 [Source:MGI Symbol;Acc:MGI:2672118]	2.3508e-30	4.95121e-29	0.885163	0.832629	0.955226	1.09614	2.7447	2.11288	2.08772	2.04937	2.38639
Adcy1	11	7063489	7178506	+	ENSMUSG00000020431	adenylate cyclase 1 [Source:MGI Symbol;Acc:MGI:99677]	8.36765e-27	1.48733e-25	0.618251	0.490741	0.536759	0.573922	1.32149	1.12957	1.19688	1.64136	2.38292
Slc4a4	5	88886818	89239653	+	ENSMUSG00000060961	solute carrier family 4 (anion exchanger), member 4 [Source:MGI Symbol;Acc:MGI:1927555]	1.59284e-08	7.83708e-08	4.08917	3.67906	2.93951	3.39837	5.91595	10.6999	6.17498	10.8137	2.38227
Tro	X	150645304	150657583	-	ENSMUSG00000025272	trophinin [Source:MGI Symbol;Acc:MGI:1928994]	9.057e-41	2.88611e-39	1.85809	1.53063	1.79661	2.08351	4.65868	4.30755	4.01759	4.31359	2.37967
Amz1	5	140724127	140761439	+	ENSMUSG00000050022	archaelysin family metallopeptidase 1 [Source:MGI Symbol;Acc:MGI:2442258]	1.0376e-27	1.92147e-26	0.837459	0.820532	0.962756	0.613208	1.98674	1.85167	2.02453	1.83181	2.37936
AW551984	9	39587396	39604403	-	ENSMUSG00000038112	expressed sequence AW551984 [Source:MGI Symbol;Acc:MGI:2143322]	1.11577e-20	1.38691e-19	1.0466	0.942363	0.645065	0.936588	2.3776	1.73945	2.13182	2.24409	2.37857	AW551984
Setbp1	18	78750380	79109391	-	ENSMUSG00000024548	SET binding protein 1 [Source:MGI Symbol;Acc:MGI:1933199]	0	0	3.02144	2.59133	2.78677	3.08788	7.28689	5.82858	7.21736	6.98557	2.37811
Rin2	2	145675215	145887616	+	ENSMUSG00000001768	Ras and Rab interactor 2 [Source:MGI Symbol;Acc:MGI:1921280]	0	0	8.94156	8.08641	8.75884	9.11184	22.1249	18.5285	21.5538	20.4465	2.36839
Xylt1	7	117380979	117673580	+	ENSMUSG00000030657	xylosyltransferase 1 [Source:MGI Symbol;Acc:MGI:2451073]	4.94807e-39	1.48424e-37	2.75233	2.34181	2.6786	2.39524	6.70395	4.64173	6.44283	6.1826	2.35751
Slpi	2	164354070	164389095	-	ENSMUSG00000017002	secretory leukocyte peptidase inhibitor [Source:MGI Symbol;Acc:MGI:109297]	8.53413e-06	3.10547e-05	1.13721	0.926366	0.670119	0.813922	1.8003	2.72578	1.03381	2.80319	2.35739
Fxyd5	7	31032722	31042481	-	ENSMUSG00000009687	FXYD domain-containing ion transport regulator 5 [Source:MGI Symbol;Acc:MGI:1201785]	4.37e-43	1.5242e-41	11.0643	10.4305	11.0567	8.78517	26.0762	23.2124	27.0552	21.0827	2.3569
Papss2	19	32595790	32667187	+	ENSMUSG00000024899	3'-phosphoadenosine 5'-phosphosulfate synthase 2 [Source:MGI Symbol;Acc:MGI:1330223]	2.35181e-25	3.87291e-24	1.80315	1.63558	1.58563	2.08268	4.6374	3.16598	5.03001	3.90964	2.35584
Ddit3	10	127290774	127296288	+	ENSMUSG00000025408	DNA-damage inducible transcript 3 [Source:MGI Symbol;Acc:MGI:109247]	3.47761e-31	7.62556e-30	6.30708	5.51894	6.07196	5.70337	15.3821	15.0891	13.612	11.4921	2.35475
Gm42640	5	57961594	57962788	+	ENSMUSG00000105431	predicted gene 42640 [Source:MGI Symbol;Acc:MGI:5662777]	4.83872e-11	3.00045e-10	1.18052	1.13724	0.91621	0.942275	2.43265	2.78885	1.925	2.68739	2.35472
Lama1	17	67697259	67822647	+	ENSMUSG00000032796	laminin, alpha 1 [Source:MGI Symbol;Acc:MGI:99892]	0	9.8e-45	12.7487	11.5324	13.4237	12.6712	33.3389	24.0214	34.2457	26.8962	2.35235
Kdelr3	15	79516411	79527739	+	ENSMUSG00000010830	KDEL (Lys-Asp-Glu-Leu) endoplasmic reticulum protein retention receptor 3 [Source:MGI Symbol;Acc:MGI:2145953]	0	0	14.6068	13.7354	14.9371	15.8432	30.8246	31.8585	35.8422	40.4444	2.35054
Gpcpd1	2	132529082	132587729	-	ENSMUSG00000027346	glycerophosphocholine phosphodiesterase 1 [Source:MGI Symbol;Acc:MGI:104898]	3.19281e-21	4.11893e-20	8.44026	8.84807	8.65786	5.83396	20.34	14.5619	23.6409	16.121	2.34939
C9orf72	4	35191285	35226175	-	ENSMUSG00000028300	C9orf72, member of C9orf72-SMCR8 complex [Source:MGI Symbol;Acc:MGI:1920455]	0	0	6.26411	6.03965	5.74829	5.40338	13.6674	10.9024	15.9694	14.5257	2.34764
Higd1b	11	102835849	102838040	+	ENSMUSG00000020928	HIG1 domain family, member 1B [Source:MGI Symbol;Acc:MGI:1922939]	1.2087e-19	1.42244e-18	2.76237	3.52291	2.26213	2.77614	6.73226	6.26804	6.95437	6.59726	2.34484	Higd1b
Gm36377	13	70651005	70655787	-	ENSMUSG00000113909	predicted gene, 36377 [Source:MGI Symbol;Acc:MGI:5595536]	1.48808e-07	6.6375e-07	1.59085	1.09276	0.964219	0.918735	1.77239	2.50839	3.40714	3.01204	2.34311
Pdgfa	5	138976014	138997370	-	ENSMUSG00000025856	platelet derived growth factor, alpha [Source:MGI Symbol;Acc:MGI:97527]	2.0621e-21	2.69711e-20	3.05577	2.7185	3.7931	2.67579	7.62357	7.61623	5.66561	7.76344	2.34162	Pdgfa
Gm42576	5	75020236	75023081	-	ENSMUSG00000107205	predicted gene 42576 [Source:MGI Symbol;Acc:MGI:5662713]	1.6068e-27	2.94694e-26	1.62004	1.73358	1.48539	1.32659	3.58814	3.4994	3.34335	3.99454	2.33966
Pgr	9	8899833	8968611	+	ENSMUSG00000031870	progesterone receptor [Source:MGI Symbol;Acc:MGI:97567]	0	0	74.424	65.9078	64.0789	61.7062	145.183	144.388	171.979	160.549	2.33769
Cdr2	7	120957036	120982312	-	ENSMUSG00000030878	cerebellar degeneration-related 2 [Source:MGI Symbol;Acc:MGI:1100885]	3.69525e-37	1.04459e-35	7.42152	7.19358	7.4481	5.52941	14.8842	13.5741	18.6473	17.3453	2.33581		Cdr2
Nrtn	17	56751325	56757530	-	ENSMUSG00000039481	neurturin [Source:MGI Symbol;Acc:MGI:108417]	8.20687e-08	3.76115e-07	2.01805	2.05043	1.7243	1.39206	6.59411	3.82596	3.13449	3.20201	2.33221	Nrtn
Hdac9	12	34047580	34917095	-	ENSMUSG00000004698	histone deacetylase 9 [Source:MGI Symbol;Acc:MGI:1931221]	5.19702e-31	1.13149e-29	0.973693	0.973034	0.852354	0.754277	1.7993	1.93694	2.05346	2.48549	2.32884
Krtcap3	5	31251691	31253202	+	ENSMUSG00000029149	keratinocyte associated protein 3 [Source:MGI Symbol;Acc:MGI:1917065]	2.30119e-12	1.59099e-11	1.20864	1.36898	1.15924	1.31186	3.84394	2.46183	2.4747	2.97621	2.32864
4833412C15Rik	15	77113732	77115802	-	ENSMUSG00000116298	RIKEN cDNA 4833412C15 gene [Source:MGI Symbol;Acc:MGI:1921863]	2.00883e-25	3.32819e-24	1.42881	1.38374	1.20419	1.21535	2.96932	2.8629	3.16397	3.16336	2.32403
3110080O07Rik	3	51829385	51830405	-	ENSMUSG00000103284	RIKEN cDNA 3110080O07 gene [Source:MGI Symbol;Acc:MGI:1920491]	2.08972e-07	9.16777e-07	0.876201	0.607654	0.625538	1.00555	2.11717	1.63207	1.36549	2.1074	2.31854
Cysltr2	14	73025603	73049114	-	ENSMUSG00000033470	cysteinyl leukotriene receptor 2 [Source:MGI Symbol;Acc:MGI:1917336]	1.30929e-13	9.98325e-13	0.802688	0.946382	1.03777	0.507382	1.82973	1.7406	2.05096	2.01273	2.3174
Zfp53	17	21488998	21510473	+	ENSMUSG00000057409	zinc finger protein 53 [Source:MGI Symbol;Acc:MGI:99200]	4.95282e-40	1.53832e-38	3.33413	3.3351	3.28441	3.54413	7.85516	6.35964	9.75688	7.29251	2.31625
Gm50012	17	86970372	86975288	+	ENSMUSG00000117628	predicted gene, 50012 [Source:MGI Symbol;Acc:MGI:6275301]	2.10305e-33	5.079e-32	2.12529	2.23386	2.07288	2.20435	5.259	4.95234	4.84394	4.92487	2.31349
Spred3	7	29158829	29170411	-	ENSMUSG00000037239	sprouty-related EVH1 domain containing 3 [Source:MGI Symbol;Acc:MGI:2142186]	1.06675e-30	2.29001e-29	2.00869	2.07632	1.91243	1.87482	4.38746	5.37842	4.00223	4.4365	2.3125
Kcnb1	2	167095969	167190155	-	ENSMUSG00000050556	potassium voltage gated channel, Shab- related subfamily, member 1 [Source:MGI Symbol;Acc:MGI:96666]	4.38734e-36	1.1869e-34	0.769741	0.658353	0.608897	0.836027	1.50531	1.64615	1.69598	1.79189	2.31093
Gm2670	14	28508074	28511392	-	ENSMUSG00000097002	predicted gene 2670 [Source:MGI Symbol;Acc:MGI:3780839]	1.52311e-13	1.15418e-12	0.760799	0.927188	0.726704	0.77953	1.76777	2.22506	1.41704	1.96992	2.31036
Pim1	17	29490753	29496112	+	ENSMUSG00000024014	proviral integration site 1 [Source:MGI Symbol;Acc:MGI:97584]	0	0	56.8925	50.8005	56.7735	52.1991	136.252	115.403	120.154	128.409	2.30871
A530046M15Rik	13	15807243	15827537	+	ENSMUSG00000113338	RIKEN cDNA A530046M15 gene [Source:MGI Symbol;Acc:MGI:5439406]	4.80011e-05	0.000158926	0.738268	1.09492	0.810752	0.1938	1.45395	1.68816	1.63166	1.77485	2.30769
Kcnq1	7	143106362	143427042	+	ENSMUSG00000009545	potassium voltage-gated channel, subfamily Q, member 1 [Source:MGI Symbol;Acc:MGI:108083]	0	0	2.49673	2.01384	2.192	2.37079	5.25397	4.63926	5.62878	5.41384	2.3074
Mtmr11	3	96162004	96171718	+	ENSMUSG00000045934	myotubularin related protein 11 [Source:MGI Symbol;Acc:MGI:2652817]	1.15134e-35	3.08411e-34	3.44988	3.10286	3.11372	3.37315	6.90175	8.23225	6.66654	8.28344	2.30712
Pde3a	6	141249269	141507448	+	ENSMUSG00000041741	phosphodiesterase 3A, cGMP inhibited [Source:MGI Symbol;Acc:MGI:1860764]	0	0	18.2966	16.0301	15.2865	16.1106	40.3448	32.5728	43.3481	35.2206	2.30489
Ggt5	10	75589340	75617200	+	ENSMUSG00000006344	gamma-glutamyltransferase 5 [Source:MGI Symbol;Acc:MGI:1346063]	2.09771e-18	2.28763e-17	9.01155	8.85509	7.78045	5.85524	16.1048	20.6651	14.7491	21.0733	2.30435	Ggt5
A930015D03Rik	17	35994453	36038435	+	ENSMUSG00000092368	RIKEN cDNA A930015D03 gene [Source:MGI Symbol;Acc:MGI:1925060]	3.0392e-08	1.45707e-07	0.805222	0.585021	0.684363	0.625997	1.57666	1.22081	1.97643	1.44529	2.30289
Tifa	3	127789805	127832164	+	ENSMUSG00000046688	TRAF-interacting protein with forkhead- associated domain [Source:MGI Symbol;Acc:MGI:2182965]	5.05474e-16	4.61243e-15	0.666859	0.674173	0.846128	0.797156	1.5029	1.45366	1.66698	2.2487	2.30278
Dpysl3	18	43320984	43438286	-	ENSMUSG00000024501	dihydropyrimidinase-like 3 [Source:MGI Symbol;Acc:MGI:1349762]	0	0	28.5343	23.262	26.6299	31.7049	63.0558	54.6622	69.5026	66.3572	2.30251
Plscr4	9	92457373	92492456	+	ENSMUSG00000032377	phospholipid scramblase 4 [Source:MGI Symbol;Acc:MGI:2143267]	1.06245e-25	1.77704e-24	2.65486	2.32892	2.41441	2.14945	4.22526	6.09886	5.47569	6.16343	2.30038	Plscr4
Serinc5	13	92611091	92711947	+	ENSMUSG00000021703	serine incorporator 5 [Source:MGI Symbol;Acc:MGI:2444223]	1.60697e-27	2.94694e-26	8.36625	7.98415	7.63628	7.99319	21.7512	13.8089	22.2724	15.646	2.29765
Gm32219	12	70522598	70544587	+	ENSMUSG00000113302	predicted gene, 32219 [Source:MGI Symbol;Acc:MGI:5591378]	3.4035e-09	1.78826e-08	0.62422	0.552216	0.735666	0.582618	1.35227	1.46998	1.05386	1.85376	2.2968
Lpin3	2	160880670	160906002	+	ENSMUSG00000027412	lipin 3 [Source:MGI Symbol;Acc:MGI:1891342]	4.65301e-23	6.73575e-22	3.2135	3.08712	3.57317	2.60893	7.70814	7.31191	5.68951	7.93728	2.29492
Agtr1a	13	30336441	30382867	+	ENSMUSG00000049115	angiotensin II receptor, type 1a [Source:MGI Symbol;Acc:MGI:87964]	9.53326e-30	1.95094e-28	4.18673	3.06464	3.48233	4.7074	8.80234	7.69199	10.0709	8.81817	2.29151	Agtr1a
Adamts1	16	85793827	85803113	-	ENSMUSG00000022893	a disintegrin-like and metallopeptidase (reprolysin type) with thrombospondin type 1 motif, 1 [Source:MGI Symbol;Acc:MGI:109249]	0	0	74.2408	70.198	77.6675	67.1796	172.022	150.462	170.307	168.742	2.28678
Gm47139	12	99359871	99362028	-	ENSMUSG00000113106	predicted gene, 47139 [Source:MGI Symbol;Acc:MGI:6095898]	1.48913e-10	8.82577e-10	0.749381	0.54761	0.479168	0.751989	1.6925	1.41863	1.21133	1.45839	2.2866
Gm43323	5	66080209	66084466	-	ENSMUSG00000107390	predicted gene 43323 [Source:MGI Symbol;Acc:MGI:5663460]	3.86902e-13	2.8271e-12	0.622216	0.513439	0.542836	0.412227	1.50548	1.12852	1.07231	1.07098	2.285
Prickle2	6	92370908	92706155	-	ENSMUSG00000030020	prickle planar cell polarity protein 2 [Source:MGI Symbol;Acc:MGI:1925144]	0	0	9.39625	7.67085	7.90014	9.36258	18.5937	18.0134	19.6865	22.1053	2.28369
Tec	5	72755716	72868483	-	ENSMUSG00000029217	tec protein tyrosine kinase [Source:MGI Symbol;Acc:MGI:98662]	1.74841e-26	3.05344e-25	1.19471	1.3888	1.56777	1.30031	3.42433	2.43235	3.23034	3.34524	2.28048
Tmc4	7	3665790	3677553	-	ENSMUSG00000019734	transmembrane channel-like gene family 4 [Source:MGI Symbol;Acc:MGI:2669035]	1.07444e-16	1.03753e-15	2.30725	2.25028	1.95411	2.05054	5.61654	4.63576	3.41212	5.8601	2.28032	Tmc4
Colgalt2	1	152399830	152510695	+	ENSMUSG00000032649	collagen beta(1-O)galactosyltransferase 2 [Source:MGI Symbol;Acc:MGI:2138232]	8.68338e-26	1.46536e-24	0.84297	0.786437	0.77376	0.787971	2.05443	1.60668	1.90487	1.70217	2.2776
Cblb	16	52031225	52208048	+	ENSMUSG00000022637	Casitas B-lineage lymphoma b [Source:MGI Symbol;Acc:MGI:2146430]	0	0	7.37426	6.63073	6.13778	6.42129	15.6834	13.7103	15.3325	15.6754	2.27381
Sobp	10	43002500	43174530	-	ENSMUSG00000038248	sine oculis binding protein [Source:MGI Symbol;Acc:MGI:1924427]	8.87489e-25	1.41405e-23	2.13454	1.44271	1.57319	1.8988	3.61977	4.28242	3.78863	4.30397	2.26901
Gm42478	5	57929750	57931216	+	ENSMUSG00000106337	predicted gene 42478 [Source:MGI Symbol;Acc:MGI:5662615]	5.04437e-11	3.12087e-10	1.57145	1.57082	1.26462	1.39968	3.4043	3.72464	2.20957	3.80905	2.26425
Bspry	4	62480053	62497298	+	ENSMUSG00000028392	B-box and SPRY domain containing [Source:MGI Symbol;Acc:MGI:2177191]	8.72913e-14	6.73119e-13	1.09719	1.09281	1.71979	1.5489	3.69209	2.47143	2.72668	3.45447	2.26148	Bspry
Tmem252	19	24674008	24682233	+	ENSMUSG00000048572	transmembrane protein 252 [Source:MGI Symbol;Acc:MGI:3583948]	1.13021e-39	3.46215e-38	3.49272	3.05178	4.16262	3.82892	8.44745	7.35935	9.65863	7.34915	2.25746
Lsr	7	30957770	30973464	-	ENSMUSG00000001247	lipolysis stimulated lipoprotein receptor [Source:MGI Symbol;Acc:MGI:1927471]	8.76202e-28	1.62751e-26	4.21384	4.10781	3.79463	3.94918	9.64339	7.56486	8.16793	10.8822	2.25691
Gm38211	1	45485836	45493052	-	ENSMUSG00000104476	predicted gene, 38211 [Source:MGI Symbol;Acc:MGI:5611439]	6.94416e-21	8.76937e-20	1.16329	1.25264	0.868102	1.10134	2.26705	2.75995	2.12496	2.73218	2.25388
Chac1	2	119351229	119354381	+	ENSMUSG00000027313	ChaC, cation transport regulator 1 [Source:MGI Symbol;Acc:MGI:1916315]	1.23222e-08	6.12914e-08	0.777695	0.703848	0.501621	0.465314	1.38878	1.30199	1.21361	1.60866	2.25162
Gm28373	12	102673017	102727333	-	ENSMUSG00000096751	predicted gene 28373 [Source:MGI Symbol;Acc:MGI:5579079]	2.98582e-18	3.22177e-17	3.87782	3.41638	3.51693	2.39511	7.59345	8.36498	6.47437	7.27405	2.24945
Mitf	6	97807052	98021349	+	ENSMUSG00000035158	melanogenesis associated transcription factor [Source:MGI Symbol;Acc:MGI:104554]	1.76212e-31	3.91286e-30	23.8955	23.4928	22.5938	16.7195	44.5357	43.5867	51.6568	54.8161	2.24443
Mmp2	8	92827291	92853420	+	ENSMUSG00000031740	matrix metallopeptidase 2 [Source:MGI Symbol;Acc:MGI:97009]	0	0	87.8515	73.7844	86.1689	103.491	206.602	180.379	211.234	188.837	2.24043
Carmn	18	61649625	61665537	-	ENSMUSG00000097324	cardiac mesoderm enhancer-associated non- coding RNA [Source:MGI Symbol;Acc:MGI:4439832]	3.82434e-21	4.91556e-20	8.30326	8.14243	6.53406	7.37397	18.5215	19.6283	13.5241	16.322	2.24012
5430420F09Rik	3	52071589	52073387	-	ENSMUSG00000102808	RIKEN cDNA 5430420F09 gene [Source:MGI Symbol;Acc:MGI:1921741]	2.58646e-13	1.9214e-12	1.35795	1.08387	0.828372	1.28865	2.94178	2.3695	2.36365	2.53487	2.23956
Map2k1	9	64185770	64253631	-	ENSMUSG00000004936	mitogen-activated protein kinase kinase 1 [Source:MGI Symbol;Acc:MGI:1346866]	0	0	25.4786	22.1207	23.6417	22.8536	52.8213	47.5858	55.8838	54.4077	2.23922
Dsc2	18	20030633	20059554	-	ENSMUSG00000024331	desmocollin 2 [Source:MGI Symbol;Acc:MGI:103221]	2.68204e-16	2.49378e-15	1.06933	0.884572	0.818393	0.960221	1.70915	1.63027	2.21265	2.80551	2.23913
Cdkn1a	17	29090976	29100727	+	ENSMUSG00000023067	cyclin-dependent kinase inhibitor 1A (P21) [Source:MGI Symbol;Acc:MGI:104556]	0	0	22.6609	22.0683	22.1015	19.0339	52.0283	41.8932	52.6785	45.4914	2.23715
Cldn15	5	136966616	136975858	+	ENSMUSG00000001739	claudin 15 [Source:MGI Symbol;Acc:MGI:1913103]	2.86139e-22	3.93995e-21	1.92774	2.01686	2.21941	1.54364	4.57972	3.74019	4.97213	3.91601	2.23259
Gm16485	9	8971791	8975773	+	ENSMUSG00000078117	predicted gene 16485 [Source:MGI Symbol;Acc:MGI:3642771]	3.39e-43	1.188e-41	21.6225	19.671	18.7457	18.4674	36.5115	43.247	44.9437	50.4895	2.23155
Cd83	13	43784775	43803132	+	ENSMUSG00000015396	CD83 antigen [Source:MGI Symbol;Acc:MGI:1328316]	5.49556e-13	3.97889e-12	0.494979	0.528384	0.674007	0.733957	1.43456	1.09988	1.35514	1.53579	2.23144
Ugdh	5	65413221	65435949	-	ENSMUSG00000029201	UDP-glucose dehydrogenase [Source:MGI Symbol;Acc:MGI:1306785]	1.88683e-40	5.94316e-39	26.8352	24.8574	27.3637	24.7307	66.7671	48.3425	65.0676	51.1393	2.22876
Klhl3	13	58000228	58113592	-	ENSMUSG00000014164	kelch-like 3 [Source:MGI Symbol;Acc:MGI:2445185]	3.48621e-27	6.29442e-26	1.35338	1.06521	1.23364	1.37502	2.39233	3.08556	2.60383	3.11406	2.22702
Gm45640	8	90876581	90878476	+	ENSMUSG00000109812	predicted gene 45640 [Source:MGI Symbol;Acc:MGI:5791476]	1.52081e-15	1.33558e-14	1.61513	1.26215	1.50782	1.79914	4.30486	2.80012	3.58468	3.0827	2.22701
Tgfb1i1	7	128246812	128255699	+	ENSMUSG00000030782	transforming growth factor beta 1 induced transcript 1 [Source:MGI Symbol;Acc:MGI:102784]	0	0	8.1445	7.46392	8.5821	9.78425	19.8259	18.6163	17.7547	19.0788	2.21563	Tgfb1i1
Ldlrad4	18	67933257	68268630	+	ENSMUSG00000024544	low density lipoprotein receptor class A domain containing 4 [Source:MGI Symbol;Acc:MGI:1277150]	2.13977e-28	4.0732e-27	2.6842	2.46976	2.06114	2.40478	5.56509	5.20205	4.61391	5.92539	2.21483
Hivep2	10	13966075	14151374	+	ENSMUSG00000015501	human immunodeficiency virus type I enhancer binding protein 2 [Source:MGI Symbol;Acc:MGI:1338076]	2.96914e-39	8.9611e-38	5.96117	5.13567	5.51736	4.95325	12.4902	9.54961	12.2447	13.4613	2.21379
Gli2	1	118834132	119053619	-	ENSMUSG00000048402	GLI-Kruppel family member GLI2 [Source:MGI Symbol;Acc:MGI:95728]	2.15222e-39	6.5277e-38	6.89758	5.96979	6.52626	7.20799	16.8035	11.853	16.1053	14.0491	2.2108
Tmeff1	4	48585174	48663131	+	ENSMUSG00000028347	transmembrane protein with EGF-like and two follistatin-like domains 1 [Source:MGI Symbol;Acc:MGI:1926810]	0	0	4.37352	4.12613	5.24981	4.50844	10.191	9.98827	9.9134	10.268	2.21059
Pdzd2	15	12359711	12739924	-	ENSMUSG00000022197	PDZ domain containing 2 [Source:MGI Symbol;Acc:MGI:1922394]	1.02102e-37	2.94737e-36	1.19742	0.943136	0.929614	1.09321	2.13269	1.99241	2.50918	2.56823	2.21034
Mdfic	6	15720661	15802169	+	ENSMUSG00000041390	MyoD family inhibitor domain containing [Source:MGI Symbol;Acc:MGI:104611]	2.18718e-25	3.61149e-24	5.23969	4.84901	6.18745	5.86826	13.7747	9.14668	15.2472	10.6673	2.20534
Gm45353	8	122339171	122343100	+	ENSMUSG00000109957	predicted gene 45353 [Source:MGI Symbol;Acc:MGI:5791189]	0.0107157	0.0239725	0.682693	0.468946	0.482747	0.788528	1.33105	1.07645	1.65972	1.27438	2.20462
Cgnl1	9	71626509	71771602	-	ENSMUSG00000032232	cingulin-like 1 [Source:MGI Symbol;Acc:MGI:1915428]	0	0	23.1388	19.9204	19.8321	21.0472	49.1003	39.1769	53.6409	43.0783	2.20395	Cgnl1
Sik1	17	31844250	31855804	-	ENSMUSG00000024042	salt inducible kinase 1 [Source:MGI Symbol;Acc:MGI:104754]	8.02772e-25	1.28156e-23	21.4638	21.8195	22.5624	14.5106	47.921	41.8474	43.3215	43.8826	2.20235
Mxd1	6	86647042	86669161	-	ENSMUSG00000001156	MAX dimerization protein 1 [Source:MGI Symbol;Acc:MGI:96908]	4.76076e-17	4.72874e-16	5.57569	6.64647	5.82287	3.47011	12.7798	10.1428	12.5972	11.8612	2.20222
Gm38391	9	92538801	92542869	-	ENSMUSG00000103622	predicted gene, 38391 [Source:MGI Symbol;Acc:MGI:5613630]	4.66895e-23	6.75483e-22	0.837151	0.805932	0.73996	0.675549	1.76776	1.57142	1.83308	1.5627	2.20198
Tspan13	12	36014557	36042500	-	ENSMUSG00000020577	tetraspanin 13 [Source:MGI Symbol;Acc:MGI:1913359]	0	0	4.58955	5.07519	5.05246	5.74281	11.2833	10.2754	12.468	10.9817	2.19982
Sp3	2	72936427	72980446	-	ENSMUSG00000027109	trans-acting transcription factor 3 [Source:MGI Symbol;Acc:MGI:1277166]	0	0	44.5424	40.3537	42.8175	41.2685	90.1403	74.7075	110.709	95.835	2.19782
Crem	18	3266048	3337748	-	ENSMUSG00000063889	cAMP responsive element modulator [Source:MGI Symbol;Acc:MGI:88495]	2.8e-45	1.02e-43	3.0001	2.62108	2.86848	2.52249	5.83541	5.11435	7.09499	6.11233	2.19368
Ms4a4d	19	11536801	11558467	+	ENSMUSG00000024678	membrane-spanning 4-domains, subfamily A, member 4D [Source:MGI Symbol;Acc:MGI:1913857]	5.96641e-12	4.00103e-11	2.38785	1.73786	1.84931	2.23269	3.17763	5.50674	4.07745	5.24271	2.19361
Tut4	4	108459426	108559421	+	ENSMUSG00000034610	terminal uridylyl transferase 4 [Source:MGI Symbol;Acc:MGI:2445126]	6.6e-44	2.372e-42	9.12891	8.63785	8.96212	9.62197	16.4974	16.8681	23.7084	22.5621	2.19076
Gdf10	14	33923587	33937983	+	ENSMUSG00000021943	growth differentiation factor 10 [Source:MGI Symbol;Acc:MGI:95684]	1.58861e-28	3.04054e-27	4.03515	2.95436	3.50247	3.99198	8.95612	6.65702	8.81723	7.27965	2.18932
Tgfb1	7	25687002	25705077	+	ENSMUSG00000002603	transforming growth factor, beta 1 [Source:MGI Symbol;Acc:MGI:98725]	1.97468e-29	3.98132e-28	13.7713	12.4397	13.5357	14.3127	35.695	25.8629	33.043	23.7513	2.1893
Tgfbi	13	56609523	56639562	+	ENSMUSG00000035493	transforming growth factor, beta induced [Source:MGI Symbol;Acc:MGI:99959]	0	0	69.3721	61.0614	69.7138	71.8132	145.816	125.073	170.906	152.975	2.18698
Clk1	1	58410189	58424066	-	ENSMUSG00000026034	CDC-like kinase 1 [Source:MGI Symbol;Acc:MGI:107403]	1.61e-43	5.745e-42	15.1898	17.1732	18.6286	15.6306	37.5261	38.6615	32.9983	35.7988	2.17622
Rab43	6	87788853	87812164	-	ENSMUSG00000030055	RAB43, member RAS oncogene family [Source:MGI Symbol;Acc:MGI:1917084]	0	0	12.1479	11.1042	10.6826	12.1841	24.3405	24.3831	23.8794	27.744	2.17584
Ngf	3	102469919	102521013	+	ENSMUSG00000027859	nerve growth factor [Source:MGI Symbol;Acc:MGI:97321]	8.47525e-07	3.47502e-06	0.702677	0.623452	0.434768	0.698886	1.7252	1.0552	1.56594	1.00562	2.17579
Nfkbiz	16	55811375	55838899	-	ENSMUSG00000035356	nuclear factor of kappa light polypeptide gene enhancer in B cells inhibitor, zeta [Source:MGI Symbol;Acc:MGI:1931595]	7.21885e-21	9.11157e-20	6.70601	7.55957	6.58203	5.14131	17.4018	12.8581	12.7456	13.478	2.17337
Trp53inp2	2	155381059	155389850	+	ENSMUSG00000038375	transformation related protein 53 inducible nuclear protein 2 [Source:MGI Symbol;Acc:MGI:1915978]	0	0	15.4858	13.5832	16.0078	14.8109	32.9591	32.0735	33.3557	31.7172	2.17249
Cmip	8	117257064	117459430	+	ENSMUSG00000034390	c-Maf inducing protein [Source:MGI Symbol;Acc:MGI:1921690]	0	0	18.0753	15.8794	17.0632	14.211	35.7144	32.9288	36.2547	36.7225	2.17113
Akt3	1	177020073	177258203	-	ENSMUSG00000019699	thymoma viral proto-oncogene 3 [Source:MGI Symbol;Acc:MGI:1345147]	0	0	7.1112	6.25005	6.00071	7.00627	12.7432	13.0005	15.8422	15.5808	2.16802
Eml5	12	98786805	98901484	-	ENSMUSG00000051166	echinoderm microtubule associated protein like 5 [Source:MGI Symbol;Acc:MGI:2442513]	1.28614e-21	1.70861e-20	2.42236	2.2076	2.48239	1.73423	5.85791	4.21631	4.79458	4.3029	2.16713
Tgfb3	12	86056745	86079041	-	ENSMUSG00000021253	transforming growth factor, beta 3 [Source:MGI Symbol;Acc:MGI:98727]	7.42172e-20	8.823e-19	13.9441	12.7676	14.2491	16.5934	35.7381	24.1012	40.7473	24.1308	2.16696
Nexn	3	152236982	152266350	-	ENSMUSG00000039103	nexilin [Source:MGI Symbol;Acc:MGI:1916060]	4.70129e-16	4.3011e-15	0.890321	0.656352	1.08107	1.08201	1.65599	2.16752	2.07704	2.1236	2.16299
Unc93a2	17	7362815	7385464	-	ENSMUSG00000056133	unc-93 homolog A2 [Source:MGI Symbol;Acc:MGI:3712668]	2.6612e-23	3.89373e-22	6.71798	7.98529	6.72289	5.56656	15.2748	12.3954	18.2614	12.4531	2.16298
Nbea	3	55625195	56183701	-	ENSMUSG00000027799	neurobeachin [Source:MGI Symbol;Acc:MGI:1347075]	9.8e-45	3.71e-43	1.74447	1.61279	1.57879	1.64846	3.16471	3.39564	3.43974	4.24149	2.16289
Vwf	6	125546774	125686679	+	ENSMUSG00000001930	Von Willebrand factor [Source:MGI Symbol;Acc:MGI:98941]	8.59938e-11	5.20995e-10	1.67069	1.72877	1.18328	1.06999	2.46391	3.59923	2.22612	3.93432	2.16242	Vwf
Mgat4a	1	37439340	37541016	-	ENSMUSG00000026110	mannoside acetylglucosaminyltransferase 4, isoenzyme A [Source:MGI Symbol;Acc:MGI:2662992]	2.08947e-34	5.3184e-33	2.28922	1.99083	1.92192	2.04402	4.35741	3.63423	4.51607	5.31789	2.16173
Gm41386	15	93705313	93712769	-	ENSMUSG00000116190	predicted gene, 41386 [Source:MGI Symbol;Acc:MGI:5624271]	7.14728e-07	2.95788e-06	1.77971	2.10116	1.37645	1.35613	3.05224	3.17366	4.73235	3.32217	2.1593
Arid4b	13	14063232	14199603	+	ENSMUSG00000039219	AT rich interactive domain 4B (RBP1-like) [Source:MGI Symbol;Acc:MGI:2137512]	0	0	5.99321	5.63531	5.73483	5.5441	12.0585	11.6016	13.239	12.5334	2.15792
Zfp36l2	17	84183931	84187947	-	ENSMUSG00000045817	zinc finger protein 36, C3H type-like 2 [Source:MGI Symbol;Acc:MGI:107945]	0	0	56.0466	51.4962	49.6603	44.4797	111.544	106.508	106.922	109.898	2.15622
Slc43a2	11	75531694	75577575	+	ENSMUSG00000038178	solute carrier family 43, member 2 [Source:MGI Symbol;Acc:MGI:2442746]	0	0	2.96725	2.74489	2.68636	2.7538	6.11632	5.28297	6.45228	6.18173	2.15501
Dipk1a	5	107908053	107987085	-	ENSMUSG00000029270	divergent protein kinase domain 1A [Source:MGI Symbol;Acc:MGI:1914516]	6.93941e-32	1.55642e-30	2.33192	2.35981	2.67114	2.56517	4.2914	5.0383	6.41162	5.60778	2.15039
Gng12	6	66896397	67021350	+	ENSMUSG00000036402	guanine nucleotide binding protein (G protein), gamma 12 [Source:MGI Symbol;Acc:MGI:1336171]	1.52056e-34	3.89051e-33	105.618	97.6806	86.9929	82.7009	204.828	167.256	239.769	188.698	2.14629
Osbpl3	6	50293330	50456201	-	ENSMUSG00000029822	oxysterol binding protein-like 3 [Source:MGI Symbol;Acc:MGI:1918970]	0	7e-45	2.65849	2.33833	2.33636	2.50745	5.41628	5.04322	4.91845	5.72795	2.14477
Stxbp5	10	9755547	9901079	-	ENSMUSG00000019790	syntaxin binding protein 5 (tomosyn) [Source:MGI Symbol;Acc:MGI:1926058]	0	0	3.91731	3.69272	3.67432	3.61206	7.96487	7.0614	8.76155	8.14866	2.1439
Lmo7	14	101729957	101934710	+	ENSMUSG00000033060	LIM domain only 7 [Source:MGI Symbol;Acc:MGI:1353586]	6.80552e-38	1.97151e-36	0.840688	0.810835	0.796527	0.836892	1.49065	1.60183	1.90442	2.04493	2.14367
Tcp11l2	10	84576626	84614359	+	ENSMUSG00000020034	t-complex 11 (mouse) like 2 [Source:MGI Symbol;Acc:MGI:2444679]	5.37675e-21	6.87132e-20	9.26747	9.23774	8.15616	6.3674	14.8406	15.7578	18.4409	21.6991	2.14172	Tcp11l2
Gm38042	8	108737593	108742800	+	ENSMUSG00000104292	predicted gene, 38042 [Source:MGI Symbol;Acc:MGI:5611270]	1.14182e-11	7.47713e-11	0.872086	0.7488	0.437976	0.896633	1.53143	1.68908	1.48572	1.62175	2.14109
Kank1	19	25236975	25434496	+	ENSMUSG00000032702	KN motif and ankyrin repeat domains 1 [Source:MGI Symbol;Acc:MGI:2147707]	6e-44	2.214e-42	14.4305	13.7129	14.733	12.3428	32.7543	24.825	31.1404	29.281	2.13695
Gm42987	5	100884133	100886482	+	ENSMUSG00000106178	predicted gene 42987 [Source:MGI Symbol;Acc:MGI:5663124]	1.035e-13	7.93616e-13	0.746721	0.754304	1.08711	0.704643	1.80797	1.55008	1.89844	1.77653	2.1359
Dcn	10	97479609	97518143	+	ENSMUSG00000019929	decorin [Source:MGI Symbol;Acc:MGI:94872]	9.71234e-25	1.54048e-23	25.7086	24.1642	22.9166	28.2112	55.285	39.3627	71.4217	49.5741	2.13507
Gm49041	6	39207068	39207611	+	ENSMUSG00000115026	predicted gene, 49041 [Source:MGI Symbol;Acc:MGI:6118414]	0.00034873	0.00101951	0.695745	0.760312	0.559064	0.60879	1.71275	1.49594	1.15326	1.23971	2.13485
Rhobtb1	10	69151434	69291791	+	ENSMUSG00000019944	Rho-related BTB domain containing 1 [Source:MGI Symbol;Acc:MGI:1916538]	0	0	4.21955	4.051	4.18023	4.54115	9.60111	9.11551	8.40515	9.1453	2.13437	Rhobtb1
Ddah1	3	145758675	145894277	+	ENSMUSG00000028194	dimethylarginine dimethylaminohydrolase 1 [Source:MGI Symbol;Acc:MGI:1916469]	0	0	5.55465	4.97709	5.43663	5.32984	10.5923	10.5272	12.5223	11.8121	2.13416
Mfsd6	1	52656286	52727462	-	ENSMUSG00000041439	major facilitator superfamily domain containing 6 [Source:MGI Symbol;Acc:MGI:1922925]	2.88114e-27	5.22117e-26	0.64376	0.495324	0.580106	0.623657	1.30857	1.23822	1.23647	1.21341	2.13273
Atp8b1	18	64528967	64661267	-	ENSMUSG00000039529	ATPase, class I, type 8B, member 1 [Source:MGI Symbol;Acc:MGI:1859665]	9.22014e-21	1.15074e-19	18.2767	17.8651	18.8571	12.1747	36.687	28.2667	43.1799	35.092	2.13217
Egfr	11	16752203	16918158	+	ENSMUSG00000020122	epidermal growth factor receptor [Source:MGI Symbol;Acc:MGI:95294]	0	0	20.0018	18.408	18.7323	17.951	38.9575	33.678	45.3664	41.976	2.13039
Rorb	19	18930605	19111196	-	ENSMUSG00000036192	RAR-related orphan receptor beta [Source:MGI Symbol;Acc:MGI:1343464]	5.46674e-23	7.86268e-22	6.12915	5.58276	6.32919	7.40046	12.8808	10.4158	18.7708	12.1284	2.1302
Galnt15	14	32028989	32062197	+	ENSMUSG00000021903	polypeptide N- acetylgalactosaminyltransferase 15 [Source:MGI Symbol;Acc:MGI:1926004]	3.33311e-05	0.000112651	4.38391	3.84823	3.60092	3.53903	5.50853	10.3282	4.82096	12.072	2.12916	Galnt15
Zfp948	17	21567008	21588699	+	ENSMUSG00000067931	zinc finger protein 948 [Source:MGI Symbol;Acc:MGI:3040683]	0	0	11.5082	12.9114	13.5552	12.7503	23.6237	23.5113	31.0165	29.8498	2.12915
Aif1l	2	31950139	31973442	+	ENSMUSG00000001864	allograft inflammatory factor 1-like [Source:MGI Symbol;Acc:MGI:1919598]	6.22154e-17	6.11856e-16	2.95265	2.74773	2.64757	3.25268	5.09312	7.02573	4.89272	7.68608	2.12899
Gm37689	4	6378018	6378292	+	ENSMUSG00000104347	predicted gene, 37689 [Source:MGI Symbol;Acc:MGI:5610917]	7.06022e-07	2.92284e-06	2.87774	2.57835	3.2072	2.16774	5.82759	6.764	5.32318	5.13828	2.12843
Epb41l5	1	119545037	119649000	-	ENSMUSG00000026383	erythrocyte membrane protein band 4.1 like 5 [Source:MGI Symbol;Acc:MGI:103006]	0	0	1.80222	1.53343	1.77846	1.98153	3.60118	3.30855	4.39751	3.77329	2.12532
Osbp2	11	3703731	3863903	-	ENSMUSG00000020435	oxysterol binding protein 2 [Source:MGI Symbol;Acc:MGI:1921559]	1.33347e-25	2.22127e-24	0.957423	0.803496	0.750645	1.03608	2.01552	1.66924	2.02188	1.83265	2.12515
Mrvi1	7	110868266	110982461	-	ENSMUSG00000005611	MRV integration site 1 [Source:MGI Symbol;Acc:MGI:1338023]	1.62162e-26	2.83806e-25	5.41291	4.55682	6.16993	7.28629	13.3476	10.6544	14.0958	11.6565	2.1239	Mrvi1
2510016D11Rik	5	120552055	120553039	-	ENSMUSG00000106825	RIKEN cDNA 2510016D11 gene [Source:MGI Symbol;Acc:MGI:1917539]	1.24634e-07	5.59998e-07	0.943156	0.959791	0.833658	0.638828	1.70267	1.92777	1.69848	1.82579	2.11964
Cald1	6	34598500	34775473	+	ENSMUSG00000029761	caldesmon 1 [Source:MGI Symbol;Acc:MGI:88250]	0	0	20.7229	18.9539	23.9041	22.2842	43.0297	40.7474	52.6705	45.3163	2.11685
Plekha6	1	133164210	133303435	+	ENSMUSG00000041757	pleckstrin homology domain containing, family A member 6 [Source:MGI Symbol;Acc:MGI:2388662]	1.64567e-33	3.99801e-32	0.670031	0.59653	0.694185	0.771789	1.60024	1.32369	1.40474	1.45322	2.11594
Chd7	4	8690406	8867659	+	ENSMUSG00000041235	chromodomain helicase DNA binding protein 7 [Source:MGI Symbol;Acc:MGI:2444748]	0	0	1.46257	1.39082	1.51999	1.39574	3.16301	2.9206	2.95803	3.15878	2.11478
Gm45407	8	77368841	77372516	-	ENSMUSG00000109873	predicted gene 45407 [Source:MGI Symbol;Acc:MGI:5791243]	1.82439e-18	1.99488e-17	1.42274	1.48682	1.28238	1.51356	2.68673	3.34179	2.50313	3.52942	2.11394
Ntn4	10	93640681	93747207	+	ENSMUSG00000020019	netrin 4 [Source:MGI Symbol;Acc:MGI:1888978]	3.84968e-14	3.05595e-13	1.25086	0.773929	1.00808	0.956099	1.86298	2.19605	1.87268	2.49806	2.11327	Ntn4
Gm27002	9	115200398	115203875	+	ENSMUSG00000097967	predicted gene, 27002 [Source:MGI Symbol;Acc:MGI:5504117]	9.20654e-06	3.33827e-05	0.943438	0.857717	0.981067	0.801247	1.44269	1.75009	2.30487	2.07189	2.11235
Gm38228	1	43560273	43561565	+	ENSMUSG00000103945	predicted gene, 38228 [Source:MGI Symbol;Acc:MGI:5611456]	3.33433e-08	1.59017e-07	1.64987	1.66797	1.05846	1.25506	2.24827	3.7763	2.47995	3.37783	2.11004
Rgs1	1	144242296	144249242	-	ENSMUSG00000026358	regulator of G-protein signaling 1 [Source:MGI Symbol;Acc:MGI:1354694]	7.11323e-08	3.27831e-07	0.703311	0.871805	0.871197	0.324174	1.27683	1.26626	1.84129	1.46079	2.1098
Abca1	4	53030787	53159895	-	ENSMUSG00000015243	ATP-binding cassette, sub-family A (ABC1), member 1 [Source:MGI Symbol;Acc:MGI:99607]	5.49184e-35	1.42747e-33	25.9909	26.2622	28.5818	20.7216	52.2377	44.6454	60.6239	56.7043	2.10928	Abca1
Ccdc136	6	29396309	29426994	+	ENSMUSG00000029769	coiled-coil domain containing 136 [Source:MGI Symbol;Acc:MGI:1918128]	4.89397e-31	1.06646e-29	2.10384	1.92231	2.13327	2.13197	4.03308	4.64953	3.93255	4.86086	2.10773	Ccdc136
Scube1	15	83604999	83725021	-	ENSMUSG00000016763	signal peptide, CUB domain, EGF-like 1 [Source:MGI Symbol;Acc:MGI:1890616]	3.93053e-40	1.22858e-38	19.8311	17.9804	18.1012	15.9475	34.2891	38.204	36.4002	42.4814	2.10652
Lrrn2	1	132880273	132940005	+	ENSMUSG00000026443	leucine rich repeat protein 2, neuronal [Source:MGI Symbol;Acc:MGI:106037]	1.22614e-19	1.44159e-18	2.36404	2.0134	2.53795	3.18745	5.15241	5.48673	4.56642	6.0566	2.10457
Gm48783	13	13514738	13515817	+	ENSMUSG00000114068	predicted gene, 48783 [Source:MGI Symbol;Acc:MGI:6098481]	9.77333e-07	3.97362e-06	0.669039	0.629169	0.647686	0.705295	1.72544	1.14821	1.48453	1.21915	2.10371
Gm42664	3	119743208	119746446	-	ENSMUSG00000106099	predicted gene 42664 [Source:MGI Symbol;Acc:MGI:5662801]	1.0965e-14	9.04364e-14	3.32498	3.84915	3.12675	2.75048	6.0409	7.57334	5.27278	8.54662	2.10197
Il17ra	6	120463247	120487559	+	ENSMUSG00000002897	interleukin 17 receptor A [Source:MGI Symbol;Acc:MGI:107399]	2.8588e-41	9.25403e-40	3.71804	3.58125	3.33554	3.18871	7.43066	7.1894	6.67146	7.73011	2.09944
Zfhx3	8	107942644	108961630	+	ENSMUSG00000038872	zinc finger homeobox 3 [Source:MGI Symbol;Acc:MGI:99948]	6.45948e-35	1.67544e-33	3.53657	2.69013	2.93895	3.54139	6.38925	6.74688	6.33077	7.20795	2.09922
Gm49630	17	7352064	7371979	-	ENSMUSG00000116672	predicted gene, 49630 [Source:MGI Symbol;Acc:MGI:6215056]	1.97712e-14	1.59739e-13	4.78813	6.27841	5.47895	4.03706	10.6944	8.86239	14.3252	9.31903	2.09891
Csnk1e	15	79417856	79455566	-	ENSMUSG00000022433	casein kinase 1, epsilon [Source:MGI Symbol;Acc:MGI:1351660]	0	0	12.5361	11.8354	14.3066	14.8002	30.0418	27.6498	26.8097	27.6797	2.09769
Gm45343	8	25687369	25688196	+	ENSMUSG00000110088	predicted gene 45343 [Source:MGI Symbol;Acc:MGI:5791179]	8.52092e-08	3.8978e-07	1.41288	1.46291	1.39577	0.999946	2.61066	3.51015	2.56776	2.36591	2.09703
Casp4	9	5308828	5336783	+	ENSMUSG00000033538	caspase 4, apoptosis-related cysteine peptidase [Source:MGI Symbol;Acc:MGI:107700]	4.15555e-22	5.68366e-21	1.30768	1.30597	1.41818	1.14262	2.4411	2.17262	3.11902	3.11621	2.09664
Nid1	13	13437551	13512269	+	ENSMUSG00000005397	nidogen 1 [Source:MGI Symbol;Acc:MGI:97342]	0	0	109.928	91.6434	93.2411	100.318	203.315	180.075	228.823	215.683	2.09525
Farp1	14	121035200	121283744	+	ENSMUSG00000025555	FERM, RhoGEF (Arhgef) and pleckstrin domain protein 1 (chondrocyte-derived) [Source:MGI Symbol;Acc:MGI:2446173]	0	0	17.2848	15.4617	16.671	18.2678	33.7679	32.8312	37.9774	37.0035	2.09174
Rab20	8	11453518	11478710	-	ENSMUSG00000031504	RAB20, member RAS oncogene family [Source:MGI Symbol;Acc:MGI:102789]	3.91868e-16	3.60392e-15	2.66957	2.46196	2.163	2.52193	6.23835	4.62129	5.33328	4.3142	2.08906	Rab20
Chsy1	7	66109515	66173798	+	ENSMUSG00000032640	chondroitin sulfate synthase 1 [Source:MGI Symbol;Acc:MGI:2681120]	0	0	21.4472	19.342	21.0765	23.8077	45.614	40.6544	47.9328	44.5878	2.08687
Wfdc2	2	164562413	164568510	+	ENSMUSG00000017723	WAP four-disulfide core domain 2 [Source:MGI Symbol;Acc:MGI:1914951]	9.44583e-14	7.25877e-13	17.2642	18.1408	13.846	18.9122	39.1329	26.7185	28.4336	47.9179	2.08621	Wfdc2
Lrig1	6	94604529	94700158	-	ENSMUSG00000030029	leucine-rich repeats and immunoglobulin-like domains 1 [Source:MGI Symbol;Acc:MGI:107935]	2.05127e-09	1.10232e-08	2.00224	1.96781	2.05295	2.00429	6.17932	2.30361	4.74291	3.51906	2.086	Lrig1
Tbc1d9	8	83165352	83272934	+	ENSMUSG00000031709	TBC1 domain family, member 9 [Source:MGI Symbol;Acc:MGI:1918560]	2.11758e-14	1.70861e-13	0.97022	0.878227	0.873078	1.19264	1.90557	1.85631	1.66959	2.72756	2.08449
Itgav	2	83724397	83806916	+	ENSMUSG00000027087	integrin alpha V [Source:MGI Symbol;Acc:MGI:96608]	3.6512e-41	1.17725e-39	33.7448	31.3584	33.9571	26.9871	63.3761	60.8945	64.4983	73.8652	2.08361
Mbd4	6	115840697	115853371	-	ENSMUSG00000030322	methyl-CpG binding domain protein 4 [Source:MGI Symbol;Acc:MGI:1333850]	1.749e-42	5.9844e-41	3.09539	3.03269	3.26595	3.28046	7.24919	5.73941	7.45931	5.93627	2.08168
Gm42449	3	131136785	131139042	+	ENSMUSG00000104612	predicted gene 42449 [Source:MGI Symbol;Acc:MGI:5662586]	7.02115e-11	4.28659e-10	1.02096	1.32148	0.98324	0.806688	1.61754	2.38553	2.16102	2.43204	2.0802
Aspg	12	112106679	112127559	+	ENSMUSG00000037686	asparaginase [Source:MGI Symbol;Acc:MGI:2144822]	3.96535e-05	0.000132631	10.2803	13.4419	11.4708	4.91929	20.6406	24.2792	17.8082	20.7133	2.08019	Aspg
Cd7	11	121036747	121039418	-	ENSMUSG00000025163	CD7 antigen [Source:MGI Symbol;Acc:MGI:88344]	4.26165e-05	0.000142096	0.485899	0.417208	0.832132	0.759994	1.8092	1.1629	1.07669	1.13378	2.07699
Prrx1	1	163245119	163313710	-	ENSMUSG00000026586	paired related homeobox 1 [Source:MGI Symbol;Acc:MGI:97712]	0	1.4e-45	8.25214	6.50087	6.78839	7.70643	14.957	13.6679	16.9956	15.0995	2.07605
Pcgf5	19	36348309	36460970	+	ENSMUSG00000024805	polycomb group ring finger 5 [Source:MGI Symbol;Acc:MGI:1923505]	0	0	1.69464	1.54631	1.55569	1.56032	3.11046	3.01633	3.72304	3.33883	2.07468
Gm45809	8	61050049	61053942	+	ENSMUSG00000109708	predicted gene 45809 [Source:MGI Symbol;Acc:MGI:5804924]	1.74404e-13	1.31309e-12	0.636199	0.606956	0.460804	0.527306	1.05281	1.21411	1.07409	1.28655	2.07396
Pi4k2b	5	52741574	52769340	+	ENSMUSG00000029186	phosphatidylinositol 4-kinase type 2 beta [Source:MGI Symbol;Acc:MGI:1914323]	9.63667e-34	2.36929e-32	11.4662	10.4267	11.4777	9.92665	22.3815	18.1393	28.0594	21.1049	2.07138
Dock7	4	98936671	99120915	-	ENSMUSG00000028556	dedicator of cytokinesis 7 [Source:MGI Symbol;Acc:MGI:1914549]	0	0	7.88485	6.94058	7.48121	7.38848	13.54	13.3897	17.4395	17.1188	2.07065
Bcl2l11	2	128126038	128162547	+	ENSMUSG00000027381	BCL2-like 11 (apoptosis facilitator) [Source:MGI Symbol;Acc:MGI:1197519]	0	0	3.12837	2.96576	3.10229	3.51022	6.38719	6.74264	6.15558	7.01562	2.06986	Bcl2l11
Atxn1	13	45549755	45965008	-	ENSMUSG00000046876	ataxin 1 [Source:MGI Symbol;Acc:MGI:104783]	0	0	5.39337	4.51201	5.00546	4.48907	9.13121	9.2048	10.8941	10.9148	2.06934
Zfp184	13	21945094	21960779	+	ENSMUSG00000006720	zinc finger protein 184 (Kruppel-like) [Source:MGI Symbol;Acc:MGI:1922244]	7.5488e-17	7.38242e-16	1.33204	1.21101	1.21202	1.74406	2.48251	2.34961	3.70071	2.84302	2.06867
Klhl24	16	20097542	20129221	+	ENSMUSG00000062901	kelch-like 24 [Source:MGI Symbol;Acc:MGI:1923035]	0	0	10.7011	10.0094	10.1337	10.8985	19.0392	20.1467	23.7712	23.3942	2.06866	Klhl24
Bach1	16	87698945	87733346	+	ENSMUSG00000025612	BTB and CNC homology 1, basic leucine zipper transcription factor 1 [Source:MGI Symbol;Acc:MGI:894680]	0	0	16.3491	16.2372	16.3854	13.8068	33.9883	27.9022	34.2844	33.6683	2.06827
Grem2	1	174833785	174921819	-	ENSMUSG00000050069	gremlin 2, DAN family BMP antagonist [Source:MGI Symbol;Acc:MGI:1344367]	1.19182e-20	1.4792e-19	5.58609	4.26784	6.43182	4.58968	9.1457	9.1577	12.89	11.9024	2.06443
Gm43439	3	37312519	37404866	+	ENSMUSG00000106407	predicted gene 43439 [Source:MGI Symbol;Acc:MGI:5663576]	1.24204e-11	8.10313e-11	14.4256	14.1295	14.8287	15.7363	42.4779	22.7458	33.1223	23.6369	2.0633
Fgf2	3	37348346	37410108	+	ENSMUSG00000037225	fibroblast growth factor 2 [Source:MGI Symbol;Acc:MGI:95516]	1.21021e-13	9.24498e-13	13.4394	12.1363	13.8254	14.5423	35.3626	18.2447	35.9385	21.7015	2.0623
Dlx5	6	6877805	6882085	-	ENSMUSG00000029755	distal-less homeobox 5 [Source:MGI Symbol;Acc:MGI:101926]	1.20106e-08	5.98506e-08	1.06431	0.939963	1.07514	1.46346	3.06324	2.53438	1.63258	2.12865	2.06011	Dlx5
Slc16a10	10	40033532	40142258	-	ENSMUSG00000019838	solute carrier family 16 (monocarboxylic acid transporters), member 10 [Source:MGI Symbol;Acc:MGI:1919722]	2.33731e-30	4.92702e-29	1.41261	1.1125	1.24861	1.28763	2.47247	2.44439	2.51124	2.99052	2.05847
Fbn1	2	125300594	125507993	-	ENSMUSG00000027204	fibrillin 1 [Source:MGI Symbol;Acc:MGI:95489]	0	0	68.1913	62.556	57.7192	58.7133	116.556	124.954	129.459	137.828	2.05841
Gm37123	3	32454587	32455757	+	ENSMUSG00000103039	predicted gene, 37123 [Source:MGI Symbol;Acc:MGI:5610351]	3.22319e-09	1.69861e-08	1.52793	2.27064	2.75302	1.83833	4.93319	5.06325	3.54197	3.72975	2.0582
Akr1b8	6	34354119	34368463	+	ENSMUSG00000029762	aldo-keto reductase family 1, member B8 [Source:MGI Symbol;Acc:MGI:107673]	5.67535e-26	9.71103e-25	9.87013	8.71131	11.0372	9.72115	16.8073	17.4759	21.7402	24.9159	2.05744
Htra1	7	130936111	130985660	+	ENSMUSG00000006205	HtrA serine peptidase 1 [Source:MGI Symbol;Acc:MGI:1929076]	3.48997e-06	1.33054e-05	19.0503	21.4265	19.5535	10.7096	35.5477	37.4599	26.5371	45.8791	2.05575	Htra1
Olr1	6	129485244	129507165	-	ENSMUSG00000030162	oxidized low density lipoprotein (lectin- like) receptor 1 [Source:MGI Symbol;Acc:MGI:1261434]	6.67465e-19	7.47836e-18	13.871	13.1342	11.3666	8.97492	27.4513	19.9727	26.8529	22.9349	2.05319
Arhgef4	1	34678188	34813309	+	ENSMUSG00000037509	Rho guanine nucleotide exchange factor (GEF) 4 [Source:MGI Symbol;Acc:MGI:2442507]	5.79861e-15	4.86596e-14	0.708323	0.728028	0.690856	0.631399	1.14518	1.51298	1.1664	1.83678	2.05225
Slc4a7	14	14702279	14799940	+	ENSMUSG00000021733	solute carrier family 4, sodium bicarbonate cotransporter, member 7 [Source:MGI Symbol;Acc:MGI:2443878]	0	0	3.53562	3.15629	3.2892	3.38786	7.23274	6.05461	7.21341	6.92735	2.05163
Prss8	7	127925716	127930104	-	ENSMUSG00000030800	protease, serine 8 (prostasin) [Source:MGI Symbol;Acc:MGI:1923810]	3.39693e-08	1.61814e-07	1.44914	0.893326	0.755401	0.947767	2.11301	1.56933	2.05135	2.56637	2.05161	Prss8
Cbarp	10	80130451	80140835	-	ENSMUSG00000035640	calcium channel, voltage-dependent, beta subunit associated regulatory protein [Source:MGI Symbol;Acc:MGI:1354170]	2.64252e-17	2.66501e-16	2.96143	2.80889	2.58718	3.20841	7.10925	6.43799	4.62536	5.52808	2.04918
Gm42822	3	136701211	136702739	+	ENSMUSG00000106596	predicted gene 42822 [Source:MGI Symbol;Acc:MGI:5662959]	1.21211e-11	7.91632e-11	1.93529	1.97086	1.55149	1.97106	4.68001	3.95377	2.98619	3.59159	2.04768
Plaur	7	24462484	24475968	+	ENSMUSG00000046223	plasminogen activator, urokinase receptor [Source:MGI Symbol;Acc:MGI:97612]	3.4092e-31	7.48226e-30	10.0449	10.1602	14.027	12.7563	25.6058	20.3459	26.1439	24.0888	2.04699
Ifitm1	7	140967221	140969825	+	ENSMUSG00000025491	interferon induced transmembrane protein 1 [Source:MGI Symbol;Acc:MGI:1915963]	0	8.4e-45	43.1827	39.2384	38.3639	47.5885	80.126	87.812	84.3317	92.3505	2.04676
Itga8	2	12106632	12301922	-	ENSMUSG00000026768	integrin alpha 8 [Source:MGI Symbol;Acc:MGI:109442]	2.34908e-32	5.38182e-31	10.0356	9.39075	8.3215	9.87972	18.8067	15.7996	24.3478	17.927	2.04321
Steap1	5	5736317	5749326	-	ENSMUSG00000015652	six transmembrane epithelial antigen of the prostate 1 [Source:MGI Symbol;Acc:MGI:1917608]	7.34344e-18	7.72336e-17	4.34782	3.92627	4.54981	4.52158	10.2308	6.47275	10.7068	8.02274	2.04279		Steap1
Ccdc80	16	45093402	45128077	+	ENSMUSG00000022665	coiled-coil domain containing 80 [Source:MGI Symbol;Acc:MGI:1915146]	1.1691e-21	1.55735e-20	13.2485	11.995	14.1333	14.9892	33.0416	21.4928	33.3846	23.1301	2.04262	Ccdc80
Naa16	14	79325269	79390778	-	ENSMUSG00000022020	N(alpha)-acetyltransferase 16, NatA auxiliary subunit [Source:MGI Symbol;Acc:MGI:1914147]	0	0	2.24746	2.12369	2.29913	2.09075	4.545	4.20157	4.72195	4.40826	2.04049
Rusc2	4	43381979	43427088	+	ENSMUSG00000035969	RUN and SH3 domain containing 2 [Source:MGI Symbol;Acc:MGI:2140371]	8.35177e-34	2.06164e-32	10.4357	10.2357	10.7288	10.333	21.7323	22.9245	17.9044	22.4877	2.03792
Gm43111	5	4868348	4870266	-	ENSMUSG00000106472	predicted gene 43111 [Source:MGI Symbol;Acc:MGI:5663248]	7.05668e-07	2.92187e-06	0.806852	0.615812	0.459604	0.517741	1.06817	1.55493	1.08976	1.17144	2.03512
9430099M06Rik	8	102706049	102706790	-	ENSMUSG00000109997	RIKEN cDNA 9430099M06 gene [Source:MGI Symbol;Acc:MGI:1924691]	2.25303e-07	9.85347e-07	1.43752	1.71209	1.51656	2.23168	2.86302	3.18582	3.05326	4.934	2.03485
Npr2	4	43631935	43651244	+	ENSMUSG00000028469	natriuretic peptide receptor 2 [Source:MGI Symbol;Acc:MGI:97372]	1.61368e-23	2.40114e-22	6.34778	6.00747	5.85844	6.30857	12.7373	13.9165	9.8655	13.3632	2.03417	Npr2
Lepr	4	101717404	101815352	+	ENSMUSG00000057722	leptin receptor [Source:MGI Symbol;Acc:MGI:104993]	6.45813e-25	1.03503e-23	2.09404	2.23809	2.10117	2.12832	4.15045	3.34799	5.78018	4.13672	2.03412	Lepr
Uck1	2	32255002	32260159	-	ENSMUSG00000002550	uridine-cytidine kinase 1 [Source:MGI Symbol;Acc:MGI:98904]	3.54237e-32	8.04063e-31	15.6217	14.8845	15.8754	18.0579	28.5855	36.8081	30.179	35.4413	2.03313
Gm44794	7	65366372	65366782	-	ENSMUSG00000108338	predicted gene 44794 [Source:MGI Symbol;Acc:MGI:5753370]	1.23057e-06	4.93372e-06	2.17665	2.22835	1.70195	1.93391	3.80856	4.62007	3.30733	4.61008	2.03287
Rnf144a	12	26300964	26415254	-	ENSMUSG00000020642	ring finger protein 144A [Source:MGI Symbol;Acc:MGI:1344401]	2.21733e-37	6.31901e-36	2.41417	2.28218	2.53166	2.87415	5.71228	4.38204	5.42281	4.96152	2.02716
Acvr1b	15	101174067	101213684	+	ENSMUSG00000000532	activin A receptor, type 1B [Source:MGI Symbol;Acc:MGI:1338944]	0	0	8.93293	9.59598	9.43095	8.30579	19.1071	17.7796	18.1844	18.4341	2.02686
Rian	12	109603808	109661716	+	ENSMUSG00000097451	RNA imprinted and accumulated in nucleus [Source:MGI Symbol;Acc:MGI:1922995]	0	0	1.87096	1.80046	1.98278	2.01727	3.68022	4.20588	3.79155	3.84897	2.02395
Gfpt2	11	49794178	49838613	+	ENSMUSG00000020363	glutamine fructose-6-phosphate transaminase 2 [Source:MGI Symbol;Acc:MGI:1338883]	3.03896e-23	4.43323e-22	5.16947	4.31185	5.10783	4.75656	10.6322	7.47178	12.2747	8.71927	2.02102
Slc16a6	11	109450855	109473598	-	ENSMUSG00000041920	solute carrier family 16 (monocarboxylic acid transporters), member 6 [Source:MGI Symbol;Acc:MGI:2144585]	2.9e-44	1.068e-42	2.69878	2.61978	2.4602	2.42808	4.82374	4.58708	6.01007	5.19563	2.01987
Aff4	11	53350833	53421830	+	ENSMUSG00000049470	AF4/FMR2 family, member 4 [Source:MGI Symbol;Acc:MGI:2136171]	6.94563e-40	2.14371e-38	25.5257	22.7255	23.8307	22.2889	41.11	41.6793	52.2086	55.566	2.01931
Has1	17	17843323	17855205	-	ENSMUSG00000003665	hyaluronan synthase 1 [Source:MGI Symbol;Acc:MGI:106590]	1.8384e-22	2.56445e-21	3.32045	2.98836	2.81378	2.85148	6.54979	4.96623	7.51393	5.13914	2.01845
Syt4	18	31437808	31447406	-	ENSMUSG00000024261	synaptotagmin IV [Source:MGI Symbol;Acc:MGI:101759]	1.35871e-18	1.49568e-17	3.59814	3.72711	3.13352	3.44627	4.95075	7.92565	7.32546	7.83879	2.01658
Sap30	8	57482707	57487860	-	ENSMUSG00000031609	sin3 associated polypeptide [Source:MGI Symbol;Acc:MGI:1929129]	1.76646e-33	4.28296e-32	13.6112	13.6934	14.1997	17.6837	29.36	31.0214	32.783	26.1167	2.01529
Msi1	5	115429599	115455698	+	ENSMUSG00000054256	musashi RNA-binding protein 1 [Source:MGI Symbol;Acc:MGI:107376]	1.3519e-28	2.59356e-27	2.24244	2.07824	2.32817	2.57523	4.80005	5.16471	4.27865	4.34096	2.01477
Adamts5	16	85856173	85901828	-	ENSMUSG00000022894	a disintegrin-like and metallopeptidase (reprolysin type) with thrombospondin type 1 motif, 5 (aggrecanase-2) [Source:MGI Symbol;Acc:MGI:1346321]	5.97256e-30	1.2315e-28	4.58515	4.20526	4.26702	3.34834	7.76749	7.17152	9.71239	8.3537	2.0118
Zbtb4	11	69765912	69784023	+	ENSMUSG00000018750	zinc finger and BTB domain containing 4 [Source:MGI Symbol;Acc:MGI:1922830]	2.7e-44	1.003e-42	5.24361	4.99005	5.26806	5.24701	11.2447	10.5748	9.51973	10.3777	2.01058	Zbtb4
Arl5b	2	15049395	15082456	+	ENSMUSG00000017418	ADP-ribosylation factor-like 5B [Source:MGI Symbol;Acc:MGI:1923119]	3.2e-43	1.1254e-41	5.69833	4.9211	5.18842	5.28151	11.7405	9.21606	11.4208	9.99028	2.00896
Gm43300	3	119727748	119729790	-	ENSMUSG00000105572	predicted gene 43300 [Source:MGI Symbol;Acc:MGI:5663437]	6.8055e-11	4.15803e-10	1.81891	2.16913	1.69706	1.89664	3.53905	4.77999	2.76376	4.13414	2.00705
Emilin2	17	71252172	71311978	-	ENSMUSG00000024053	elastin microfibril interfacer 2 [Source:MGI Symbol;Acc:MGI:2389136]	1.3669e-40	4.32769e-39	62.7902	58.6256	61.1797	54.836	126.987	98.7069	138.638	111.779	2.00525		Emilin2
P2rx4	5	122707544	122729738	+	ENSMUSG00000029470	purinergic receptor P2X, ligand-gated ion channel 4 [Source:MGI Symbol;Acc:MGI:1338859]	2.38338e-38	6.99532e-37	1.72896	1.69061	1.66677	1.50387	3.55983	3.045	3.48789	3.12228	2.00525	P2rx4
Cd24a	10	43578284	43584265	+	ENSMUSG00000047139	CD24a antigen [Source:MGI Symbol;Acc:MGI:88323]	2.82967e-24	4.37503e-23	18.0974	16.5238	19.91	16.8415	35.9116	28.3881	33.868	44.7608	2.00257
Ank	15	27466677	27594909	+	ENSMUSG00000022265	progressive ankylosis [Source:MGI Symbol;Acc:MGI:3045421]	4.2e-45	1.81e-43	5.67108	5.22946	5.40022	4.8714	10.6543	9.5431	10.6493	11.5469	2.00233
Parp8	13	116854820	117025537	-	ENSMUSG00000021725	poly (ADP-ribose) polymerase family, member 8 [Source:MGI Symbol;Acc:MGI:1098713]	4.63385e-30	9.65201e-29	1.14279	1.02115	0.982724	1.05149	2.18195	2.04188	2.37802	1.80421	2.00232
Gm49373	9	21062400	21073096	-	ENSMUSG00000111692	predicted gene, 49373 [Source:MGI Symbol;Acc:MGI:6121591]	2.85366e-13	2.10777e-12	8.2614	9.47824	9.47575	9.89289	4.5988	4.44304	4.6054	4.90382	-2.00033
Elovl6	3	129532355	129638495	+	ENSMUSG00000041220	ELOVL family member 6, elongation of long chain fatty acids (yeast) [Source:MGI Symbol;Acc:MGI:2156528]	1.04035e-06	4.21309e-06	7.78468	7.31354	9.94538	12.1741	4.65361	4.00115	5.48474	4.46434	-2.00054
Mrpl40	16	18872018	18876862	-	ENSMUSG00000022706	mitochondrial ribosomal protein L40 [Source:MGI Symbol;Acc:MGI:1332635]	1.21645e-12	8.57704e-12	17.1941	17.0953	18.7729	22.0036	8.48669	9.13237	10.8461	9.04524	-2.0012
Mocs1	17	49428362	49455435	+	ENSMUSG00000064120	molybdenum cofactor synthesis 1 [Source:MGI Symbol;Acc:MGI:1928904]	4.21064e-10	2.39269e-09	21.4523	24.4518	24.2816	19.2959	9.6589	11.3639	11.0054	12.6805	-2.00143
Dpf3	12	83213745	83487716	-	ENSMUSG00000021221	D4, zinc and double PHD fingers, family 3 [Source:MGI Symbol;Acc:MGI:1917377]	1.07919e-05	3.87646e-05	3.28197	3.58718	3.87992	3.449	1.88773	1.53174	2.4006	1.26937	-2.00271
Zbtb8os	4	129335695	129354547	+	ENSMUSG00000057572	zinc finger and BTB domain containing 8 opposite strand [Source:MGI Symbol;Acc:MGI:1914356]	3.29878e-11	2.08024e-10	2.69145	2.51449	2.66283	2.71569	1.22575	1.25729	1.5026	1.29884	-2.00293
9230116L04Rik	12	79088705	79103939	-	ENSMUSG00000112489	RIKEN cDNA 9230116L04 gene [Source:MGI Symbol;Acc:MGI:2447826]	0.00731302	0.0169315	1.19294	1.40475	1.28039	1.09902	0.88605	0.614198	0.586944	0.397651	-2.00298
Chst14	2	118926496	118928585	+	ENSMUSG00000074916	carbohydrate sulfotransferase 14 [Source:MGI Symbol;Acc:MGI:1919386]	3.8865e-19	4.41496e-18	13.3021	12.6656	14.1443	13.9128	6.70494	6.11875	7.4211	6.7148	-2.00392
Ndufaf8	11	120098928	120100705	+	ENSMUSG00000078572	NADH:ubiquinone oxidoreductase complex assembly factor 8 [Source:MGI Symbol;Acc:MGI:1913676]	1.21737e-06	4.88323e-06	16.3787	17.2515	15.3159	18.1475	8.93752	9.75771	8.14935	6.62309	-2.00473
Hdhd2	18	76930126	76975307	+	ENSMUSG00000117732	novel protein	5.90538e-19	6.63767e-18	9.98658	10.3985	11.416	11.0745	4.78184	4.70925	6.37746	5.5161	-2.00497		Hdhd2
Rwdd2b	16	87433407	87440573	-	ENSMUSG00000041079	RWD domain containing 2B [Source:MGI Symbol;Acc:MGI:1858215]	1.10936e-10	6.63262e-10	3.03934	3.14518	3.06693	3.22135	1.43673	1.3257	1.85972	1.59874	-2.00498
Sdhb	4	140961203	140979193	+	ENSMUSG00000009863	succinate dehydrogenase complex, subunit B, iron sulfur (Ip) [Source:MGI Symbol;Acc:MGI:1914930]	6.33354e-22	8.5576e-21	72.934	75.0399	80.8616	84.0602	33.441	37.4713	43.665	41.4373	-2.00555
Ccna2	3	36564865	36572150	-	ENSMUSG00000027715	cyclin A2 [Source:MGI Symbol;Acc:MGI:108069]	1.05422e-10	6.31838e-10	45.7506	45.4984	49.0944	53.6234	20.4831	20.159	31.7383	24.3276	-2.00569
Dcp2	18	44380502	44424969	+	ENSMUSG00000024472	decapping mRNA 2 [Source:MGI Symbol;Acc:MGI:1917890]	2.34074e-20	2.85887e-19	27.8283	25.4627	28.2882	28.6045	12.2104	12.1351	15.7248	14.8577	-2.00596
Nr5a2	1	136842571	136960448	-	ENSMUSG00000026398	nuclear receptor subfamily 5, group A, member 2 [Source:MGI Symbol;Acc:MGI:1346834]	4.82886e-08	2.26161e-07	2.67143	2.54418	2.22208	2.26814	1.12459	0.965681	1.43576	1.31201	-2.00615
AL731706.2	2	136885500	136885679	-	ENSMUSG00000116563	novel protein	3.38624e-09	1.77957e-08	68.4332	67.2937	74.1741	74.8839	31.679	34.4463	44.7295	31.0438	-2.00696
Gm20458	2	164460967	164490760	+	ENSMUSG00000090996	predicted gene 20458 [Source:MGI Symbol;Acc:MGI:5141923]	8.48065e-19	9.43718e-18	39.8366	44.5635	43.2537	40.4482	20.3362	21.8529	21.106	20.4555	-2.00717
Txnl4b	8	109565892	109574051	+	ENSMUSG00000031723	thioredoxin-like 4B [Source:MGI Symbol;Acc:MGI:2443724]	9.03208e-10	4.99144e-09	6.40144	6.82375	7.49075	7.35182	2.95477	3.13376	4.32913	3.56448	-2.0074
Adsl	15	80948490	80970946	+	ENSMUSG00000022407	adenylosuccinate lyase [Source:MGI Symbol;Acc:MGI:103202]	2.53571e-21	3.29548e-20	15.4572	15.7052	17.8354	18.6576	8.36149	7.59359	9.47137	8.27652	-2.0074
Tars2	3	95739976	95760206	-	ENSMUSG00000028107	threonyl-tRNA synthetase 2, mitochondrial (putative) [Source:MGI Symbol;Acc:MGI:1919057]	3.98123e-19	4.51838e-18	7.88221	8.88182	9.83204	9.76538	4.54847	4.37722	4.78163	4.40575	-2.00747		Tars2
Nit2	16	57156665	57167341	-	ENSMUSG00000022751	nitrilase family, member 2 [Source:MGI Symbol;Acc:MGI:1261838]	2.60174e-13	1.93217e-12	10.1357	10.6048	10.6796	11.6683	4.72594	5.15585	6.60909	4.96186	-2.00852
Gorasp1	9	119925257	119937565	-	ENSMUSG00000032513	golgi reassembly stacking protein 1 [Source:MGI Symbol;Acc:MGI:1921748]	1.8196e-16	1.72118e-15	9.2949	10.6317	9.32345	10.1927	4.99803	4.97253	4.90951	4.75595	-2.00869
C030034I22Rik	17	69417402	69421632	+	ENSMUSG00000073374	RIKEN cDNA C030034I22 gene [Source:MGI Symbol;Acc:MGI:1924783]	0.000261095	0.000778431	1.07346	1.27084	1.19323	1.17413	0.687076	0.69609	0.461317	0.500955	-2.00886
Tmem44	16	30511855	30550842	-	ENSMUSG00000022537	transmembrane protein 44 [Source:MGI Symbol;Acc:MGI:1924489]	2.63709e-11	1.67503e-10	2.79348	3.01316	3.03002	2.91595	1.39556	1.67767	1.45013	1.3253	-2.00945
Dffb	4	153964449	153975126	-	ENSMUSG00000029027	DNA fragmentation factor, beta subunit [Source:MGI Symbol;Acc:MGI:1196287]	1.31641e-07	5.90074e-07	2.5731	3.26778	3.06775	3.11023	1.413	1.61748	1.44266	1.50797	-2.00947
Pcbd2	13	55727368	55776830	+	ENSMUSG00000021496	pterin 4 alpha carbinolamine dehydratase/dimerization cofactor of hepatocyte nuclear factor 1 alpha (TCF1) 2 [Source:MGI Symbol;Acc:MGI:1919812]	9.4975e-07	3.86788e-06	16.2586	16.9362	16.3763	17.9542	9.28324	8.44596	9.57531	6.29345	-2.0098
Tmem185a	X	70459753	70477180	-	ENSMUSG00000073139	transmembrane protein 185A [Source:MGI Symbol;Acc:MGI:2448555]	1.65975e-15	1.45033e-14	22.1672	23.5479	24.3982	22.4829	10.8857	9.86921	14.2579	11.0541	-2.01004
Gm43079	3	36088859	36091446	+	ENSMUSG00000105055	predicted gene 43079 [Source:MGI Symbol;Acc:MGI:5663216]	3.92151e-09	2.04902e-08	23.7592	27.6409	28.5089	27.1937	10.9342	11.4384	16.0242	14.8794	-2.01033
Vstm2l	2	157914653	157944719	+	ENSMUSG00000037843	V-set and transmembrane domain containing 2- like [Source:MGI Symbol;Acc:MGI:2685537]	0.00748807	0.0173057	2.27197	2.77445	2.54372	2.38121	1.85937	0.938238	1.43201	0.730405	-2.01034
N6amt1	16	87354185	87368742	+	ENSMUSG00000044442	N-6 adenine-specific DNA methyltransferase 1 (putative) [Source:MGI Symbol;Acc:MGI:1915018]	8.31973e-18	8.71653e-17	5.83277	7.00667	6.51886	7.00691	3.06782	3.32251	3.43144	3.29256	-2.01041
Mrfap1	5	36794867	36796772	-	ENSMUSG00000055302	Morf4 family associated protein 1 [Source:MGI Symbol;Acc:MGI:1914818]	4.83116e-23	6.97307e-22	516.408	537.772	569.286	532.463	270.294	253.44	308.04	240.584	-2.01046
Anapc15	7	101863715	101901849	+	ENSMUSG00000030649	anaphase prompoting complex C subunit 15 [Source:MGI Symbol;Acc:MGI:1922680]	6.69183e-22	9.0268e-21	6.82021	7.02955	7.36019	7.47582	3.71178	3.17615	3.86293	3.51571	-2.0107
Naa38	11	69395487	69396680	+	ENSMUSG00000059278	N(alpha)-acetyltransferase 38, NatC auxiliary subunit [Source:MGI Symbol;Acc:MGI:1925554]	2.52469e-15	2.18282e-14	36.998	38.7386	40.9381	41.3791	21.0217	19.1583	21.2258	17.1757	-2.01134
Pank3	11	35769484	35791285	+	ENSMUSG00000018846	pantothenate kinase 3 [Source:MGI Symbol;Acc:MGI:2387464]	2.21172e-12	1.53172e-11	47.8564	47.9202	44.3332	39.732	19.4381	19.5231	25.583	24.8694	-2.01135		Pank3
Clic4	4	135213969	135272814	-	ENSMUSG00000037242	chloride intracellular channel 4 (mitochondrial) [Source:MGI Symbol;Acc:MGI:1352754]	6.57993e-13	4.73604e-12	203.462	206.153	206.45	198.321	103.591	81.7024	126.497	93.0933	-2.01141
Rdh13	7	4424770	4445649	-	ENSMUSG00000008435	retinol dehydrogenase 13 (all-trans and 9- cis) [Source:MGI Symbol;Acc:MGI:1918732]	1.09368e-19	1.29079e-18	14.2379	15.1503	15.2872	13.4883	7.03571	6.56934	8.4189	6.89032	-2.01159
Tbccd1	16	22813214	22857669	-	ENSMUSG00000004462	TBCC domain containing 1 [Source:MGI Symbol;Acc:MGI:1917823]	1.81147e-12	1.26273e-11	4.79497	5.37311	5.20691	5.04004	2.48678	1.98256	3.06901	2.61024	-2.01161
Lmo1	7	109138572	109175207	-	ENSMUSG00000036111	LIM domain only 1 [Source:MGI Symbol;Acc:MGI:102812]	8.20807e-05	0.00026327	2.39435	2.45562	2.42991	2.64604	1.36879	1.0487	1.4822	1.03461	-2.01162
Pdp2	8	104591451	104599026	+	ENSMUSG00000048371	pyruvate dehyrogenase phosphatase catalytic subunit 2 [Source:MGI Symbol;Acc:MGI:1918878]	1.15142e-12	8.13485e-12	5.14424	4.44815	5.31641	5.7311	2.73039	2.42371	2.62692	2.47684	-2.01211
Dtl	1	191537356	191575544	-	ENSMUSG00000037474	denticleless E3 ubiquitin protein ligase [Source:MGI Symbol;Acc:MGI:1924093]	4.52087e-15	3.82908e-14	4.37721	4.49759	5.03816	5.26403	2.24286	2.02113	2.90345	2.36131	-2.01254		Dtl
Slc25a15	8	22375551	22398597	-	ENSMUSG00000031482	solute carrier family 25 (mitochondrial carrier ornithine transporter), member 15 [Source:MGI Symbol;Acc:MGI:1342274]	5.45302e-15	4.58536e-14	5.76417	5.66833	5.57582	6.66012	2.74108	2.54721	3.36219	3.1093	-2.01266
2005-09-01	16	18620502	18629954	-	ENSMUSG00000072214	septin 5 [Source:MGI Symbol;Acc:MGI:1195461]	2.10883e-20	2.57948e-19	21.8048	22.4878	23.4216	22.1719	11.357	11.0664	10.5408	11.6809	-2.01335
Kdm1b	13	47043499	47085279	+	ENSMUSG00000038080	lysine (K)-specific demethylase 1B [Source:MGI Symbol;Acc:MGI:2145261]	9.67697e-11	5.8297e-10	4.69623	4.31729	4.84285	4.17669	2.18394	1.78422	2.70841	2.27927	-2.01355
Snrnp35	5	124483134	124491124	+	ENSMUSG00000029402	small nuclear ribonucleoprotein 35 (U11/U12) [Source:MGI Symbol;Acc:MGI:1923417]	1.41648e-06	5.64225e-06	5.1088	4.5401	5.05756	5.80245	2.60084	2.76184	2.48404	2.33645	-2.014
Coa7	4	108328140	108341544	+	ENSMUSG00000048351	cytochrome c oxidase assembly factor 7 [Source:MGI Symbol;Acc:MGI:1917143]	4.49855e-15	3.8115e-14	5.98629	5.89184	6.76812	6.80252	3.2808	2.94842	3.13153	3.26897	-2.01499
Gatad1	5	3632932	3657185	-	ENSMUSG00000007415	GATA zinc finger domain containing 1 [Source:MGI Symbol;Acc:MGI:1914460]	6.66571e-30	1.37212e-28	41.8787	43.805	45.0943	47.0075	20.4589	20.5196	25.8061	21.4429	-2.01508
Fam181b	7	93079865	93081867	+	ENSMUSG00000051515	family with sequence similarity 181, member B [Source:MGI Symbol;Acc:MGI:1930951]	1.21227e-07	5.45289e-07	8.58905	9.80852	9.53541	8.56477	4.22375	4.29504	5.98593	3.60744	-2.0151
2310057M21Rik	7	131338220	131362759	-	ENSMUSG00000040177	RIKEN cDNA 2310057M21 gene [Source:MGI Symbol;Acc:MGI:1915527]	5.43028e-18	5.77559e-17	2.94606	3.17824	2.98146	2.82105	1.35197	1.45128	1.53309	1.58237	-2.0151		2310057M21Rik
Gm48551	10	81384466	81391560	+	ENSMUSG00000113262	predicted gene, 48551 [Source:MGI Symbol;Acc:MGI:6098103]	4.23888e-17	4.22116e-16	21.7625	22.3601	23.8364	27.3856	11.1619	11.9404	12.3493	11.8513	-2.01562
Orc5	5	22486485	22550429	-	ENSMUSG00000029012	origin recognition complex, subunit 5 [Source:MGI Symbol;Acc:MGI:1347044]	3.02149e-12	2.06801e-11	5.69742	5.62507	5.80542	5.36573	2.38752	2.36308	3.44811	2.9583	-2.0161
Rpa1	11	75298166	75348324	-	ENSMUSG00000000751	replication protein A1 [Source:MGI Symbol;Acc:MGI:1915525]	3.08586e-15	2.64932e-14	37.0725	35.4544	42.0374	44.7434	18.167	17.4655	24.0005	19.3733	-2.01639		Rpa1
Wdr74	19	8735827	8740624	+	ENSMUSG00000042729	WD repeat domain 74 [Source:MGI Symbol;Acc:MGI:2147427]	2.27217e-19	2.62117e-18	19.2403	21.4416	21.8121	22.2621	10.3005	10.8971	10.7344	10.097	-2.01661		Wdr74
Sh3glb2	2	30344809	30359337	-	ENSMUSG00000026860	SH3-domain GRB2-like endophilin B2 [Source:MGI Symbol;Acc:MGI:2385131]	3.54401e-21	4.5648e-20	13.2888	15.5122	15.0312	14.152	7.38851	6.75976	7.59977	7.00236	-2.01682
Fbxl15	19	46328184	46330446	+	ENSMUSG00000025226	F-box and leucine-rich repeat protein 15 [Source:MGI Symbol;Acc:MGI:1915681]	1.04001e-08	5.21596e-08	7.81066	8.74472	9.36308	9.65538	3.70483	4.91588	4.88682	4.12149	-2.01791
Eef1akmt1	14	57549597	57571612	-	ENSMUSG00000021951	EEF1A alpha lysine methyltransferase 1 [Source:MGI Symbol;Acc:MGI:1915293]	2.05233e-13	1.53718e-12	20.5284	21.2452	21.196	24.4452	11.1375	9.20719	12.2192	10.75	-2.01817
Zc3h8	2	128926268	128944077	-	ENSMUSG00000027387	zinc finger CCCH type containing 8 [Source:MGI Symbol;Acc:MGI:1930128]	3.6191e-06	1.37656e-05	3.00856	2.92889	3.31473	3.40563	1.3999	1.62262	1.58818	1.66108	-2.01821		Zc3h8
Ppp5c	7	17004640	17027924	-	ENSMUSG00000003099	protein phosphatase 5, catalytic subunit [Source:MGI Symbol;Acc:MGI:102666]	2.43665e-23	3.57798e-22	30.8858	33.3119	35.2718	35.7584	14.7129	16.4845	17.7827	18.0233	-2.01822
Nolc1	19	46075863	46085530	+	ENSMUSG00000015176	nucleolar and coiled-body phosphoprotein 1 [Source:MGI Symbol;Acc:MGI:1918019]	3.11405e-17	3.12769e-16	36.366	34.6473	41.6332	42.6842	17.2692	17.7707	22.8294	19.0858	-2.01846		Nolc1
Gm27021	8	120608786	120668079	-	ENSMUSG00000097919	predicted gene, 27021 [Source:MGI Symbol;Acc:MGI:5504136]	2.1568e-05	7.47057e-05	23.2865	21.1638	22.6293	25.2537	12.8329	14.1102	10.07	8.72762	-2.01862
Pet117	2	144368996	144373721	+	ENSMUSG00000098387	PET117 homolog [Source:MGI Symbol;Acc:MGI:5295678]	6.78641e-11	4.1474e-10	20.6049	19.6531	19.5293	21.9832	10.4871	9.95363	11.2157	8.85112	-2.01865
1500011B03Rik	5	114808196	114823468	-	ENSMUSG00000072694	RIKEN cDNA 1500011B03 gene [Source:MGI Symbol;Acc:MGI:1913486]	4.592e-12	3.10311e-11	9.58255	9.67599	9.99465	11.0804	4.40092	5.20915	5.95355	4.41228	-2.01911
Ripor1	8	105605255	105622219	+	ENSMUSG00000038604	RHO family interacting cell polarization regulator 1 [Source:MGI Symbol;Acc:MGI:1922937]	5.26242e-16	4.79124e-15	63.857	64.8118	66.164	58.5051	32.3704	26.4887	36.9243	29.6752	-2.01929
Nsun3	16	62732444	62786818	-	ENSMUSG00000050312	NOL1/NOP2/Sun domain family member 3 [Source:MGI Symbol;Acc:MGI:2146565]	2.01296e-11	1.29028e-10	2.6524	2.63192	2.67439	2.81428	1.4702	1.08919	1.50095	1.27211	-2.02027
Dlat	9	50634633	50659780	-	ENSMUSG00000000168	dihydrolipoamide S-acetyltransferase (E2 component of pyruvate dehydrogenase complex) [Source:MGI Symbol;Acc:MGI:2385311]	1.75611e-21	2.30673e-20	36.9992	36.745	40.752	40.2624	19.0848	17.3218	22.6345	17.536	-2.02095		Dlat
Slc25a42	8	70184340	70212305	-	ENSMUSG00000002346	solute carrier family 25, member 42 [Source:MGI Symbol;Acc:MGI:1920345]	2.49282e-06	9.65075e-06	1.62398	1.69989	1.55717	1.72882	0.789397	0.93067	0.645232	0.905155	-2.02108
Abraxas1	5	100805192	100820965	-	ENSMUSG00000035234	BRCA1 A complex subunit [Source:MGI Symbol;Acc:MGI:1917931]	1.29569e-12	9.11215e-12	5.46227	5.55352	5.52506	5.81851	2.52507	2.34237	3.06753	3.12504	-2.02164
Coq3	4	21879673	21912162	+	ENSMUSG00000028247	coenzyme Q3 methyltransferase [Source:MGI Symbol;Acc:MGI:101813]	4.09435e-09	2.13706e-08	9.66677	10.045	9.33601	9.00612	4.42707	4.24113	6.21025	3.94329	-2.02181
Uchl5	1	143777272	143807466	+	ENSMUSG00000018189	ubiquitin carboxyl-terminal esterase L5 [Source:MGI Symbol;Acc:MGI:1914848]	7.20271e-15	6.00723e-14	14.1353	13.9374	16.3362	17.7666	7.48962	7.17729	8.80601	7.27821	-2.02189		Uchl5
Tssk4	14	55650184	55652539	+	ENSMUSG00000007591	testis-specific serine kinase 4 [Source:MGI Symbol;Acc:MGI:1918349]	0.00590538	0.0139314	1.10217	1.13563	1.2399	1.11873	0.586066	0.767368	0.507486	0.411482	-2.02272
Cluap1	16	3908801	3941147	+	ENSMUSG00000014232	clusterin associated protein 1 [Source:MGI Symbol;Acc:MGI:1924029]	1.82123e-13	1.36743e-12	6.59771	7.29839	7.76675	7.89082	3.59775	3.26476	3.8387	3.90331	-2.0236
Rdh14	12	10390772	10395562	+	ENSMUSG00000020621	retinol dehydrogenase 14 (all-trans and 9- cis) [Source:MGI Symbol;Acc:MGI:1920402]	8.44565e-10	4.67684e-09	14.5303	13.8336	14.3229	15.2388	6.82434	6.25793	9.37294	6.16247	-2.02412
Ddx51	5	110653451	110660496	+	ENSMUSG00000029504	DEAD (Asp-Glu-Ala-Asp) box polypeptide 51 [Source:MGI Symbol;Acc:MGI:1916913]	1.50114e-14	1.22533e-13	11.1589	11.2928	11.6367	11.6116	5.94408	4.70371	6.80081	5.128	-2.02422		Ddx51
Chaf1b	16	93883901	93906115	+	ENSMUSG00000022945	chromatin assembly factor 1, subunit B (p60) [Source:MGI Symbol;Acc:MGI:1314881]	5.89001e-21	7.47662e-20	6.61546	6.87309	6.81549	7.57735	3.3201	3.13758	3.68571	3.62923	-2.02441		Chaf1b
Nsun5	5	135369953	135376805	+	ENSMUSG00000000916	NOL1/NOP2/Sun domain family, member 5 [Source:MGI Symbol;Acc:MGI:2140844]	2.52518e-10	1.46513e-09	5.60311	5.96757	5.91072	5.96082	3.06478	3.16875	2.97919	2.36561	-2.02466
Nr1h3	2	91184061	91202834	-	ENSMUSG00000002108	nuclear receptor subfamily 1, group H, member 3 [Source:MGI Symbol;Acc:MGI:1352462]	5.91165e-07	2.47406e-06	3.99486	4.35812	4.66777	4.3587	1.77826	2.48075	1.89861	2.42613	-2.02469
Gm29683	7	70178868	70337852	-	ENSMUSG00000109097	predicted gene, 29683 [Source:MGI Symbol;Acc:MGI:5588842]	0.0010302	0.00279193	1.28617	1.40473	0.982241	1.50537	0.635275	0.625781	0.489876	0.806698	-2.02473
Wdr18	10	79960152	79970203	+	ENSMUSG00000035754	WD repeat domain 18 [Source:MGI Symbol;Acc:MGI:2158400]	9.35312e-23	1.33042e-21	14.7143	14.9169	16.3233	17.5877	7.90696	7.78268	8.24194	7.44965	-2.02484		Wdr18
Gatd1	7	141407794	141414136	-	ENSMUSG00000051007	glutamine amidotransferase like class 1 domain containing 1 [Source:MGI Symbol;Acc:MGI:2387178]	1.45487e-21	1.92443e-20	13.2687	15.3288	14.6331	15.7068	7.33489	6.62401	8.1451	7.00096	-2.02499
Fndc10	4	155694342	155696481	+	ENSMUSG00000074738	fibronectin type III domain containing 10 [Source:MGI Symbol;Acc:MGI:2444790]	1.5379e-06	6.09322e-06	2.91019	3.21666	2.65759	3.01778	1.61965	1.30381	1.43325	1.47065	-2.02531
Uqcc3	19	8880014	8880923	-	ENSMUSG00000071654	ubiquinol-cytochrome c reductase complex assembly factor 3 [Source:MGI Symbol;Acc:MGI:2147553]	4.02036e-07	1.71114e-06	18.6917	17.3447	17.8552	18.4752	9.21523	10.809	8.19348	7.51028	-2.02549
Snx8	5	140340299	140389262	-	ENSMUSG00000029560	sorting nexin 8 [Source:MGI Symbol;Acc:MGI:2443816]	4.93338e-20	5.92513e-19	11.8376	12.1806	12.8678	13.9407	6.23843	6.17544	6.20012	6.47641	-2.02574
Setd6	8	95715881	95719010	+	ENSMUSG00000031671	SET domain containing 6 [Source:MGI Symbol;Acc:MGI:1913333]	2.7177e-08	1.31139e-07	6.99727	7.63817	9.26936	9.34549	4.40653	4.21528	4.23085	3.56075	-2.0258
Hspd1	1	55077835	55088243	-	ENSMUSG00000025980	heat shock protein 1 (chaperonin) [Source:MGI Symbol;Acc:MGI:96242]	1.03325e-11	6.7952e-11	183.07	176.043	228.305	228.556	94.4291	84.3979	123.942	100.014	-2.02584
Oas1c	5	120800194	120812514	-	ENSMUSG00000001166	2'-5' oligoadenylate synthetase 1C [Source:MGI Symbol;Acc:MGI:2149633]	0.0006113	0.00172052	1.0587	1.08101	1.06224	1.26689	0.55788	0.499507	0.681141	0.467359	-2.02587
Ehbp1	11	22005828	22342292	-	ENSMUSG00000042302	EH domain binding protein 1 [Source:MGI Symbol;Acc:MGI:2667252]	2.91578e-10	1.68261e-09	18.335	20.1201	19.4592	20.2916	7.74181	10.5978	9.14884	11.1146	-2.0259
Agtrap	4	148077061	148088031	-	ENSMUSG00000029007	angiotensin II, type I receptor-associated protein [Source:MGI Symbol;Acc:MGI:1339977]	1.64105e-21	2.16022e-20	18.4466	18.8239	21.2087	22.7199	10.1708	9.29464	10.606	10.0073	-2.02599
Det1	7	78821547	78847263	-	ENSMUSG00000030610	de-etiolated homolog 1 (Arabidopsis) [Source:MGI Symbol;Acc:MGI:1923625]	2.16131e-16	2.028e-15	4.15664	4.38265	4.4131	4.4454	1.95792	2.03581	2.42793	2.16275	-2.02667
Nhs	X	161833296	162159730	-	ENSMUSG00000059493	NHS actin remodeling regulator [Source:MGI Symbol;Acc:MGI:2684894]	6.56705e-08	3.04144e-07	2.59084	2.38228	2.1657	2.36962	1.08359	0.88463	1.53984	1.18172	-2.02748
1110051M20Rik	2	91275068	91444704	-	ENSMUSG00000040591	RIKEN cDNA 1110051M20 gene [Source:MGI Symbol;Acc:MGI:1915079]	7.0411e-08	3.24751e-07	3.11535	3.35645	3.44939	4.41194	1.57618	1.57928	2.27135	1.64214	-2.02762
Ecsit	9	22072246	22085438	-	ENSMUSG00000066839	ECSIT signalling integrator [Source:MGI Symbol;Acc:MGI:1349469]	5.86559e-14	4.58795e-13	11.6765	11.9598	12.6294	14.83	5.70268	5.9451	6.60689	6.93875	-2.02814
2010320M18Rik	8	70776815	70777823	+	ENSMUSG00000100691	RIKEN cDNA 2010320M18 gene [Source:MGI Symbol;Acc:MGI:1919343]	4.02586e-07	1.71319e-06	6.99067	8.46194	8.289	8.76369	3.80451	4.57036	4.21428	3.4374	-2.02821
Mtfr2	10	20347770	20361304	+	ENSMUSG00000019992	mitochondrial fission regulator 2 [Source:MGI Symbol;Acc:MGI:1919054]	1.23705e-07	5.55923e-07	5.11293	5.96394	7.66012	7.24267	2.90841	2.93357	3.66457	3.30147	-2.02839
Gm45828	6	91709406	91711241	+	ENSMUSG00000108526	predicted gene 45828 [Source:MGI Symbol;Acc:MGI:5804943]	0.000241651	0.000724155	5.75336	4.90784	4.88663	5.42951	2.07053	3.46151	1.97431	2.83361	-2.02876
Mpv17l	16	13903161	13949619	+	ENSMUSG00000022679	Mpv17 transgene, kidney disease mutant-like [Source:MGI Symbol;Acc:MGI:2135951]	2.88163e-05	9.82171e-05	1.09812	1.25717	1.34271	1.36524	0.495605	0.535933	0.806465	0.657659	-2.02882
Gm16576	15	79742698	79757394	+	ENSMUSG00000087543	predicted gene 16576 [Source:MGI Symbol;Acc:MGI:4414996]	1.51242e-05	5.33577e-05	1.08877	1.26834	1.02427	1.06635	0.531042	0.602364	0.464378	0.594268	-2.02903
Gm49380	9	44066327	44113500	-	ENSMUSG00000111409	predicted gene, 49380 [Source:MGI Symbol;Acc:MGI:6121601]	3.49761e-26	6.06079e-25	46.5967	43.797	48.4311	50.7053	24.3308	22.1085	24.6707	22.298	-2.02906
Mphosph9	5	124250959	124327972	-	ENSMUSG00000038126	M-phase phosphoprotein 9 [Source:MGI Symbol;Acc:MGI:2443138]	4.4631e-13	3.24766e-12	6.62059	6.40042	6.27199	6.86862	2.72193	2.79846	3.55721	3.81131	-2.02978
Gm37144	1	4778063	4779212	-	ENSMUSG00000102275	predicted gene, 37144 [Source:MGI Symbol;Acc:MGI:5610372]	0.00866309	0.0197534	1.22671	1.2845	1.19008	1.35353	0.712981	0.640251	0.606159	0.530584	-2.03007
Ogfrl1	1	23366424	23397772	-	ENSMUSG00000026158	opioid growth factor receptor-like 1 [Source:MGI Symbol;Acc:MGI:1917405]	1.17191e-10	6.99981e-10	2.00277	1.94917	2.19031	2.42189	0.877848	1.09915	1.2035	1.0376	-2.03033
Slc35b2	17	45563874	45567671	+	ENSMUSG00000037089	solute carrier family 35, member B2 [Source:MGI Symbol;Acc:MGI:1921086]	1.05586e-33	2.58817e-32	31.6152	33.8443	34.2233	36.798	16.5402	16.4119	17.8705	16.3726	-2.03111
Rnf187	11	58932288	58938916	-	ENSMUSG00000020496	ring finger protein 187 [Source:MGI Symbol;Acc:MGI:1914224]	2.4498e-24	3.80207e-23	96.2499	97.0739	105.002	116.058	50.6742	51.0398	52.6657	49.2671	-2.03482
Rpa2	4	132768332	132778752	+	ENSMUSG00000028884	replication protein A2 [Source:MGI Symbol;Acc:MGI:1339939]	3.93978e-10	2.24553e-09	14.7265	14.1647	16.5529	19.3863	7.72037	6.81042	9.94501	7.3821	-2.03499		Rpa2
Csk	9	57626646	57653631	-	ENSMUSG00000032312	c-src tyrosine kinase [Source:MGI Symbol;Acc:MGI:88537]	6.11983e-30	1.26081e-28	52.804	55.49	57.4162	50.435	25.6907	24.6802	29.0715	26.7519	-2.03538
Nemp1	10	127666901	127701049	+	ENSMUSG00000040195	nuclear envelope integral membrane protein 1 [Source:MGI Symbol;Acc:MGI:2446113]	3.0511e-20	3.70985e-19	9.03522	8.95901	9.26157	9.45871	4.51217	3.94357	5.3872	4.19185	-2.03576		Nemp1
Dohh	10	81384428	81388352	+	ENSMUSG00000078440	deoxyhypusine hydroxylase/monooxygenase [Source:MGI Symbol;Acc:MGI:1915964]	1.02552e-16	9.92629e-16	29.4852	30.7265	32.8188	36.1907	16.36	16.3864	15.8784	14.8497	-2.0358
Twf2	9	106203108	106215389	+	ENSMUSG00000023277	twinfilin actin binding protein 2 [Source:MGI Symbol;Acc:MGI:1346078]	2.39913e-24	3.72815e-23	14.8076	15.6699	16.6033	17.0518	7.66603	7.31928	8.38664	8.12897	-2.0359
Acot13	13	24817948	24831540	-	ENSMUSG00000006717	acyl-CoA thioesterase 13 [Source:MGI Symbol;Acc:MGI:1914084]	9.14325e-09	4.61147e-08	20.7649	23.746	25.5895	25.4173	11.271	10.261	15.3658	10.0141	-2.03611
Tmtc4	14	122918971	122984035	-	ENSMUSG00000041594	transmembrane and tetratricopeptide repeat containing 4 [Source:MGI Symbol;Acc:MGI:1921050]	2.03576e-12	1.41425e-11	3.47402	3.61445	3.46004	3.46381	1.69693	1.53043	2.15523	1.49711	-2.03676
Gm19391	3	109120533	109122895	-	ENSMUSG00000105139	predicted gene, 19391 [Source:MGI Symbol;Acc:MGI:5011576]	1.873e-06	7.35089e-06	2.11135	2.38799	2.71568	2.25647	1.11982	1.08237	1.22425	1.22314	-2.03707
Timm9	12	71123173	71136684	-	ENSMUSG00000021079	translocase of inner mitochondrial membrane 9 [Source:MGI Symbol;Acc:MGI:1353436]	2.62497e-13	1.94765e-12	5.16679	5.76107	5.53998	6.20289	2.3239	2.72405	3.30471	2.76744	-2.03872		Timm9
Hist1h3d	13	23575763	23577011	+	ENSMUSG00000099583	histone cluster 1, H3d [Source:MGI Symbol;Acc:MGI:2448322]	2.99518e-12	2.05115e-11	220.827	241.198	273.815	298.833	125.505	123.889	149.574	108.505	-2.03887
Map2	1	66175273	66442583	+	ENSMUSG00000015222	microtubule-associated protein 2 [Source:MGI Symbol;Acc:MGI:97175]	1.16484e-07	5.24434e-07	7.09951	6.53411	6.98712	8.59314	2.53312	3.82597	3.82677	4.13899	-2.03938
Hist1h3f	13	23544052	23545312	+	ENSMUSG00000100210	histone cluster 1, H3f [Source:MGI Symbol;Acc:MGI:2448329]	3.32187e-12	2.26665e-11	337.692	362.676	381.526	431.114	191.933	180.546	217.389	151.862	-2.03984
Gins1	2	150905400	150931280	+	ENSMUSG00000027454	GINS complex subunit 1 (Psf1 homolog) [Source:MGI Symbol;Acc:MGI:1916520]	2.05943e-11	1.31904e-10	10.5538	10.7183	12.4581	13.2167	5.28558	5.49584	6.82828	5.40181	-2.04015		Gins1
Gtf3a	5	146948657	146955614	+	ENSMUSG00000016503	general transcription factor III A [Source:MGI Symbol;Acc:MGI:1913846]	7.32474e-14	5.68217e-13	16.8123	20.2213	21.0791	22.2131	9.74155	9.61197	11.2578	8.75958	-2.04023
Vars2	17	35655634	35667592	-	ENSMUSG00000038838	valyl-tRNA synthetase 2, mitochondrial [Source:MGI Symbol;Acc:MGI:1916165]	2.56568e-24	3.97438e-23	12.7863	13.3866	13.4687	13.4656	6.27984	6.54385	6.28779	6.91104	-2.04082
Tbc1d32	10	56014293	56228689	-	ENSMUSG00000038122	TBC1 domain family, member 32 [Source:MGI Symbol;Acc:MGI:2442827]	4.70819e-08	2.20847e-07	1.52221	1.5617	1.64224	1.59379	0.6567	0.576362	1.01366	0.848795	-2.04164
Rab26os	17	24528248	24528744	+	ENSMUSG00000093565	RAB26, member RAS oncogene family, opposite strand [Source:MGI Symbol;Acc:MGI:1922864]	0.000128477	0.000400972	7.82309	7.96547	7.3432	7.32998	4.0494	4.28846	3.15581	3.42466	-2.0419
Hist1h3b	13	23752267	23752886	+	ENSMUSG00000069267	histone cluster 1, H3b [Source:MGI Symbol;Acc:MGI:2448319]	2.40969e-10	1.39945e-09	575.22	627.086	713.775	800.552	309.998	286.39	429.212	304.775	-2.04201
H2-DMb1	17	34153072	34160230	+	ENSMUSG00000079547	histocompatibility 2, class II, locus Mb1 [Source:MGI Symbol;Acc:MGI:95922]	0.000520888	0.00148048	3.43873	3.2338	3.56417	3.62507	2.46098	1.5676	1.51359	1.24178	-2.04332
2300009A05Rik	9	63394447	63399246	-	ENSMUSG00000032403	RIKEN cDNA 2300009A05 gene [Source:MGI Symbol;Acc:MGI:1916728]	6.17938e-05	0.000201707	3.16551	3.04299	3.29982	3.49397	1.67713	2.03448	1.44645	1.20429	-2.04363
Smim11	16	92301286	92313041	+	ENSMUSG00000051989	small integral membrane protein 11 [Source:MGI Symbol;Acc:MGI:1916186]	0.000383155	0.00111405	8.70813	11.0332	10.1064	12.7771	5.90483	6.73776	4.44641	3.76649	-2.04382
Gm20559	6	3333194	3346128	-	ENSMUSG00000106734	predicted gene, 20559 [Source:MGI Symbol;Acc:MGI:5295666]	5.13617e-09	2.64817e-08	3.79292	4.83784	3.88431	3.80612	1.9787	2.16483	1.9991	1.84195	-2.04409
Fbxo31	8	121549440	121578806	-	ENSMUSG00000052934	F-box protein 31 [Source:MGI Symbol;Acc:MGI:1354708]	1.13868e-22	1.60574e-21	6.96063	7.00057	7.33975	7.53949	3.60321	3.54155	3.56044	3.40357	-2.04415
A630052C17Rik	11	29170909	29173558	-	ENSMUSG00000086725	RIKEN cDNA A630052C17 gene [Source:MGI Symbol;Acc:MGI:2444673]	5.42435e-05	0.000178391	1.7649	2.025	2.00177	2.25498	0.812045	0.773986	1.15495	1.19536	-2.0442
Hint1	11	54866383	54870501	+	ENSMUSG00000020267	histidine triad nucleotide binding protein 1 [Source:MGI Symbol;Acc:MGI:1321133]	1.62445e-12	1.13591e-11	134.435	152.969	156.983	165.971	76.0776	79.2373	81.8193	61.3928	-2.04457
Mief2	11	60728398	60732951	+	ENSMUSG00000018599	mitochondrial elongation factor 2 [Source:MGI Symbol;Acc:MGI:2144199]	1.76398e-10	1.03746e-09	8.39924	9.15894	9.10377	8.34052	4.72043	4.36603	3.73437	4.29215	-2.04538
Eif5a2	3	28781276	28798846	+	ENSMUSG00000050192	eukaryotic translation initiation factor 5A2 [Source:MGI Symbol;Acc:MGI:1933735]	2.83628e-06	1.09201e-05	3.67554	3.32637	3.50897	3.70249	1.12691	1.64197	2.04535	2.13371	-2.0457
Il17rc	6	113471427	113483140	+	ENSMUSG00000030281	interleukin 17 receptor C [Source:MGI Symbol;Acc:MGI:2159336]	5.31218e-14	4.17371e-13	10.2412	10.8175	9.89479	11.4692	5.13484	5.55673	4.97171	5.07384	-2.04574
Noa1	5	77294182	77310084	-	ENSMUSG00000036285	nitric oxide associated 1 [Source:MGI Symbol;Acc:MGI:1914306]	9.68288e-21	1.20665e-19	10.3932	11.3657	11.0586	10.6448	4.85641	4.9438	6.27184	5.17304	-2.04576		Noa1
Sephs2	7	127271879	127274055	-	ENSMUSG00000049091	selenophosphate synthetase 2 [Source:MGI Symbol;Acc:MGI:108388]	7.45057e-26	1.26253e-24	34.2655	36.6275	38.7253	36.2368	17.7873	16.3054	20.397	16.8021	-2.04589
Ifit3	19	34583531	34588731	+	ENSMUSG00000074896	interferon-induced protein with tetratricopeptide repeats 3 [Source:MGI Symbol;Acc:MGI:1101055]	0.000118351	0.000371686	2.44502	2.86124	2.14373	2.10666	1.19604	1.08817	1.09855	1.28825	-2.04595
Ehhadh	16	21761287	21787807	-	ENSMUSG00000022853	enoyl-Coenzyme A, hydratase/3-hydroxyacyl Coenzyme A dehydrogenase [Source:MGI Symbol;Acc:MGI:1277964]	8.03837e-06	2.93334e-05	1.80061	2.06141	2.49957	2.02198	0.912671	0.844979	1.11075	1.22812	-2.04651
Loxl3	6	83034173	83052562	+	ENSMUSG00000000693	lysyl oxidase-like 3 [Source:MGI Symbol;Acc:MGI:1337004]	6.60376e-09	3.37365e-08	4.64202	5.07048	5.55007	7.00785	2.85007	2.68562	2.77137	2.57444	-2.04663
Tradd	8	105258286	105264609	-	ENSMUSG00000031887	TNFRSF1A-associated via death domain [Source:MGI Symbol;Acc:MGI:109200]	1.56533e-21	2.06276e-20	16.3741	16.8617	16.9342	18.4937	8.44854	8.24468	8.79759	8.05438	-2.0469
Ckap2	8	22168160	22185819	-	ENSMUSG00000037725	cytoskeleton associated protein 2 [Source:MGI Symbol;Acc:MGI:1931797]	3.08899e-12	2.11303e-11	15.9464	15.8423	16.6681	17.7901	6.41058	7.17184	9.94129	8.84016	-2.04694
Sco1	11	67052670	67067070	+	ENSMUSG00000069844	SCO1 cytochrome c oxidase assembly protein [Source:MGI Symbol;Acc:MGI:106362]	5.11345e-17	5.0674e-16	7.01304	7.48939	8.53116	7.99056	3.40885	3.54446	4.08482	4.11554	-2.0473
Cdkn2c	4	109660876	109667189	-	ENSMUSG00000028551	cyclin dependent kinase inhibitor 2C [Source:MGI Symbol;Acc:MGI:105388]	1.30803e-22	1.83506e-21	18.9332	18.3025	18.7732	20.8992	9.42143	9.2624	10.1085	8.75192	-2.04847
Coa4	7	100537071	100540369	+	ENSMUSG00000044881	cytochrome c oxidase assembly factor 4 [Source:MGI Symbol;Acc:MGI:1915435]	1.24822e-07	5.60739e-07	3.03867	3.56502	3.91307	3.58035	1.63151	1.43089	2.2157	1.60143	-2.04914
Rnf157	11	116336353	116413032	-	ENSMUSG00000052949	ring finger protein 157 [Source:MGI Symbol;Acc:MGI:2442484]	1.61732e-08	7.95272e-08	2.32704	2.2304	2.91471	3.26077	1.20363	1.19056	1.59707	1.24591	-2.04938
Mpzl3	9	45055186	45077436	+	ENSMUSG00000070305	myelin protein zero-like 3 [Source:MGI Symbol;Acc:MGI:2442647]	0.000138962	0.000431335	3.00889	3.97043	3.874	2.14721	1.69091	1.14809	1.71602	1.78796	-2.0496
Zbtb45	7	13003898	13010034	-	ENSMUSG00000049600	zinc finger and BTB domain containing 45 [Source:MGI Symbol;Acc:MGI:2685003]	1.50392e-11	9.73915e-11	5.63927	5.3403	5.24463	6.01005	2.99218	2.77984	2.64097	2.43336	-2.04993
Pole3	4	62522649	62525068	-	ENSMUSG00000028394	polymerase (DNA directed), epsilon 3 (p17 subunit) [Source:MGI Symbol;Acc:MGI:1933378]	4.29019e-13	3.12647e-12	28.0491	31.9476	33.4246	34.5306	13.4462	16.4316	18.5547	13.9792	-2.05012
Lyrm4	13	35978395	36117526	-	ENSMUSG00000046573	LYR motif containing 4 [Source:MGI Symbol;Acc:MGI:2683538]	9.20809e-12	6.08344e-11	6.68031	6.52904	6.61915	7.49367	3.4125	3.08382	3.84298	2.98666	-2.0503
Atpaf1	4	115784812	115818828	+	ENSMUSG00000028710	ATP synthase mitochondrial F1 complex assembly factor 1 [Source:MGI Symbol;Acc:MGI:2180560]	1.98848e-11	1.27559e-10	4.32838	4.6497	4.32306	4.86358	2.09634	2.48039	2.18261	2.10002	-2.05034
Gm48768	10	99105791	99108080	-	ENSMUSG00000112346	predicted gene, 48768 [Source:MGI Symbol;Acc:MGI:6098457]	3.38411e-05	0.000114264	1.51755	1.57394	1.62026	1.56191	0.73237	0.795348	0.745787	0.785327	-2.051
Oxsm	14	16238652	16249808	-	ENSMUSG00000021786	3-oxoacyl-ACP synthase, mitochondrial [Source:MGI Symbol;Acc:MGI:1918397]	7.94208e-12	5.2783e-11	5.41348	5.95169	5.77296	6.09375	2.8641	2.1983	3.48964	2.77156	-2.05163
Fanci	7	79391929	79450264	+	ENSMUSG00000039187	Fanconi anemia, complementation group I [Source:MGI Symbol;Acc:MGI:2384790]	7.25702e-12	4.84005e-11	4.56466	4.97339	5.36733	5.79884	2.21396	2.09398	3.01216	2.76981	-2.05197
Utp23	15	51877429	51884614	+	ENSMUSG00000022313	UTP23 small subunit processome component [Source:MGI Symbol;Acc:MGI:1925831]	4.05096e-10	2.30569e-09	5.62346	6.25036	6.70877	6.50852	2.52864	2.56447	3.54133	3.58495	-2.05338
Mtx3	13	92844760	92858230	+	ENSMUSG00000021704	metaxin 3 [Source:MGI Symbol;Acc:MGI:2686040]	7.2689e-16	6.52128e-15	7.10768	7.77833	7.34234	6.71843	3.5062	3.60974	3.85626	3.12334	-2.05361
Kars	8	111993443	112011323	-	ENSMUSG00000031948	lysyl-tRNA synthetase [Source:MGI Symbol;Acc:MGI:1934754]	1.68939e-26	2.95246e-25	64.8151	65.6788	69.54	70.0868	30.5737	29.0033	39.4217	32.5243	-2.05379
Chst12	5	140505550	140525724	+	ENSMUSG00000036599	carbohydrate sulfotransferase 12 [Source:MGI Symbol;Acc:MGI:1929064]	1.67042e-16	1.58618e-15	14.0719	15.1595	14.1378	14.2596	6.81643	7.56338	7.06822	6.60776	-2.05408
C87436	6	86438374	86473500	+	ENSMUSG00000046679	expressed sequence C87436 [Source:MGI Symbol;Acc:MGI:2141787]	5.25798e-11	3.24484e-10	5.10398	5.3138	4.95736	5.2769	1.97641	2.27285	2.95562	2.84885	-2.05417
Ptpn7	1	135132700	135145317	+	ENSMUSG00000031506	protein tyrosine phosphatase, non-receptor type 7 [Source:MGI Symbol;Acc:MGI:2156893]	0.000279026	0.000828469	1.14467	1.09421	1.18622	1.56853	0.506943	0.584266	0.902483	0.436821	-2.05456
Gm9887	12	69370484	69372468	-	ENSMUSG00000052673	predicted gene 9887 [Source:MGI Symbol;Acc:MGI:3642578]	0.0050188	0.0120061	1.1267	1.19067	1.17975	1.10116	0.732246	0.566151	0.632115	0.307391	-2.05473
Rpusd3	6	113415319	113419340	-	ENSMUSG00000051169	RNA pseudouridylate synthase domain containing 3 [Source:MGI Symbol;Acc:MGI:2141440]	2.25552e-06	8.77496e-06	2.48615	2.65468	3.28219	2.57705	1.31194	1.27438	1.32378	1.44284	-2.05496
Map2k3os	11	60920917	60931867	-	ENSMUSG00000042549	mitogen-activated protein kinase kinase 3, opposite strand [Source:MGI Symbol;Acc:MGI:1344334]	0.000482095	0.00137773	1.81234	1.92228	1.90818	2.0266	0.952666	0.990564	0.917925	0.870642	-2.05515
Terf2ip	8	112011398	112020528	+	ENSMUSG00000033430	telomeric repeat binding factor 2, interacting protein [Source:MGI Symbol;Acc:MGI:1929871]	1.24352e-14	1.01945e-13	10.035	11.417	10.7163	9.06442	4.94621	4.48642	5.72232	4.90329	-2.05565
Gm20939	17	94864918	94878321	+	ENSMUSG00000095193	predicted gene, 20939 [Source:MGI Symbol;Acc:MGI:5434295]	1.56944e-05	5.52344e-05	1.09434	1.29199	1.45093	1.40443	0.582798	0.493003	0.775973	0.697951	-2.05578
Gpr157	4	150087365	150105927	+	ENSMUSG00000047875	G protein-coupled receptor 157 [Source:MGI Symbol;Acc:MGI:2442046]	6.75838e-05	0.000219295	2.50685	2.80965	2.42684	2.31151	1.24739	1.47891	0.839344	1.32389	-2.05641
Hist1h2ao	13	21810465	21810944	+	ENSMUSG00000094248	histone cluster 1, H2ao [Source:MGI Symbol;Acc:MGI:2448302]	1.21598e-05	4.33924e-05	19.9278	16.3105	16.7906	24.2177	9.08443	8.15408	12.1989	8.09547	-2.0581
Ctso	3	81932601	81956725	+	ENSMUSG00000028015	cathepsin O [Source:MGI Symbol;Acc:MGI:2139628]	3.16877e-08	1.51593e-07	29.1757	32.2944	26.7205	27.1772	12.8184	10.7565	19.3763	13.0827	-2.0589	Ctso
Zfp970	2	177464733	177478129	+	ENSMUSG00000078866	zinc finger protein 970 [Source:MGI Symbol;Acc:MGI:3652255]	5.02628e-05	0.000165922	2.899	3.12846	5.04084	4.16265	1.85318	1.58791	1.98983	1.96648	-2.05896
Tedc1	12	113156421	113166048	+	ENSMUSG00000037466	tubulin epsilon and delta complex 1 [Source:MGI Symbol;Acc:MGI:2144738]	5.76451e-11	3.54318e-10	5.6746	5.64207	6.81978	5.46963	2.88689	2.46989	2.8133	3.29435	-2.05907
Gm49513	15	84181914	84195881	+	ENSMUSG00000116227	predicted gene, 49513 [Source:MGI Symbol;Acc:MGI:6155205]	1.50474e-10	8.91334e-10	42.1296	44.5591	47.7777	48.9668	24.9693	20.2073	24.6165	19.2898	-2.05913
Zfp809	9	22225714	22243354	+	ENSMUSG00000057982	zinc finger protein 809 [Source:MGI Symbol;Acc:MGI:2143362]	5.83029e-10	3.27438e-09	14.0886	13.8036	19.7582	18.7968	8.22195	7.51476	8.77241	7.74648	-2.06002
Gm44596	6	128375503	128407475	+	ENSMUSG00000108011	predicted gene 44596 [Source:MGI Symbol;Acc:MGI:5753172]	0.000573896	0.00162119	4.57352	4.15528	5.78178	5.83535	1.84331	2.51559	3.23222	2.28324	-2.06048
Ubxn2b	4	6191098	6221688	+	ENSMUSG00000028243	UBX domain protein 2B [Source:MGI Symbol;Acc:MGI:1915303]	5.5495e-26	9.50894e-25	5.13889	5.14633	5.60458	5.60945	2.47453	2.46795	2.85466	2.63509	-2.06085
Heatr3	8	88137855	88172027	+	ENSMUSG00000031657	HEAT repeat containing 3 [Source:MGI Symbol;Acc:MGI:2444491]	2.45465e-28	4.66897e-27	20.7732	21.1542	23.3593	23.8316	10.1523	9.72033	12.3931	10.9761	-2.06092		Heatr3
Wdr12	1	60069785	60098645	-	ENSMUSG00000026019	WD repeat domain 12 [Source:MGI Symbol;Acc:MGI:1927241]	2.18079e-18	2.37295e-17	3.95164	3.94656	4.25859	4.37975	1.7115	1.83144	2.40233	2.07648	-2.06146		Wdr12
Trp53rkb	2	166792531	166799505	+	ENSMUSG00000042854	transformation related protein 53 regulating kinase B [Source:MGI Symbol;Acc:MGI:1914050]	4.08529e-08	1.92771e-07	1.77569	1.94561	1.90247	2.15225	0.997306	1.07065	0.87211	0.831455	-2.06178
Apip	2	103073675	103092644	+	ENSMUSG00000010911	APAF1 interacting protein [Source:MGI Symbol;Acc:MGI:1926788]	1.62804e-18	1.78256e-17	20.0597	21.8622	21.1371	21.6924	9.50371	9.88177	11.467	10.2445	-2.06223
Ncdn	4	126743750	126753438	-	ENSMUSG00000028833	neurochondrin [Source:MGI Symbol;Acc:MGI:1347351]	2.22091e-23	3.27884e-22	21.3866	20.6964	20.6825	22.1919	11.0904	9.34854	10.9354	9.81606	-2.06255
Bak1	17	27019810	27029009	-	ENSMUSG00000057789	BCL2-antagonist/killer 1 [Source:MGI Symbol;Acc:MGI:1097161]	3.47212e-28	6.55853e-27	33.3928	33.0662	35.5051	37.1359	16.4283	17.1301	16.8696	16.9977	-2.06301
Acsl4	X	142317993	142390535	-	ENSMUSG00000031278	acyl-CoA synthetase long-chain family member 4 [Source:MGI Symbol;Acc:MGI:1354713]	3.75324e-11	2.35412e-10	33.2492	34.3154	37.2553	30.8572	15.0733	12.5326	19.2359	18.8942	-2.06397	Acsl4
Hexim1	11	103116231	103119725	+	ENSMUSG00000048878	hexamethylene bis-acetamide inducible 1 [Source:MGI Symbol;Acc:MGI:2385923]	2.35738e-33	5.67645e-32	42.0867	42.0542	46.616	44.0818	21.0287	18.7939	22.4483	22.4295	-2.0642
Skida1	2	18040676	18049051	-	ENSMUSG00000054074	SKI/DACH domain containing 1 [Source:MGI Symbol;Acc:MGI:1919918]	1.543e-13	1.16818e-12	5.8871	5.73842	5.73447	5.82778	2.22391	2.94947	3.10553	2.95266	-2.06452
Mrpl55	11	59202486	59206134	+	ENSMUSG00000036860	mitochondrial ribosomal protein L55 [Source:MGI Symbol;Acc:MGI:1914462]	3.95177e-13	2.885e-12	28.2767	28.6518	27.9552	32.312	13.3909	13.2444	17.6816	12.4455	-2.06467
Eef1e1	13	38644207	38659058	-	ENSMUSG00000001707	eukaryotic translation elongation factor 1 epsilon 1 [Source:MGI Symbol;Acc:MGI:1913393]	3.509e-11	2.2094e-10	10.2051	11.3838	10.4209	11.7444	5.36671	5.05669	6.49569	4.26941	-2.065		Eef1e1
C1qbp	11	70977836	70983026	-	ENSMUSG00000018446	complement component 1, q subcomponent binding protein [Source:MGI Symbol;Acc:MGI:1194505]	2.89229e-21	3.74897e-20	55.4469	57.2054	64.1301	68.3341	26.4553	28.0836	34.5088	29.6483	-2.06508		C1qbp
Ndufa4	6	11900292	11907497	-	ENSMUSG00000029632	Ndufa4, mitochondrial complex associated [Source:MGI Symbol;Acc:MGI:107686]	1.17048e-12	8.26238e-12	147.896	153.558	155.038	157.102	77.9663	76.1572	84.397	58.5312	-2.06561
Tpmt	13	47022482	47044737	-	ENSMUSG00000021376	thiopurine methyltransferase [Source:MGI Symbol;Acc:MGI:98812]	3.61815e-07	1.55054e-06	1.70076	2.1584	1.77589	2.07776	0.83001	0.820929	1.0886	0.994304	-2.06565
Osbpl11	16	33185071	33243312	+	ENSMUSG00000022807	oxysterol binding protein-like 11 [Source:MGI Symbol;Acc:MGI:2146553]	1.33196e-20	1.64647e-19	25.1283	26.4737	24.6184	23.0481	11.1933	10.6338	13.1174	13.1018	-2.0661
Fignl1	11	11787431	11808962	-	ENSMUSG00000035455	fidgetin-like 1 [Source:MGI Symbol;Acc:MGI:1890648]	1.8851e-07	8.3162e-07	10.5662	9.71965	14.5121	14.1808	5.49915	4.80497	7.68534	5.71407	-2.0663		Fignl1
Bri3	5	144244437	144446757	+	ENSMUSG00000047843	brain protein I3 [Source:MGI Symbol;Acc:MGI:1933174]	6.93386e-05	0.000224721	35.5769	39.009	36.4108	38.1221	21.0771	22.7151	16.8983	11.4582	-2.06682
Znhit2	19	6061192	6062472	+	ENSMUSG00000075227	zinc finger, HIT domain containing 2 [Source:MGI Symbol;Acc:MGI:1352481]	4.72166e-18	5.03719e-17	15.6863	16.882	16.2156	16.0808	7.59354	7.80486	8.16256	7.82174	-2.06689
Nr2f2	7	70351944	70366735	-	ENSMUSG00000030551	nuclear receptor subfamily 2, group F, member 2 [Source:MGI Symbol;Acc:MGI:1352452]	1.77819e-11	1.14578e-10	49.4474	47.4273	52.9911	52.8701	20.0845	28.3643	23.5998	26.0191	-2.06731
Nfic	10	81396186	81455635	-	ENSMUSG00000055053	nuclear factor I/C [Source:MGI Symbol;Acc:MGI:109591]	1.08447e-14	8.94741e-14	29.9965	28.9286	33.4682	37.8986	14.6267	16.5529	15.2401	16.5851	-2.06796
Cutc	19	43752996	43768638	+	ENSMUSG00000025193	cutC copper transporter [Source:MGI Symbol;Acc:MGI:1913638]	2.21012e-09	1.18379e-08	6.19436	6.23282	6.48043	6.98696	2.8568	2.80694	3.89719	2.95849	-2.06835
Mfsd13a	19	46341121	46375252	+	ENSMUSG00000025227	major facilitator superfamily domain containing 13a [Source:MGI Symbol;Acc:MGI:1922396]	1.6399e-06	6.47335e-06	11.8906	13.4548	13.8508	10.4292	6.53944	4.85092	7.94286	4.64993	-2.06917
Phgdh	3	98313170	98339990	-	ENSMUSG00000053398	3-phosphoglycerate dehydrogenase [Source:MGI Symbol;Acc:MGI:1355330]	6.81893e-08	3.15275e-07	55.4455	55.2724	55.48	59.1492	26.7303	21.3713	38.6676	22.0253	-2.07131		Phgdh
Mvk	5	114444269	114460591	+	ENSMUSG00000041939	mevalonate kinase [Source:MGI Symbol;Acc:MGI:107624]	1.28668e-16	1.23229e-15	14.9593	14.9651	16.3151	19.0538	7.20311	7.63452	8.36499	8.3197	-2.07133
Ablim1	19	57032733	57314919	-	ENSMUSG00000025085	actin-binding LIM protein 1 [Source:MGI Symbol;Acc:MGI:1194500]	5.14597e-18	5.48032e-17	13.3294	14.1079	13.7647	12.1092	6.35037	5.42574	7.51104	6.44758	-2.07157
Nudt22	19	6993018	6996117	-	ENSMUSG00000037349	nudix (nucleoside diphosphate linked moiety X)-type motif 22 [Source:MGI Symbol;Acc:MGI:1915573]	2.28829e-10	1.33241e-09	12.2083	11.4713	10.74	10.5313	4.89649	5.38313	5.42499	5.99287	-2.07171
Dtymk	1	93792576	93801934	-	ENSMUSG00000026281	deoxythymidylate kinase [Source:MGI Symbol;Acc:MGI:108396]	5.16681e-13	3.74308e-12	38.5273	42.7938	42.3194	45.9325	21.4183	22.2997	20.9045	17.2106	-2.07218
Tctn2	5	124598749	124627738	+	ENSMUSG00000029386	tectonic family member 2 [Source:MGI Symbol;Acc:MGI:1915228]	8.08409e-11	4.91353e-10	2.77562	3.18593	3.02376	3.40021	1.43827	1.26254	1.93588	1.3397	-2.07241
Gria4	9	4417896	4796234	-	ENSMUSG00000025892	glutamate receptor, ionotropic, AMPA4 (alpha 4) [Source:MGI Symbol;Acc:MGI:95811]	2.92471e-05	9.96026e-05	3.2525	3.37842	3.82033	4.45953	1.07582	1.90534	2.02325	2.19019	-2.0725
Mrpl2	17	46646229	46650139	+	ENSMUSG00000002767	mitochondrial ribosomal protein L2 [Source:MGI Symbol;Acc:MGI:1351622]	9.84024e-12	6.48014e-11	37.7309	38.4571	38.1073	42.2611	19.3037	18.9123	22.402	14.9043	-2.07298
Svbp	4	119195306	119201298	+	ENSMUSG00000028643	small vasohibin binding protein [Source:MGI Symbol;Acc:MGI:1916466]	8.37106e-27	1.48733e-25	47.8155	48.1574	51.9164	54.7305	24.2864	22.4143	27.3924	23.5806	-2.07446
Nudt15	14	73518877	73548242	-	ENSMUSG00000033405	nudix (nucleoside diphosphate linked moiety X)-type motif 15 [Source:MGI Symbol;Acc:MGI:2443366]	4.82569e-05	0.000159709	1.03829	1.03184	1.04521	1.23071	0.426948	0.433105	0.642742	0.592216	-2.07448
Hist1h2be	13	23583670	23621124	-	ENSMUSG00000047246	histone cluster 1, H2be [Source:MGI Symbol;Acc:MGI:2448380]	5.0211e-11	3.10726e-10	73.6137	71.6196	80.2807	93.7529	37.697	39.1966	45.9313	31.0741	-2.07452
Lysmd2	9	75625741	75637771	+	ENSMUSG00000032184	LysM, putative peptidoglycan-binding, domain containing 2 [Source:MGI Symbol;Acc:MGI:1917332]	2.92924e-07	1.26718e-06	7.78244	7.46727	9.42155	9.87322	4.15447	4.87226	3.70452	3.91282	-2.07548
Dnlz	2	26348121	26352110	-	ENSMUSG00000075467	DNL-type zinc finger [Source:MGI Symbol;Acc:MGI:106559]	3.98753e-12	2.7088e-11	14.5018	15.329	15.5299	17.2292	7.87311	8.38565	7.33897	6.55281	-2.07591
Calhm2	19	47105353	47138294	-	ENSMUSG00000033033	calcium homeostasis modulator family member 2 [Source:MGI Symbol;Acc:MGI:1919941]	2.14279e-09	1.14873e-08	3.24274	3.23821	3.66826	4.00213	1.37592	1.90161	1.92613	1.61271	-2.07608
Gm49510	15	78899667	78919032	+	ENSMUSG00000116069	predicted gene, 49510 [Source:MGI Symbol;Acc:MGI:6155200]	4.70694e-11	2.92316e-10	18.6863	19.8205	24.5111	25.732	9.7694	11.6172	10.5118	10.8482	-2.07619
Wdr76	2	121506723	121544860	+	ENSMUSG00000027242	WD repeat domain 76 [Source:MGI Symbol;Acc:MGI:1926186]	4.30745e-12	2.91886e-11	4.10383	4.38116	4.6307	4.95328	1.88564	1.83773	2.78612	2.19019	-2.07697		Wdr76
Tlcd2	11	75461715	75470899	+	ENSMUSG00000038217	TLC domain containing 2 [Source:MGI Symbol;Acc:MGI:1917141]	1.78483e-07	7.89372e-07	5.72278	5.09688	7.10058	6.72286	2.96462	3.30273	2.73648	2.85313	-2.07836
Ldhd	8	111623785	111630374	-	ENSMUSG00000031958	lactate dehydrogenase D [Source:MGI Symbol;Acc:MGI:106428]	0.002283	0.00581894	1.80176	1.99064	3.20799	2.69769	1.6858	0.807335	0.883128	1.28987	-2.0784
Atad3a	4	155740641	155761093	-	ENSMUSG00000029036	ATPase family, AAA domain containing 3A [Source:MGI Symbol;Acc:MGI:1919214]	3.50869e-23	5.10633e-22	28.6503	30.1713	33.7735	32.3529	14.8682	15.6758	15.0711	14.5005	-2.07846		Atad3a
Zkscan7	9	122885685	122898618	+	ENSMUSG00000063488	zinc finger with KRAB and SCAN domains 7 [Source:MGI Symbol;Acc:MGI:3040678]	1.00457e-16	9.73507e-16	3.09304	3.17309	3.18681	2.94516	1.51072	1.36244	1.69153	1.39916	-2.07888
Wdhd1	14	47240944	47276857	-	ENSMUSG00000037572	WD repeat and HMG-box DNA binding protein 1 [Source:MGI Symbol;Acc:MGI:2443514]	9.75246e-19	1.0823e-17	7.346	7.69443	8.26024	8.41812	3.23553	3.60153	4.10718	4.31307	-2.07892		Wdhd1
Nme4	17	26091734	26095602	-	ENSMUSG00000024177	NME/NM23 nucleoside diphosphate kinase 4 [Source:MGI Symbol;Acc:MGI:1931148]	3.16476e-08	1.51431e-07	7.30784	6.96571	7.84358	8.85525	3.65156	3.69884	4.58259	2.96377	-2.07913
Zfp759	13	67121660	67141787	+	ENSMUSG00000057396	zinc finger protein 759 [Source:MGI Symbol;Acc:MGI:2446280]	0.000635421	0.00178187	1.79511	1.76041	1.59475	1.75414	0.602076	0.492611	1.25534	0.969552	-2.07991
Apex1	14	50924968	50927139	+	ENSMUSG00000035960	apurinic/apyrimidinic endonuclease 1 [Source:MGI Symbol;Acc:MGI:88042]	3.43269e-21	4.42374e-20	55.967	58.1522	63.6707	68.3558	28.2797	27.8786	34.6335	27.5523	-2.07991		Apex1
Hist1h4n	13	21831767	21832196	-	ENSMUSG00000069305	histone cluster 1, H4n [Source:MGI Symbol;Acc:MGI:4843992]	3.3083e-05	0.000111843	501.953	523.746	864.368	942.405	282.901	292.623	427.571	357.738	-2.08142
Cox10	11	63962627	64079468	-	ENSMUSG00000042148	heme A:farnesyltransferase cytochrome c oxidase assembly factor 10 [Source:MGI Symbol;Acc:MGI:1917633]	2.8302e-18	3.05788e-17	11.6354	10.6326	11.7266	12.497	5.10507	5.23159	6.63342	5.35062	-2.08289		Cox10
Ciapin1	8	94819804	94838358	-	ENSMUSG00000031781	cytokine induced apoptosis inhibitor 1 [Source:MGI Symbol;Acc:MGI:1922083]	1.37606e-23	2.05754e-22	7.92962	8.37046	9.83836	9.18911	3.95675	3.95429	4.57054	4.47271	-2.0837		Ciapin1
Tbc1d4	14	101442360	101609191	-	ENSMUSG00000033083	TBC1 domain family, member 4 [Source:MGI Symbol;Acc:MGI:2429660]	3.55733e-12	2.42327e-11	4.14184	4.51852	3.97003	4.72439	1.9567	1.62561	2.52007	2.22156	-2.08493	Tbc1d4
Rpa3	6	8255936	8259173	-	ENSMUSG00000012483	replication protein A3 [Source:MGI Symbol;Acc:MGI:1915490]	5.40353e-10	3.04098e-09	15.6894	16.8003	17.616	18.9497	7.61137	9.75624	8.62149	7.12394	-2.08545
Cx3cr1	9	119901616	120069879	-	ENSMUSG00000052336	chemokine (C-X3-C motif) receptor 1 [Source:MGI Symbol;Acc:MGI:1333815]	5.54541e-05	0.000182152	3.42932	3.23963	3.38898	3.88891	2.26678	1.19568	1.98835	1.23324	-2.08658
Kctd13	7	126928879	126945631	+	ENSMUSG00000030685	potassium channel tetramerisation domain containing 13 [Source:MGI Symbol;Acc:MGI:1923739]	3.14508e-19	3.59938e-18	11.9535	13.0077	12.5101	13.0901	6.3989	5.99901	6.26449	5.56544	-2.08691		Kctd13
Btbd6	12	112976482	112978945	+	ENSMUSG00000002803	BTB (POZ) domain containing 6 [Source:MGI Symbol;Acc:MGI:3026623]	5.64378e-16	5.11568e-15	6.92893	7.38589	7.22376	7.29626	3.52809	3.0348	3.85435	3.39936	-2.08697
Polr2f	15	79141009	79151774	+	ENSMUSG00000033020	polymerase (RNA) II (DNA directed) polypeptide F [Source:MGI Symbol;Acc:MGI:1349393]	1.20253e-15	1.06368e-14	30.7084	34.883	36.2144	39.678	17.8089	16.6656	18.5754	14.7268	-2.0875
Gm49098	14	24170160	24170986	-	ENSMUSG00000114880	predicted gene, 49098 [Source:MGI Symbol;Acc:MGI:6118492]	1.78325e-07	7.88816e-07	11.6079	10.7529	12.8713	12.6546	6.21909	6.13848	4.67812	5.9025	-2.08764
Iqsec1	6	90656088	90988685	-	ENSMUSG00000034312	IQ motif and Sec7 domain 1 [Source:MGI Symbol;Acc:MGI:1196356]	2.41069e-36	6.59433e-35	18.1129	18.728	19.5177	17.4626	8.52305	8.55144	9.21752	9.05489	-2.08848
Mrpl34	8	71464959	71465747	+	ENSMUSG00000034880	mitochondrial ribosomal protein L34 [Source:MGI Symbol;Acc:MGI:2137227]	1.06061e-10	6.35358e-10	73.9171	77.1442	86.0785	95.0443	43.7164	40.9227	42.0317	32.3788	-2.08856
Uros	7	133686243	133710072	-	ENSMUSG00000030979	uroporphyrinogen III synthase [Source:MGI Symbol;Acc:MGI:98917]	1.93246e-12	1.34478e-11	5.52294	6.3945	5.61315	5.71419	2.49088	3.00177	3.11894	2.51454	-2.08921
Zfp423	8	87661810	87959595	-	ENSMUSG00000045333	zinc finger protein 423 [Source:MGI Symbol;Acc:MGI:1891217]	1.07514e-16	1.0378e-15	7.0742	7.02239	7.14773	8.13782	3.09693	3.53799	3.49287	3.93411	-2.08949
B4galnt1	10	127165225	127172330	+	ENSMUSG00000006731	beta-1,4-N-acetyl-galactosaminyl transferase 1 [Source:MGI Symbol;Acc:MGI:1342057]	8.05476e-16	7.20786e-15	51.2032	56.0165	54.9091	49.9937	27.6554	26.0516	24.4907	23.3093	-2.08973
Rita1	5	120594305	120612589	-	ENSMUSG00000029600	RBPJ interacting and tubulin associated 1 [Source:MGI Symbol;Acc:MGI:1922021]	1.88836e-06	7.4029e-06	2.70555	2.70851	2.86329	3.37488	1.62955	1.20246	1.16754	1.57401	-2.09062
St8sia4	1	95587682	95667571	-	ENSMUSG00000040710	ST8 alpha-N-acetyl-neuraminide alpha-2,8- sialyltransferase 4 [Source:MGI Symbol;Acc:MGI:106018]	5.21806e-16	4.75438e-15	4.92542	4.97025	5.35419	4.72269	1.98489	2.12557	2.78785	2.65501	-2.09064
3110009E18Rik	1	120121187	120188189	+	ENSMUSG00000026388	RIKEN cDNA 3110009E18 gene [Source:MGI Symbol;Acc:MGI:1920353]	0.000147998	0.000457532	1.3321	1.41147	1.34028	1.48677	0.521895	0.782064	0.81824	0.542292	-2.09069
Hist1h2ai	13	21716422	21716814	+	ENSMUSG00000071516	histone cluster 1, H2ai [Source:MGI Symbol;Acc:MGI:2448457]	2.10976e-08	1.02835e-07	219.667	222.216	274.182	301.687	126.697	133.414	132.144	94.5451	-2.0907
Dtd2	12	51988312	52006501	-	ENSMUSG00000020956	D-tyrosyl-tRNA deacylase 2 [Source:MGI Symbol;Acc:MGI:1923485]	6.76624e-09	3.4545e-08	4.37293	5.2186	5.51898	6.04183	2.42228	2.34408	3.2073	2.13888	-2.0917
Mrps25	6	92169525	92184033	-	ENSMUSG00000014551	mitochondrial ribosomal protein S25 [Source:MGI Symbol;Acc:MGI:1928140]	7.25759e-15	6.0489e-14	4.8085	5.23841	5.64233	5.77151	2.65239	2.74022	2.5441	2.31969	-2.09243
Skp2	15	9111985	9155425	-	ENSMUSG00000054115	S-phase kinase-associated protein 2 (p45) [Source:MGI Symbol;Acc:MGI:1351663]	9.49927e-14	7.29755e-13	6.72863	7.03043	8.27622	9.1259	3.34124	3.43971	4.43035	3.67836	-2.09281		Skp2
Tmx2	2	84671316	84679140	-	ENSMUSG00000050043	thioredoxin-related transmembrane protein 2 [Source:MGI Symbol;Acc:MGI:1914208]	1.15445e-14	9.50247e-14	21.3682	19.6788	22.2551	24.732	10.1091	8.96453	12.9693	10.0202	-2.0929
B230217C12Rik	11	97840780	97844099	+	ENSMUSG00000050538	RIKEN cDNA B230217C12 gene [Source:MGI Symbol;Acc:MGI:1915377]	1.30562e-05	4.63617e-05	2.14569	2.23715	2.0456	2.53734	0.763651	1.19104	1.24202	1.08716	-2.09292
Tedc2	17	24215054	24220851	-	ENSMUSG00000024118	tubulin epsilon and delta complex 2 [Source:MGI Symbol;Acc:MGI:1919266]	9.99457e-17	9.69315e-16	8.25462	8.98699	9.08458	10.3989	4.0469	4.13193	4.79569	4.55718	-2.09478		Tedc2
Bub1b	2	118598211	118641591	+	ENSMUSG00000040084	BUB1B, mitotic checkpoint serine/threonine kinase [Source:MGI Symbol;Acc:MGI:1333889]	3.55079e-20	4.29191e-19	38.1342	37.491	43.2471	43.3209	16.4945	17.8123	22.8447	20.2376	-2.09581
Serhl	15	83089506	83116674	+	ENSMUSG00000058586	serine hydrolase-like [Source:MGI Symbol;Acc:MGI:1890404]	3.75751e-14	2.98472e-13	3.60227	4.27988	3.70239	3.4807	1.64847	1.61445	2.02251	1.90262	-2.09588
Gm34030	8	57331692	57334585	-	ENSMUSG00000109697	predicted gene, 34030 [Source:MGI Symbol;Acc:MGI:5593189]	3.06506e-09	1.6198e-08	16.3203	19.123	19.4102	20.1361	10.2463	8.22457	10.3194	6.98558	-2.0961
Fbl	7	28169710	28179269	+	ENSMUSG00000046865	fibrillarin [Source:MGI Symbol;Acc:MGI:95486]	5.31961e-11	3.2804e-10	15.6139	15.6737	17.6886	18.1682	8.55365	9.0044	7.73432	6.72957	-2.09682
Cyp4v3	8	45304944	45333216	-	ENSMUSG00000079057	cytochrome P450, family 4, subfamily v, polypeptide 3 [Source:MGI Symbol;Acc:MGI:2142763]	7.05195e-07	2.9204e-06	7.9604	7.8126	7.35569	7.65336	2.72083	4.40642	3.23096	4.31789	-2.09743	Cyp4v3
Rrp15	1	186720978	186749358	-	ENSMUSG00000001305	ribosomal RNA processing 15 homolog (S. cerevisiae) [Source:MGI Symbol;Acc:MGI:1914473]	5.65846e-20	6.77276e-19	13.0981	13.9098	14.6385	16.1859	7.2951	6.42478	7.31732	6.5339	-2.09757		Rrp15
P4htm	9	108578862	108597667	-	ENSMUSG00000006675	prolyl 4-hydroxylase, transmembrane (endoplasmic reticulum) [Source:MGI Symbol;Acc:MGI:1921693]	4.50808e-06	1.69759e-05	1.49484	1.60249	1.34474	1.50692	0.622755	0.647528	0.663035	0.89986	-2.09976
D430040D24Rik	1	36557701	36565613	+	ENSMUSG00000087589	RIKEN cDNA D430040D24 gene [Source:MGI Symbol;Acc:MGI:2442526]	0.00011569	0.000363653	1.54409	2.43239	1.97739	2.04794	0.816504	1.08177	0.788221	1.12343	-2.10025
Prmt7	8	106210936	106252794	+	ENSMUSG00000060098	protein arginine N-methyltransferase 7 [Source:MGI Symbol;Acc:MGI:2384879]	3.6982e-25	6.02942e-24	8.96006	9.71441	9.96059	10.1653	4.11942	4.79577	4.79707	4.75553	-2.10097		Prmt7
Fbxo6	4	148145716	148152140	-	ENSMUSG00000055401	F-box protein 6 [Source:MGI Symbol;Acc:MGI:1354743]	3.16971e-10	1.82271e-09	16.6348	18.2321	18.2727	19.2227	8.5279	7.60292	11.3864	6.91177	-2.10178
Hopx	5	77086988	77115121	-	ENSMUSG00000059325	HOP homeobox [Source:MGI Symbol;Acc:MGI:1916782]	0.0123295	0.0272426	62.869	85.3178	93.0448	38.6233	38.8428	29.1407	39.5673	25.5897	-2.10195
Thsd4	9	59966931	60522046	-	ENSMUSG00000032289	thrombospondin, type I, domain containing 4 [Source:MGI Symbol;Acc:MGI:2672033]	4.93941e-08	2.31162e-07	1.84758	1.55681	1.81356	1.78307	0.884703	0.709318	0.700272	1.03557	-2.10249
Fen1	19	10199132	10204169	-	ENSMUSG00000024742	flap structure specific endonuclease 1 [Source:MGI Symbol;Acc:MGI:102779]	1.19814e-16	1.15154e-15	41.5251	42.0831	49.889	50.2106	20.7737	18.288	26.4212	21.8913	-2.10254		Fen1
Nme6	9	109832749	109843116	+	ENSMUSG00000032478	NME/NM23 nucleoside diphosphate kinase 6 [Source:MGI Symbol;Acc:MGI:1861676]	1.12709e-12	7.97214e-12	7.03645	7.28685	7.44305	8.92986	3.39138	3.30358	4.20653	3.6913	-2.10352
Prmt3	7	49778346	49858265	+	ENSMUSG00000030505	protein arginine N-methyltransferase 3 [Source:MGI Symbol;Acc:MGI:1919224]	5.43026e-28	1.01557e-26	11.0236	11.1749	11.9502	12.6927	5.24607	5.39013	6.35931	5.27025	-2.10374		Prmt3
Cdca5	19	6084983	6091777	+	ENSMUSG00000024791	cell division cycle associated 5 [Source:MGI Symbol;Acc:MGI:1915099]	3.00473e-10	1.73231e-09	13.3978	12.3503	13.9137	16.5824	6.31953	5.78824	8.62758	5.98843	-2.10465
Otud1	2	19657752	19660583	+	ENSMUSG00000043415	OTU domain containing 1 [Source:MGI Symbol;Acc:MGI:1918448]	1.75248e-06	6.89223e-06	6.26921	6.55133	6.72267	4.16316	3.00051	2.69568	2.81836	2.74423	-2.10559
Ercc4	16	13109684	13150617	+	ENSMUSG00000022545	excision repair cross-complementing rodent repair deficiency, complementation group 4 [Source:MGI Symbol;Acc:MGI:1354163]	9.04187e-24	1.36111e-22	6.81508	7.2081	7.35698	6.82048	2.97934	3.12665	3.63042	3.65521	-2.10584
Gm20444	9	44107301	44108879	-	ENSMUSG00000092258	predicted gene 20444 [Source:MGI Symbol;Acc:MGI:5141909]	0.00241253	0.00612165	3.3452	3.73854	3.94244	4.49753	2.30058	2.2127	1.6674	1.18942	-2.10631
Traip	9	107950136	107972270	+	ENSMUSG00000032586	TRAF-interacting protein [Source:MGI Symbol;Acc:MGI:1096377]	5.42703e-19	6.1112e-18	3.59361	3.55595	3.58314	3.37984	1.54869	1.62264	1.82012	1.70772	-2.10661		Traip
Gatc	5	115333239	115341178	-	ENSMUSG00000029536	glutamyl-tRNA(Gln) amidotransferase, subunit C [Source:MGI Symbol;Acc:MGI:1923776]	2.992e-11	1.89506e-10	9.51622	12.0016	10.4593	12.9008	5.3094	4.83053	6.22603	4.93241	-2.1071
Gm10501	17	34976899	34981788	-	ENSMUSG00000073415	predicted gene 10501 [Source:MGI Symbol;Acc:MGI:3704476]	9.67564e-06	3.49597e-05	1.75167	1.82633	1.99067	2.00215	0.948677	0.933572	0.776297	0.934233	-2.10723
Taf6l	19	8774487	8786417	-	ENSMUSG00000003680	TATA-box binding protein associated factor 6 like [Source:MGI Symbol;Acc:MGI:2444957]	3.00916e-21	3.89019e-20	5.5826	5.65903	6.49847	5.98068	2.81545	2.69573	2.88309	2.85489	-2.10867
Fv1	4	147868979	147870358	+	ENSMUSG00000070583	Friend virus susceptibility 1 [Source:MGI Symbol;Acc:MGI:95595]	8.41894e-12	5.58011e-11	7.10595	7.57857	7.88977	8.08756	3.69994	3.51015	3.53593	3.79321	-2.10891
Mdc1	17	35841515	35859670	+	ENSMUSG00000061607	mediator of DNA damage checkpoint 1 [Source:MGI Symbol;Acc:MGI:3525201]	7.8202e-41	2.49527e-39	19.186	18.6076	19.1347	20.7296	9.05998	8.33945	10.2059	9.21754	-2.10896
Lsm6	8	78804865	78821140	-	ENSMUSG00000031683	LSM6 homolog, U6 small nuclear RNA and mRNA degradation associated [Source:MGI Symbol;Acc:MGI:1925901]	5.62762e-18	5.9777e-17	12.6792	14.0035	13.7814	15.8766	7.01317	6.75974	6.66128	6.27946	-2.10906		Lsm6
Cox5b	1	36691449	36693681	+	ENSMUSG00000061518	cytochrome c oxidase subunit 5B [Source:MGI Symbol;Acc:MGI:88475]	2.13267e-10	1.24683e-09	47.3079	51.3801	48.6763	51.3781	26.3728	25.7126	23.5436	18.5967	-2.10922
BC003965	17	25184554	25187662	+	ENSMUSG00000067722	cDNA sequence BC003965 [Source:MGI Symbol;Acc:MGI:2670966]	1.17566e-12	8.29655e-12	11.9082	12.4674	12.2181	13.6989	6.66511	6.16992	5.97531	5.03044	-2.10952
C130074G19Rik	1	184871926	184883218	-	ENSMUSG00000039349	RIKEN cDNA C130074G19 gene [Source:MGI Symbol;Acc:MGI:2444831]	7.3055e-24	1.10857e-22	29.8389	31.3541	30.4532	33.0527	15.4113	13.9303	16.56	13.1843	-2.11047
Eci2	13	34977748	35027096	-	ENSMUSG00000021417	enoyl-Coenzyme A delta isomerase 2 [Source:MGI Symbol;Acc:MGI:1346064]	7.40459e-15	6.16722e-14	20.4645	21.9604	19.9112	20.2714	8.70518	8.26804	12.5513	9.61109	-2.11081
Drap1	19	5422805	5424979	-	ENSMUSG00000024914	Dr1 associated protein 1 (negative cofactor 2 alpha) [Source:MGI Symbol;Acc:MGI:1913806]	1.17088e-14	9.61512e-14	73.5389	76.837	75.43	79.2858	37.6548	40.0431	35.5548	31.2104	-2.1119
Bok	1	93685660	93695764	+	ENSMUSG00000026278	BCL2-related ovarian killer [Source:MGI Symbol;Acc:MGI:1858494]	8.3954e-37	2.34088e-35	64.4023	68.3034	65.57	73.886	30.9701	31.9073	33.9638	31.8699	-2.11452
Gm10762	2	128965505	128968044	-	ENSMUSG00000074807	predicted gene 10762 [Source:MGI Symbol;Acc:MGI:3704209]	8.64801e-08	3.95078e-07	2.76346	2.62868	3.01736	3.24663	1.24721	1.51042	1.57804	1.17584	-2.11487
Fzd8	18	9212163	9218136	+	ENSMUSG00000036904	frizzled class receptor 8 [Source:MGI Symbol;Acc:MGI:108460]	6.21101e-16	5.60476e-15	2.90283	2.89303	2.93236	2.99915	1.50974	1.24546	1.47024	1.31704	-2.1159
Mgme1	2	144270663	144281227	+	ENSMUSG00000027424	mitochondrial genome maintenance exonuclease 1 [Source:MGI Symbol;Acc:MGI:1921778]	8.19688e-14	6.33271e-13	6.58762	7.3506	7.61235	7.89376	3.27277	2.75478	3.99761	3.88479	-2.11678
Acat2	17	12942890	12960747	-	ENSMUSG00000023832	acetyl-Coenzyme A acetyltransferase 2 [Source:MGI Symbol;Acc:MGI:87871]	3.25486e-09	1.7142e-08	15.7432	16.2699	20.4667	23.4197	7.44217	8.30184	9.80958	10.3008	-2.11688
Jdp2	12	85599027	85639878	+	ENSMUSG00000034271	Jun dimerization protein 2 [Source:MGI Symbol;Acc:MGI:1932093]	7.31356e-09	3.72541e-08	11.7896	10.8244	11.8934	14.5856	6.10747	6.603	5.51695	4.96366	-2.11689
6330408M09Rik	16	23127793	23128922	+	ENSMUSG00000116733	RIKEN cDNA 6330408M09 gene [Source:MGI Symbol;Acc:MGI:1917999]	0.0117134	0.0259913	1.40067	1.35953	0.968912	1.23094	0.3628	0.651583	0.616887	0.710493	-2.11808
Sec22c	9	121680045	121705490	-	ENSMUSG00000061536	SEC22 homolog C, vesicle trafficking protein [Source:MGI Symbol;Acc:MGI:2447871]	8.43484e-14	6.50835e-13	2.45167	2.52996	2.78335	2.83066	1.04152	1.26661	1.35566	1.33831	-2.11823
Tmem147	7	30727701	30729540	-	ENSMUSG00000006315	transmembrane protein 147 [Source:MGI Symbol;Acc:MGI:1915011]	3.53976e-27	6.38641e-26	66.2473	70.963	72.9969	77.8814	31.2702	34.7444	37.7064	32.2587	-2.11862
Gm10184	17	89908462	89910449	-	ENSMUSG00000066878	predicted pseudogene 10184 [Source:MGI Symbol;Acc:MGI:3704480]	2.4854e-20	3.02953e-19	17.6019	18.4127	20.6986	21.3736	8.99866	8.10908	10.5544	9.19166	-2.11883		Gm10184
Dnmbp	19	43846821	43940191	-	ENSMUSG00000025195	dynamin binding protein [Source:MGI Symbol;Acc:MGI:1917352]	2.18913e-19	2.52775e-18	18.9442	17.9142	18.7579	18.4947	7.40519	9.05496	8.84428	9.66848	-2.1191
Prdx6	1	161240112	161251219	-	ENSMUSG00000026701	peroxiredoxin 6 [Source:MGI Symbol;Acc:MGI:894320]	4.08093e-12	2.76995e-11	61.8609	69.0928	60.6869	50.7665	28.0607	23.732	34.4406	28.1033	-2.12012
Apbb3	18	36671154	36679366	-	ENSMUSG00000117679	amyloid beta (A4) precursor protein-binding, family B, member 3 [Source:MGI Symbol;Acc:MGI:108404]	1.22615e-05	4.37423e-05	12.3995	14.6996	13.409	11.1442	6.52778	7.72366	4.47079	5.63408	-2.12069
Exosc7	9	123113215	123136129	+	ENSMUSG00000025785	exosome component 7 [Source:MGI Symbol;Acc:MGI:1913696]	2.16056e-26	3.76785e-25	7.13562	6.88351	7.31371	7.90364	3.3346	3.43503	3.72713	3.2846	-2.12145
1700037C18Rik	16	3895179	3908689	-	ENSMUSG00000005983	RIKEN cDNA 1700037C18 gene [Source:MGI Symbol;Acc:MGI:1920511]	1.1429e-05	4.09164e-05	1.18353	1.43735	1.31002	1.33417	0.496618	0.660478	0.766856	0.557297	-2.12194
Alg3	16	20605374	20611735	-	ENSMUSG00000033809	asparagine-linked glycosylation 3 (alpha-1,3- mannosyltransferase) [Source:MGI Symbol;Acc:MGI:1098592]	4.29642e-09	2.23729e-08	10.2409	9.40499	11.5534	11.0721	5.20449	4.8612	6.04276	3.8005	-2.12323		Alg3
Otogl	10	107760531	107912134	-	ENSMUSG00000091455	otogelin-like [Source:MGI Symbol;Acc:MGI:3647600]	1.35416e-10	8.04526e-10	9.27827	9.75009	10.0509	9.84135	3.39819	4.02424	5.32974	5.57776	-2.12334
Srm	4	148591503	148594993	+	ENSMUSG00000006442	spermidine synthase [Source:MGI Symbol;Acc:MGI:102690]	1.83767e-20	2.25906e-19	102.341	102.469	120.359	128.993	55.1933	49.1732	58.8531	50.6116	-2.12393		Srm
4930486L24Rik	13	60842612	60864475	-	ENSMUSG00000050345	RIKEN cDNA 4930486L24 gene [Source:MGI Symbol;Acc:MGI:1922258]	1.98366e-06	7.75913e-06	15.2336	19.1249	21.2594	12.72	6.94899	6.57594	9.51674	9.12745	-2.12433
Nox4	7	87246096	87398710	+	ENSMUSG00000030562	NADPH oxidase 4 [Source:MGI Symbol;Acc:MGI:1354184]	1.27978e-08	6.35283e-08	2.1284	2.26695	2.53113	2.37704	0.769939	1.00185	1.32076	1.28518	-2.12519
Tnfrsf19	14	60963875	61046490	-	ENSMUSG00000060548	tumor necrosis factor receptor superfamily, member 19 [Source:MGI Symbol;Acc:MGI:1352474]	2.29731e-05	7.93037e-05	1.04574	1.11615	1.07839	1.27915	0.456232	0.441665	0.779767	0.447349	-2.12677
Rpp38	2	3328949	3332643	-	ENSMUSG00000049950	ribonuclease P/MRP 38 subunit [Source:MGI Symbol;Acc:MGI:2443607]	4.35431e-07	1.84688e-06	10.4676	9.92346	10.916	12.8405	3.64826	4.64876	6.38881	6.07151	-2.12684
Dcun1d2	8	13255963	13288131	-	ENSMUSG00000038506	DCN1, defective in cullin neddylation 1, domain containing 2 (S. cerevisiae) [Source:MGI Symbol;Acc:MGI:2142792]	5.06514e-26	8.69723e-25	6.95329	7.2852	7.36548	7.49608	3.19047	3.10762	3.99691	3.38655	-2.12696
Sh3bp5l	11	58330724	58347728	+	ENSMUSG00000013646	SH3 binding domain protein 5 like [Source:MGI Symbol;Acc:MGI:1933124]	4.428e-22	6.04281e-21	10.4762	11.2416	11.1942	11.0324	5.0694	5.53949	4.9823	5.05577	-2.12837
Rad51d	11	82876434	82890614	-	ENSMUSG00000018841	RAD51 paralog D [Source:MGI Symbol;Acc:MGI:1261809]	5.37498e-14	4.21765e-13	5.06759	5.44098	5.11798	5.7783	2.47861	2.17028	3.09689	2.3087	-2.12889
Eme1	11	94644996	94653964	-	ENSMUSG00000039055	essential meiotic structure-specific endonuclease 1 [Source:MGI Symbol;Acc:MGI:3576783]	1.97031e-17	2.00437e-16	6.12911	6.55692	7.09125	7.26634	3.13053	2.86221	3.40717	3.30212	-2.12908
Pif1	9	65587160	65595967	+	ENSMUSG00000041064	PIF1 5'-to-3' DNA helicase [Source:MGI Symbol;Acc:MGI:2143057]	2.20209e-21	2.87408e-20	5.44188	6.06626	5.71112	6.00022	2.55654	2.67591	3.04219	2.6274	-2.12983
D030028A08Rik	11	96916270	96965060	+	ENSMUSG00000078700	RIKEN cDNA D030028A08 gene [Source:MGI Symbol;Acc:MGI:2441931]	6.6893e-12	4.47357e-11	1.75085	1.90862	1.89688	2.07616	0.867976	0.778874	0.911801	1.02454	-2.13009
Hist1h2an	13	21786826	21787218	-	ENSMUSG00000069309	histone cluster 1, H2an [Source:MGI Symbol;Acc:MGI:2448300]	7.98726e-09	4.05176e-08	164.597	156.814	194.473	236.547	87.0569	99.6904	90.1064	76.159	-2.13146
Aldh9a1	1	167349991	167368532	+	ENSMUSG00000026687	aldehyde dehydrogenase 9, subfamily A1 [Source:MGI Symbol;Acc:MGI:1861622]	7.97822e-39	2.38734e-37	115.306	122.156	124.727	116.966	54.6097	50.0924	64.4333	55.666	-2.13146
Naprt	15	75890956	75894481	-	ENSMUSG00000022574	nicotinate phosphoribosyltransferase [Source:MGI Symbol;Acc:MGI:2442664]	1.45788e-08	7.19514e-08	6.16521	6.88174	6.50041	6.99382	3.60929	3.42222	2.72112	2.69902	-2.13154	Naprt
Rnaseh2c	19	5601873	5607019	+	ENSMUSG00000024925	ribonuclease H2, subunit C [Source:MGI Symbol;Acc:MGI:1915459]	6.33708e-07	2.63905e-06	30.034	29.3024	35.3075	36.459	16.8853	18.2123	15.6081	10.7859	-2.13204
Lamtor2	3	88549819	88553074	-	ENSMUSG00000028062	late endosomal/lysosomal adaptor, MAPK and MTOR activator 2 [Source:MGI Symbol;Acc:MGI:1932697]	4.11174e-06	1.55526e-05	27.0629	31.29	30.2133	30.9973	16.5234	16.1308	14.3079	9.09641	-2.13283
Sf3a2	10	80798198	80804924	+	ENSMUSG00000020211	splicing factor 3a, subunit 2 [Source:MGI Symbol;Acc:MGI:104912]	1.08965e-08	5.45647e-08	22.0971	21.5741	23.9483	26.5768	11.7641	13.2235	9.88714	9.27907	-2.13337
Adss	1	177762962	177796511	-	ENSMUSG00000015961	adenylosuccinate synthetase, non muscle [Source:MGI Symbol;Acc:MGI:87948]	1.21234e-26	2.12935e-25	39.1463	43.1971	43.2334	38.8048	19.5436	16.9257	21.8156	18.7469	-2.13394
Hist1h4d	13	23581598	23582735	+	ENSMUSG00000061482	histone cluster 1, H4d [Source:MGI Symbol;Acc:MGI:2448423]	1.46755e-13	1.11449e-12	502.661	526.566	573.813	636.23	286.661	269.221	275.801	217.604	-2.13409
Timm13	10	80899450	80900969	-	ENSMUSG00000020219	translocase of inner mitochondrial membrane 13 [Source:MGI Symbol;Acc:MGI:1353432]	4.78966e-20	5.75815e-19	64.0471	66.5215	71.6959	80.247	32.4035	31.9118	38.2862	29.7719	-2.1342
1700008J07Rik	7	127510438	127512869	-	ENSMUSG00000101225	RIKEN cDNA 1700008J07 gene [Source:MGI Symbol;Acc:MGI:1916610]	1.52548e-07	6.79078e-07	2.23537	2.19876	2.5511	2.34224	1.10337	1.1632	1.06053	1.04319	-2.13429
Chchd4	6	91462172	91473546	-	ENSMUSG00000034203	coiled-coil-helix-coiled-coil-helix domain containing 4 [Source:MGI Symbol;Acc:MGI:1919420]	6.19164e-17	6.09159e-16	6.62707	7.01603	7.53884	7.85218	3.15125	3.00791	4.24265	3.19782	-2.13492
Etnk1	6	143167221	143232307	+	ENSMUSG00000030275	ethanolamine kinase 1 [Source:MGI Symbol;Acc:MGI:1922570]	2.81606e-12	1.93334e-11	76.5281	76.2734	70.0505	65.6022	27.2008	35.1291	33.5216	39.188	-2.13607		Etnk1
Fkbp4	6	128429735	128438677	-	ENSMUSG00000030357	FK506 binding protein 4 [Source:MGI Symbol;Acc:MGI:95543]	6.54151e-07	2.72003e-06	292.509	300.52	356.568	361.93	179.32	112.277	204.598	117.484	-2.13715		Fkbp4
Gen1	12	11238920	11265801	-	ENSMUSG00000051235	GEN1, Holliday junction 5' flap endonuclease [Source:MGI Symbol;Acc:MGI:2443149]	7.0487e-10	3.9276e-09	3.93143	3.93128	4.72866	4.55199	1.61791	1.69724	2.71631	1.98982	-2.13723
Gm45073	8	8642766	8647012	-	ENSMUSG00000109438	predicted gene 45073 [Source:MGI Symbol;Acc:MGI:5753649]	5.37215e-07	2.25636e-06	3.71866	4.31989	3.28693	3.70406	1.33387	1.82491	1.64956	2.22312	-2.13747
Slc25a23	17	57043711	57059863	-	ENSMUSG00000046329	solute carrier family 25 (mitochondrial carrier; phosphate carrier), member 23 [Source:MGI Symbol;Acc:MGI:1914222]	2.51929e-11	1.60311e-10	8.78067	9.74927	9.69151	8.40779	4.34365	3.4404	5.5369	3.81562	-2.13749	Slc25a23
Asic2	11	80880169	81968457	-	ENSMUSG00000020704	acid-sensing (proton-gated) ion channel 2 [Source:MGI Symbol;Acc:MGI:1100867]	1.02207e-06	4.14382e-06	3.69577	4.19181	3.23103	3.8524	2.24631	1.39958	1.92907	1.42345	-2.1392
Dtd1	2	144599897	144768758	+	ENSMUSG00000027430	D-tyrosyl-tRNA deacylase 1 [Source:MGI Symbol;Acc:MGI:1913294]	3.64652e-11	2.29011e-10	5.68832	6.12718	5.84221	7.02337	2.6293	2.43744	3.6291	2.83883	-2.13973
1600014C10Rik	7	38183217	38197568	+	ENSMUSG00000054676	RIKEN cDNA 1600014C10 gene [Source:MGI Symbol;Acc:MGI:1919494]	6.37449e-13	4.59357e-12	6.09041	6.59849	6.8543	6.96078	3.18994	2.57104	3.90112	2.72431	-2.13976
Hsdl1	8	119561989	119575183	-	ENSMUSG00000034189	hydroxysteroid dehydrogenase like 1 [Source:MGI Symbol;Acc:MGI:1919802]	2.37398e-22	3.28912e-21	15.0394	16.5755	16.7625	15.5712	6.57832	7.65458	7.66037	7.99134	-2.13985
Mrpl18	17	12911349	12916345	-	ENSMUSG00000057388	mitochondrial ribosomal protein L18 [Source:MGI Symbol;Acc:MGI:1914931]	1.75354e-30	3.71882e-29	55.648	58.4109	62.8929	65.6205	25.5928	26.8881	32.2613	28.5537	-2.14105		Mrpl18
Dbndd2	2	164486106	164493319	+	ENSMUSG00000017734	dysbindin (dystrobrevin binding protein 1) domain containing 2 [Source:MGI Symbol;Acc:MGI:106562]	1.96838e-14	1.59084e-13	8.51374	9.69304	9.61799	8.45121	4.15237	4.5118	3.8515	4.41214	-2.14298
Rfc5	5	117378103	117389047	-	ENSMUSG00000029363	replication factor C (activator 1) 5 [Source:MGI Symbol;Acc:MGI:1919401]	1.34285e-16	1.28258e-15	11.2457	12.6172	14.2458	15.4135	5.58763	5.8099	7.08429	6.47925	-2.14423
Gm11273	13	21501029	21501418	-	ENSMUSG00000079941	predicted gene 11273 [Source:MGI Symbol;Acc:MGI:3649411]	1.49022e-06	5.92347e-06	56.0229	57.5721	57.239	57.6596	30.8668	30.8029	27.079	17.7864	-2.14477
Tkfc	19	10587791	10605654	-	ENSMUSG00000034371	triokinase, FMN cyclase [Source:MGI Symbol;Acc:MGI:2385084]	3.21336e-26	5.58006e-25	10.6793	11.4284	11.106	10.7453	5.10165	4.51562	5.91093	4.96634	-2.14491
Nacc2	2	26055535	26123220	-	ENSMUSG00000026932	nucleus accumbens associated 2, BEN and BTB (POZ) domain containing [Source:MGI Symbol;Acc:MGI:1915241]	8.35463e-21	1.04751e-19	4.34995	4.1584	4.28468	4.3861	1.94574	1.99339	1.90438	2.16561	-2.14495
Naglu	11	101070012	101077672	+	ENSMUSG00000001751	alpha-N-acetylglucosaminidase (Sanfilippo disease IIIB) [Source:MGI Symbol;Acc:MGI:1351641]	6.4343e-18	6.80804e-17	17.2815	19.0399	16.408	15.5374	7.64178	7.23139	8.75943	8.19168	-2.14512	Naglu
Hspbp1	7	4660521	4685068	-	ENSMUSG00000063802	HSPA (heat shock 70kDa) binding protein, cytoplasmic cochaperone 1 [Source:MGI Symbol;Acc:MGI:1913495]	2.95248e-25	4.84257e-24	33.6257	34.7902	37.3252	37.5643	16.3891	13.9688	19.4166	17.0246	-2.14532
Gm49323	9	123021418	123045019	+	ENSMUSG00000111789	predicted gene, 49323 [Source:MGI Symbol;Acc:MGI:6121505]	0.00604285	0.0142242	3.34441	3.407	2.40499	3.00083	1.53499	1.91526	1.26325	0.952318	-2.14572
Cyc1	15	76343523	76346260	+	ENSMUSG00000022551	cytochrome c-1 [Source:MGI Symbol;Acc:MGI:1913695]	6.12136e-38	1.77541e-36	104.789	105.583	118.235	121.864	50.0041	52.2811	55.8572	51.7049	-2.14666		Cyc1
Hlcs	16	94128882	94313571	-	ENSMUSG00000040820	holocarboxylase synthetase (biotin- [propriony-Coenzyme A-carboxylase (ATP-hydrolysing)] ligase) [Source:MGI Symbol;Acc:MGI:894646]	6.44171e-15	5.38903e-14	3.83679	3.71819	3.981	4.08642	1.57883	2.02381	1.7265	1.94708	-2.14705
Gm30613	5	15538002	15605066	-	ENSMUSG00000105300	predicted gene, 30613 [Source:MGI Symbol;Acc:MGI:5589772]	0.00224439	0.00573115	4.03216	5.25091	4.63324	6.08029	1.67421	2.72475	1.83801	3.07344	-2.14777
Zfp108	7	24254794	24262445	+	ENSMUSG00000030486	zinc finger protein 108 [Source:MGI Symbol;Acc:MGI:1891198]	0.000397364	0.0011525	1.08749	1.23777	1.44186	1.75267	0.452	0.712092	0.614847	0.790759	-2.14803
Paqr3	5	97082329	97111596	-	ENSMUSG00000055725	progestin and adipoQ receptor family member III [Source:MGI Symbol;Acc:MGI:2679683]	7.90374e-13	5.64582e-12	13.6567	15.4629	14.4991	11.5472	6.73865	5.39333	7.40293	6.14611	-2.14812
Map4k1	7	28982050	29003279	+	ENSMUSG00000037337	mitogen-activated protein kinase kinase kinase kinase 1 [Source:MGI Symbol;Acc:MGI:1346882]	1.19768e-05	4.27579e-05	1.75561	1.89148	1.88785	2.18492	0.944757	1.0579	0.974149	0.615776	-2.14883
Nthl1	17	24632680	24638837	+	ENSMUSG00000041429	nth (endonuclease III)-like 1 (E.coli) [Source:MGI Symbol;Acc:MGI:1313275]	2.21006e-07	9.67669e-07	1.74697	2.06522	1.94697	1.90082	0.946134	0.826939	0.961759	0.827078	-2.15053
Gm43143	5	25687373	25689395	-	ENSMUSG00000106241	predicted gene 43143 [Source:MGI Symbol;Acc:MGI:5663280]	0.000998905	0.0027137	1.53074	1.00767	1.3831	1.2933	0.478995	0.76623	0.654699	0.523861	-2.15151
Hist1h2bn	13	21754123	21754503	+	ENSMUSG00000095217	histone cluster 1, H2bn [Source:MGI Symbol;Acc:MGI:2448407]	7.67033e-10	4.25904e-09	822.173	808.222	922.051	1075.95	453.005	453.124	457.129	323.166	-2.15153
Mrpl36	13	73328513	73332178	+	ENSMUSG00000021607	mitochondrial ribosomal protein L36 [Source:MGI Symbol;Acc:MGI:2137228]	2.90394e-12	1.99145e-11	29.4585	30.8413	33.5304	35.0865	12.8405	12.3833	19.7837	14.9092	-2.1516
Amotl1	9	14541966	14645056	-	ENSMUSG00000013076	angiomotin-like 1 [Source:MGI Symbol;Acc:MGI:1922973]	2.8462e-31	6.26905e-30	72.1284	72.6935	67.1602	65.9863	32.3886	30.1923	33.1675	33.3939	-2.15242
Kbtbd3	9	4309833	4331732	+	ENSMUSG00000025893	kelch repeat and BTB (POZ) domain containing 3 [Source:MGI Symbol;Acc:MGI:1916399]	0.00010557	0.000333511	1.63496	1.63147	1.90082	1.47444	0.494586	0.729919	0.939987	0.921086	-2.15249
Epas1	17	86753700	86833410	+	ENSMUSG00000024140	endothelial PAS domain protein 1 [Source:MGI Symbol;Acc:MGI:109169]	1.14128e-15	1.01096e-14	253.657	259.175	267.374	206.47	105.675	99.9027	134.628	118.151	-2.15264
Ppan	9	20888175	20892178	+	ENSMUSG00000004100	peter pan homolog [Source:MGI Symbol;Acc:MGI:2178445]	3.68221e-13	2.69301e-12	20.1772	21.1099	21.3438	20.488	10.2668	10.7913	8.55685	8.98301	-2.15345		Ppan
Vdr	15	97854425	97910630	-	ENSMUSG00000022479	vitamin D (1,25-dihydroxyvitamin D3) receptor [Source:MGI Symbol;Acc:MGI:103076]	0.00157883	0.00414501	1.55901	1.57914	2.28771	1.76435	0.996051	0.432103	1.29546	0.613866	-2.15438
Taf4b	18	14783245	14900359	+	ENSMUSG00000054321	TATA-box binding protein associated factor 4b [Source:MGI Symbol;Acc:MGI:2152345]	6.01887e-13	4.34751e-12	3.58846	3.85575	3.91608	4.16148	1.56345	1.46007	2.24057	1.9397	-2.15466		Taf4b
Crtap	9	114375134	114390675	-	ENSMUSG00000032431	cartilage associated protein [Source:MGI Symbol;Acc:MGI:1891221]	1.97088e-25	3.26974e-24	62.7572	64.9392	68.5839	74.1982	29.8871	27.7956	37.5882	30.2476	-2.15489
Tmem26	10	68723646	68782650	+	ENSMUSG00000060044	transmembrane protein 26 [Source:MGI Symbol;Acc:MGI:2143537]	3.93536e-05	0.000131664	2.27344	2.62324	2.07859	1.53615	1.05133	0.733663	1.30654	0.857272	-2.15544	Tmem26
Tango2	16	18300825	18348103	-	ENSMUSG00000013539	transport and golgi organization 2 [Source:MGI Symbol;Acc:MGI:101825]	1.87074e-11	1.20289e-10	2.96228	3.664	3.67956	3.58397	1.33812	1.64121	2.02692	1.43723	-2.15564
Sdr42e1	8	117661399	117673689	-	ENSMUSG00000034308	short chain dehydrogenase/reductase family 42E, member 1 [Source:MGI Symbol;Acc:MGI:1921282]	3.59087e-05	0.00012083	1.7105	1.87832	1.75875	1.28799	0.894871	0.615944	0.730793	0.836252	-2.1559
Washc3	10	88201093	88246158	+	ENSMUSG00000020056	WASH complex subunit 3 [Source:MGI Symbol;Acc:MGI:1914532]	5.67816e-21	7.22266e-20	9.28463	10.6099	9.29289	9.90041	4.07532	4.04949	5.21736	4.78599	-2.15619
Gm42595	5	110661392	110662998	+	ENSMUSG00000105161	predicted gene 42595 [Source:MGI Symbol;Acc:MGI:5662732]	0.000120636	0.000378378	2.22676	2.16935	1.98716	2.18452	1.25237	0.651092	1.14951	0.919263	-2.15692
Btbd2	10	80642617	80657071	-	ENSMUSG00000003344	BTB (POZ) domain containing 2 [Source:MGI Symbol;Acc:MGI:1933831]	6.34142e-24	9.64658e-23	22.2413	23.3893	26.1556	27.3738	10.0397	11.1631	12.7714	11.9555	-2.15895
Vegfc	8	54077606	54187096	+	ENSMUSG00000031520	vascular endothelial growth factor C [Source:MGI Symbol;Acc:MGI:109124]	9.9642e-08	4.52176e-07	3.40003	3.02794	3.24125	3.4484	1.30877	1.4716	1.3805	1.91453	-2.15914
Capn6	X	143802231	143827414	-	ENSMUSG00000067276	calpain 6 [Source:MGI Symbol;Acc:MGI:1100850]	5.91529e-14	4.62535e-13	4.55533	4.58977	4.23325	5.67194	2.08939	2.01839	2.64256	2.07229	-2.15925
Gart	16	91621186	91646952	-	ENSMUSG00000022962	phosphoribosylglycinamide formyltransferase [Source:MGI Symbol;Acc:MGI:95654]	7.0893e-31	1.52856e-29	31.1904	30.8358	34.6108	36.7558	14.9324	13.7033	17.4745	15.6451	-2.16002		Gart
Eef2kmt	16	5244152	5255983	-	ENSMUSG00000022544	eukaryotic elongation factor 2 lysine methyltransferase [Source:MGI Symbol;Acc:MGI:1917761]	6.26952e-17	6.16327e-16	9.72616	10.8996	11.0273	10.7715	5.191	4.42798	5.71358	4.30509	-2.16036
Tmem250-ps	2	26136814	26140521	-	ENSMUSG00000087679	transmembrane protein 250, pseudogene [Source:MGI Symbol;Acc:MGI:1924939]	4.74539e-33	1.12067e-31	32.6201	33.6961	33.7692	35.9058	16.6459	14.6237	16.7322	14.9384	-2.16064
Ogg1	6	113326972	113335068	+	ENSMUSG00000030271	8-oxoguanine DNA-glycosylase 1 [Source:MGI Symbol;Acc:MGI:1097693]	2.71766e-12	1.86788e-11	6.96965	7.03804	7.59284	8.49534	3.86839	3.4907	3.39457	3.17178	-2.16122
Bard1	1	71027498	71103146	-	ENSMUSG00000026196	BRCA1 associated RING domain 1 [Source:MGI Symbol;Acc:MGI:1328361]	3.13121e-20	3.80161e-19	5.52688	5.51299	6.18043	6.31464	2.47629	2.39675	3.24583	2.76935	-2.16151
Ndc1	4	107367784	107416346	+	ENSMUSG00000028614	NDC1 transmembrane nucleoporin [Source:MGI Symbol;Acc:MGI:1920037]	1.1345e-17	1.17788e-16	27.4689	26.3816	31.5928	30.5086	11.9362	11.7264	16.8679	13.0831	-2.16273		Ndc1
Hist1h3c	13	23744973	23745602	-	ENSMUSG00000069310	histone cluster 1, H3c [Source:MGI Symbol;Acc:MGI:2448320]	1.70027e-14	1.38144e-13	1035.45	1079	1197.12	1342.08	546.146	527.336	634.013	443.84	-2.16314
Hgsnat	8	25944453	25976753	-	ENSMUSG00000037260	heparan-alpha-glucosaminide N- acetyltransferase [Source:MGI Symbol;Acc:MGI:1196297]	1.00743e-09	5.53872e-09	24.1427	24.3053	24.4869	24.0094	12.0661	8.37185	14.8802	9.48367	-2.16385
Coq9	8	94838321	94854895	+	ENSMUSG00000031782	coenzyme Q9 [Source:MGI Symbol;Acc:MGI:1915164]	2.92902e-27	5.30401e-26	16.9955	19.6603	19.0642	20.4888	8.33226	8.39734	10.017	8.45168	-2.16513
Gm4430	2	129197252	129199194	-	ENSMUSG00000103532	predicted gene 4430 [Source:MGI Symbol;Acc:MGI:3782614]	4.02753e-06	1.526e-05	2.55003	2.23515	2.75487	3.17035	1.15088	0.977278	1.56063	1.25614	-2.16593
Arhgap19	19	41766588	41802047	-	ENSMUSG00000025154	Rho GTPase activating protein 19 [Source:MGI Symbol;Acc:MGI:1918335]	2.90263e-30	6.07695e-29	13.4516	13.6747	13.2726	14.9528	5.66747	6.12834	7.19212	6.56382	-2.16626
Atp5g1	11	96068852	96075670	-	ENSMUSG00000006057	ATP synthase, H+ transporting, mitochondrial F0 complex, subunit C1 (subunit 9) [Source:MGI Symbol;Acc:MGI:107653]	2.58354e-21	3.35586e-20	9.35846	10.4654	11.5535	12.0755	4.62075	4.65466	5.42822	5.35456	-2.16634
Pold1	7	44532746	44548849	-	ENSMUSG00000038644	polymerase (DNA directed), delta 1, catalytic subunit [Source:MGI Symbol;Acc:MGI:97741]	1.29731e-28	2.49468e-27	20.0399	21.1894	23.14	23.9509	10.6999	9.71393	10.5947	9.75523	-2.16663
Cdkn1c	7	143458339	143461050	-	ENSMUSG00000037664	cyclin-dependent kinase inhibitor 1C (P57) [Source:MGI Symbol;Acc:MGI:104564]	2.68464e-10	1.55361e-09	84.4078	83.4291	103.381	104.097	38.9328	48.8819	36.9396	48.4628	-2.16673
P2ry6	7	100937630	100974649	-	ENSMUSG00000048779	pyrimidinergic receptor P2Y, G-protein coupled, 6 [Source:MGI Symbol;Acc:MGI:2673874]	3.66144e-07	1.56845e-06	2.66967	2.47646	2.55988	2.83346	1.54913	0.939607	1.17106	1.20137	-2.1681
Spc24	9	21755442	21760303	-	ENSMUSG00000074476	SPC24, NDC80 kinetochore complex component, homolog (S. cerevisiae) [Source:MGI Symbol;Acc:MGI:1914879]	2.79641e-15	2.40756e-14	26.9458	28.1542	29.302	31.8568	12.8625	14.4737	15.2123	11.0584	-2.16873
Gm47183	9	124471703	124472476	+	ENSMUSG00000111523	predicted gene, 47183 [Source:MGI Symbol;Acc:MGI:6095971]	0.000302427	0.000893946	4.22317	4.54223	5.02955	3.80816	1.73346	2.35316	2.65684	1.36921	-2.16983
Get4	5	139252324	139270051	+	ENSMUSG00000025858	golgi to ER traffic protein 4 [Source:MGI Symbol;Acc:MGI:1914854]	2.22767e-38	6.54616e-37	31.8884	35.9238	35.5174	36.1834	14.7177	15.5742	17.5346	16.46	-2.17018
Qdpr	5	45434021	45450236	-	ENSMUSG00000015806	quinoid dihydropteridine reductase [Source:MGI Symbol;Acc:MGI:97836]	5.90258e-18	6.25893e-17	30.9054	33.3274	32.8625	35.6558	14.8411	14.8246	18.5187	12.9858	-2.17019
Plekhf1	7	38216972	38228016	-	ENSMUSG00000074170	pleckstrin homology domain containing, family F (with FYVE domain) member 1 [Source:MGI Symbol;Acc:MGI:1919537]	4.14233e-21	5.3187e-20	11.4082	11.9286	13.7763	13.202	6.26705	5.07318	5.90726	5.93714	-2.17019
Hacd1	2	13850282	14056135	-	ENSMUSG00000063275	3-hydroxyacyl-CoA dehydratase 1 [Source:MGI Symbol;Acc:MGI:1353592]	1.98911e-10	1.16512e-09	6.07578	6.01194	6.05964	6.56735	3.36094	2.72618	2.94565	2.35019	-2.1712
Ankrd49	9	14779618	14784856	-	ENSMUSG00000031931	ankyrin repeat domain 49 [Source:MGI Symbol;Acc:MGI:1930842]	1.13422e-16	1.0931e-15	6.37716	6.87978	7.25061	6.56169	2.80286	2.68505	3.92516	3.05266	-2.17149
Mrm1	11	84813061	84819515	-	ENSMUSG00000018405	mitochondrial rRNA methyltransferase 1 [Source:MGI Symbol;Acc:MGI:2443470]	1.66891e-12	1.16601e-11	4.33096	5.26387	4.44319	4.60745	2.07919	2.1619	2.12673	2.21709	-2.17189
Rtl10	16	18498901	18501658	+	ENSMUSG00000086965	retrotransposon Gag like 10 [Source:MGI Symbol;Acc:MGI:3833934]	3.58082e-08	1.70046e-07	6.72244	7.68474	6.78581	7.54253	3.23146	3.62881	3.34439	3.00723	-2.17498
Tfb1m	17	3519256	3557781	-	ENSMUSG00000036983	transcription factor B1, mitochondrial [Source:MGI Symbol;Acc:MGI:2146851]	7.63741e-10	4.24268e-09	3.96609	4.00299	4.10396	3.76239	1.87948	1.49253	2.37576	1.53052	-2.17571
Sgk3	1	9798107	9900845	+	ENSMUSG00000025915	serum/glucocorticoid regulated kinase 3 [Source:MGI Symbol;Acc:MGI:2182368]	5.33912e-11	3.29078e-10	6.38338	6.90128	5.74854	5.02177	2.25007	2.54267	3.26354	2.99578	-2.17651
AI838599	4	3242055	3258092	+	ENSMUSG00000085180	expressed sequence AI838599 [Source:MGI Symbol;Acc:MGI:3510989]	8.08702e-07	3.32492e-06	2.50577	3.35612	2.88147	2.70846	1.71283	1.03205	1.34718	1.16559	-2.17813
Ap5s1	2	131207078	131213514	+	ENSMUSG00000068264	adaptor-related protein 5 complex, sigma 1 subunit [Source:MGI Symbol;Acc:MGI:1916846]	2.05184e-13	1.53718e-12	9.57613	9.41479	9.12392	9.73595	4.60255	4.38879	4.7452	3.63704	-2.17864
Smyd4	11	75348433	75405705	+	ENSMUSG00000018809	SET and MYND domain containing 4 [Source:MGI Symbol;Acc:MGI:2442796]	1.25923e-11	8.21094e-11	3.67207	3.57608	4.26444	4.56724	1.6702	1.49494	2.1658	2.04748	-2.1793
Dmpk	7	19083849	19093821	+	ENSMUSG00000030409	dystrophia myotonica-protein kinase [Source:MGI Symbol;Acc:MGI:94906]	1.82483e-05	6.38287e-05	6.68289	7.29378	8.74464	8.90291	4.734	4.0721	2.62412	3.07793	-2.17976	Dmpk
Mks1	11	87853215	87863803	+	ENSMUSG00000034121	Meckel syndrome, type 1 [Source:MGI Symbol;Acc:MGI:3584243]	1.73595e-15	1.51476e-14	4.25417	5.07734	4.82067	4.53696	2.25792	2.12734	2.15468	2.03295	-2.18003
Ccnd1	7	144929931	144939925	-	ENSMUSG00000070348	cyclin D1 [Source:MGI Symbol;Acc:MGI:88313]	7.6397e-17	7.4624e-16	32.033	32.5174	36.9555	39.1806	16.573	13.0847	16.513	18.3588	-2.18019
Mblac1	5	138194314	138195621	+	ENSMUSG00000049285	metallo-beta-lactamase domain containing 1 [Source:MGI Symbol;Acc:MGI:2679717]	1.04927e-07	4.75191e-07	5.02437	4.58513	4.3248	4.60819	1.68112	2.16277	2.42487	2.23425	-2.1807
Aurka	2	172356190	172370535	-	ENSMUSG00000027496	aurora kinase A [Source:MGI Symbol;Acc:MGI:894678]	1.60821e-27	2.94702e-26	27.0939	28.0962	28.7909	30.8937	12.6048	11.4679	15.685	12.9168	-2.18084		Aurka
Tpgs2	18	25127223	25169007	-	ENSMUSG00000024269	tubulin polyglutamylase complex subunit 2 [Source:MGI Symbol;Acc:MGI:1913898]	9.69939e-11	5.84034e-10	3.00816	3.07098	3.53485	3.73306	1.22597	1.39371	2.02297	1.47425	-2.182
Bex3	X	136270253	136271978	+	ENSMUSG00000046432	brain expressed X-linked 3 [Source:MGI Symbol;Acc:MGI:1338016]	1.46143e-14	1.19411e-13	115.954	124.126	129.342	126.857	60.5581	57.1921	64.944	44.7223	-2.18224
Gm43327	3	126441012	126445066	+	ENSMUSG00000105695	predicted gene 43327 [Source:MGI Symbol;Acc:MGI:5663464]	3.82998e-06	1.45384e-05	1.5528	1.61743	1.78503	1.30676	0.542268	0.821869	0.696223	0.807806	-2.18329
Tk1	11	117815526	117826092	-	ENSMUSG00000025574	thymidine kinase 1 [Source:MGI Symbol;Acc:MGI:98763]	1.23077e-14	1.00934e-13	14.1457	15.3458	17.6756	19.4644	6.92618	6.48601	9.26001	7.84631	-2.18332
Gm37124	1	137924388	137926379	+	ENSMUSG00000103038	predicted gene, 37124 [Source:MGI Symbol;Acc:MGI:5610352]	1.1775e-05	4.20866e-05	3.17823	3.50014	2.61076	2.80973	1.12257	1.75085	1.31228	1.35422	-2.18394
Rad9a	19	4195196	4201662	-	ENSMUSG00000024824	RAD9 checkpoint clamp component A [Source:MGI Symbol;Acc:MGI:1328356]	3.27555e-14	2.61118e-13	9.49782	10.0063	11.7043	12.1424	4.93876	5.3321	4.8843	4.6907	-2.18438
Nop56	2	130274430	130279313	+	ENSMUSG00000027405	NOP56 ribonucleoprotein [Source:MGI Symbol;Acc:MGI:1914384]	2.54761e-31	5.62653e-30	38.2271	41.9333	46.2169	44.3003	19.7485	18.823	19.37	20.1899	-2.18449		Nop56
Bcs1l	1	74588289	74592443	+	ENSMUSG00000026172	BCS1-like (yeast) [Source:MGI Symbol;Acc:MGI:1914071]	3.40968e-22	4.68177e-21	14.0959	15.1357	15.3592	17.4203	6.61397	6.59422	8.17291	7.00302	-2.18471
Stimate	14	30825590	30877210	+	ENSMUSG00000006526	STIM activating enhancer [Source:MGI Symbol;Acc:MGI:1921500]	2.39363e-29	4.7945e-28	9.34736	9.80045	9.6078	9.48295	4.34896	4.42424	4.45065	4.27749	-2.18489
Uqcc2	17	27122663	27133916	-	ENSMUSG00000024208	ubiquinol-cytochrome c reductase complex assembly factor 2 [Source:MGI Symbol;Acc:MGI:1914517]	1.43979e-17	1.47577e-16	84.8889	90.8897	92.184	95.2395	38.8725	46.9932	43.8487	36.4883	-2.1853
Idh1	1	65158616	65186500	-	ENSMUSG00000025950	isocitrate dehydrogenase 1 (NADP+), soluble [Source:MGI Symbol;Acc:MGI:96413]	1.68617e-35	4.47765e-34	51.6675	53.703	56.8201	56.0057	21.9501	23.4107	28.9298	25.5315	-2.18585
Exosc5	7	25659164	25671368	+	ENSMUSG00000061286	exosome component 5 [Source:MGI Symbol;Acc:MGI:107889]	5.17759e-20	6.20931e-19	6.07131	6.81086	6.48243	7.14355	2.94921	3.28292	3.01943	2.8743	-2.18608
Alad	4	62509169	62519918	-	ENSMUSG00000028393	aminolevulinate, delta-, dehydratase [Source:MGI Symbol;Acc:MGI:96853]	3.03257e-26	5.26984e-25	31.5757	34.6122	35.3058	35.5432	15.099	14.4155	18.7031	14.4351	-2.18724
Rilpl2	5	124463265	124478366	-	ENSMUSG00000029401	Rab interacting lysosomal protein-like 2 [Source:MGI Symbol;Acc:MGI:1933112]	1.01791e-09	5.59508e-09	9.678	11.2529	12.7309	11.9816	5.26045	4.3738	6.99747	4.23008	-2.18789
Kat2a	11	100704746	100712465	-	ENSMUSG00000020918	K(lysine) acetyltransferase 2A [Source:MGI Symbol;Acc:MGI:1343101]	1.97919e-27	3.60798e-26	29.0192	30.1633	31.9687	35.307	12.9051	14.2759	16.4756	14.0823	-2.19017
Nabp2	10	128401395	128411492	-	ENSMUSG00000025374	nucleic acid binding protein 2 [Source:MGI Symbol;Acc:MGI:1917167]	3.0997e-15	2.66028e-14	16.6755	16.2272	18.0756	20.1193	8.31018	8.76443	8.34164	7.04541	-2.1902
Coasy	11	101082565	101086619	+	ENSMUSG00000001755	Coenzyme A synthase [Source:MGI Symbol;Acc:MGI:1918993]	1.88777e-34	4.81e-33	14.2335	15.3952	16.209	15.5714	6.74672	6.63664	7.58597	7.05685	-2.19114
Bcap29	12	31590967	31634658	-	ENSMUSG00000020650	B cell receptor associated protein 29 [Source:MGI Symbol;Acc:MGI:101917]	1.32095e-14	1.08077e-13	4.5605	4.5269	4.40769	4.79101	1.58604	2.0678	2.48893	2.19596	-2.19292
Birc5	11	117849251	117855743	+	ENSMUSG00000017716	baculoviral IAP repeat-containing 5 [Source:MGI Symbol;Acc:MGI:1203517]	6.79295e-16	6.10097e-15	16.6476	18.1673	19.1758	19.2946	8.24924	7.74586	10.4296	6.96659	-2.19474
Polrmt	10	79736123	79746581	-	ENSMUSG00000020329	polymerase (RNA) mitochondrial (DNA directed) [Source:MGI Symbol;Acc:MGI:1915843]	2.27695e-33	5.49355e-32	15.915	16.1686	18.1245	17.3402	7.50958	7.83313	7.80405	7.60186	-2.19679		Polrmt
Gm1976	17	94759944	94834799	-	ENSMUSG00000066057	predicted gene 1976 [Source:MGI Symbol;Acc:MGI:3780145]	2.05179e-07	9.00622e-07	2.04739	1.80794	1.59527	1.66245	0.767251	0.841486	0.786331	0.842252	-2.1972
Mterf1b	5	4192367	4197651	+	ENSMUSG00000053178	mitochondrial transcription termination factor 1b [Source:MGI Symbol;Acc:MGI:3704243]	3.56989e-05	0.000120173	3.3955	3.56337	2.57889	2.66301	1.33494	1.18976	1.75799	1.26767	-2.19819
Ptpn14	1	189728268	189876695	+	ENSMUSG00000026604	protein tyrosine phosphatase, non-receptor type 14 [Source:MGI Symbol;Acc:MGI:102467]	6.73796e-36	1.81282e-34	15.2556	14.3059	13.5456	14.3208	6.29077	6.26944	6.99525	6.56268	-2.19878
Xrcc6	15	81987835	82040085	+	ENSMUSG00000022471	X-ray repair complementing defective repair in Chinese hamster cells 6 [Source:MGI Symbol;Acc:MGI:95606]	3.90279e-28	7.36071e-27	12.7223	12.488	13.5215	14.4948	5.37893	5.57559	6.88361	6.36402	-2.19925		Xrcc6
Aifm1	X	48474944	48513563	-	ENSMUSG00000036932	apoptosis-inducing factor, mitochondrion- associated 1 [Source:MGI Symbol;Acc:MGI:1349419]	3.21896e-34	8.10089e-33	24.5475	24.1304	26.7007	24.0326	11.2757	10.5538	12.6505	10.7181	-2.19945		Aifm1
Pex10	4	155067016	155072433	+	ENSMUSG00000029047	peroxisomal biogenesis factor 10 [Source:MGI Symbol;Acc:MGI:2684988]	1.60501e-14	1.30795e-13	5.10169	6.30645	5.86499	5.81426	2.66695	2.78479	2.57866	2.46359	-2.20006
Cmss1	16	57302000	57606864	-	ENSMUSG00000022748	cms small ribosomal subunit 1 [Source:MGI Symbol;Acc:MGI:1913747]	1.768e-13	1.32956e-12	6.09932	6.43538	6.47249	7.16428	2.94871	2.60029	3.61282	2.73381	-2.20009
Trim21	7	102557921	102565486	-	ENSMUSG00000030966	tripartite motif-containing 21 [Source:MGI Symbol;Acc:MGI:106657]	5.38252e-12	3.61937e-11	2.84415	3.11822	3.16905	3.45984	1.38481	1.18948	1.77368	1.37484	-2.20019
Lsm2	17	34981862	34985891	+	ENSMUSG00000007050	LSM2 homolog, U6 small nuclear RNA and mRNA degradation associated [Source:MGI Symbol;Acc:MGI:90676]	2.4131e-16	2.25305e-15	13.4924	13.572	14.8592	15.9917	6.89343	6.6267	7.33131	5.46106	-2.20106
Atp23	10	126868427	126901355	-	ENSMUSG00000025436	ATP23 metallopeptidase and ATP synthase assembly factor homolog [Source:MGI Symbol;Acc:MGI:1916984]	1.04977e-07	4.75331e-07	1.34003	1.59259	1.66113	1.74596	0.566432	0.828232	0.7532	0.732123	-2.2013
Rhob	12	8497661	8500009	-	ENSMUSG00000054364	ras homolog family member B [Source:MGI Symbol;Acc:MGI:107949]	5.83891e-37	1.63736e-35	255.077	274.457	270.973	249.846	120.582	116.322	119.014	121.225	-2.20133
Clpp	17	56990305	56996188	+	ENSMUSG00000002660	caseinolytic mitochondrial matrix peptidase proteolytic subunit [Source:MGI Symbol;Acc:MGI:1858213]	1.02762e-22	1.45582e-21	39.6969	42.1775	42.0263	49.2846	20.2346	19.582	19.8352	19.0112	-2.20161
Tmem19	10	115339674	115362501	-	ENSMUSG00000069520	transmembrane protein 19 [Source:MGI Symbol;Acc:MGI:1914476]	3.47787e-25	5.68531e-24	12.8456	12.9509	12.6783	12.8508	5.15181	5.18803	6.88547	6.08205	-2.20212
Zbtb12	17	34879483	34896867	+	ENSMUSG00000049823	zinc finger and BTB domain containing 12 [Source:MGI Symbol;Acc:MGI:88133]	2.86805e-13	2.11777e-12	8.84041	10.2817	9.63583	11.0831	4.0037	5.14136	4.5897	4.35609	-2.20228
Phb	11	95666957	95680773	+	ENSMUSG00000038845	prohibitin [Source:MGI Symbol;Acc:MGI:97572]	1.16017e-17	1.20266e-16	14.2538	14.9034	16.6323	17.7221	6.4441	6.23072	8.83468	7.32732	-2.20245
Mfsd4b4	10	39890018	39899238	-	ENSMUSG00000096687	major facilitator superfamily domain containing 4B4 [Source:MGI Symbol;Acc:MGI:3035041]	5.53839e-14	4.33894e-13	2.95334	3.21411	3.1024	3.17962	1.19597	1.38509	1.53675	1.53324	-2.20304
Trex1	9	109057933	109059734	-	ENSMUSG00000049734	three prime repair exonuclease 1 [Source:MGI Symbol;Acc:MGI:1328317]	2.75954e-14	2.20988e-13	11.0393	11.462	11.9319	11.9826	4.6465	5.54084	5.13544	5.73969	-2.20372
Cavin3	7	105480083	105482300	-	ENSMUSG00000037060	caveolae associated 3 [Source:MGI Symbol;Acc:MGI:1923422]	2.25034e-25	3.7108e-24	81.5683	86.8887	84.8346	96.9435	39.3549	41.3868	38.2724	39.882	-2.20418
Mtg2	2	180070588	180085902	+	ENSMUSG00000039069	mitochondrial ribosome associated GTPase 2 [Source:MGI Symbol;Acc:MGI:106565]	3.07669e-23	4.48561e-22	4.09492	4.74266	4.50905	4.86001	2.07366	1.92164	2.22635	2.03515	-2.20505
Mgmt	7	136894614	137130266	+	ENSMUSG00000054612	O-6-methylguanine-DNA methyltransferase [Source:MGI Symbol;Acc:MGI:96977]	1.91479e-07	8.44263e-07	1.93796	2.27651	1.90213	2.11709	1.03025	0.749867	1.12005	0.832263	-2.20598
Lage3	X	74351276	74353618	-	ENSMUSG00000015289	L antigen family, member 3 [Source:MGI Symbol;Acc:MGI:1913442]	1.13679e-18	1.25703e-17	14.7778	17.1326	16.0869	17.0425	6.97074	7.86163	8.10561	6.53091	-2.20707
Cd3eap	7	19356014	19359483	-	ENSMUSG00000047649	CD3E antigen, epsilon polypeptide associated protein [Source:MGI Symbol;Acc:MGI:1917583]	2.45349e-24	3.8054e-23	10.8111	10.741	10.7764	11.9741	4.95032	5.03839	5.2449	4.8326	-2.20782
Gcsh	8	116981810	116993537	-	ENSMUSG00000034424	glycine cleavage system protein H (aminomethyl carrier) [Source:MGI Symbol;Acc:MGI:1915383]	6.57239e-19	7.36714e-18	41.5769	46.3828	47.2664	48.5552	19.8503	17.7685	26.2675	19.3418	-2.20816
Trim45	3	100922202	100936920	+	ENSMUSG00000033233	tripartite motif-containing 45 [Source:MGI Symbol;Acc:MGI:1918187]	2.8453e-11	1.80447e-10	1.45659	1.59535	1.73861	1.52896	0.695697	0.736289	0.795836	0.631581	-2.21008	Trim45
Bscl2	19	8837467	8848683	+	ENSMUSG00000071657	Berardinelli-Seip congenital lipodystrophy 2 (seipin) [Source:MGI Symbol;Acc:MGI:1298392]	1.71961e-23	2.55722e-22	10.3859	11.3475	11.2895	10.7717	4.76533	4.38975	6.04643	4.59631	-2.21209
Rcc1	4	132331919	132353605	-	ENSMUSG00000028896	regulator of chromosome condensation 1 [Source:MGI Symbol;Acc:MGI:1913989]	6.55721e-33	1.53672e-31	20.709	19.9005	22.8493	23.8919	9.86943	9.36575	10.4254	9.82289	-2.21233		Rcc1
Pcyox1l	18	61696837	61707635	-	ENSMUSG00000024579	prenylcysteine oxidase 1 like [Source:MGI Symbol;Acc:MGI:3606062]	9.03643e-12	5.97485e-11	14.3745	15.0454	16.9025	19.2574	8.1866	6.37321	8.82884	6.25287	-2.21243
Klf2	8	72319033	72321656	+	ENSMUSG00000055148	Kruppel-like factor 2 (lung) [Source:MGI Symbol;Acc:MGI:1342772]	2.61421e-15	2.25465e-14	14.0649	15.1157	14.3585	14.0936	6.80011	6.75591	5.71781	6.76364	-2.21345
Rnft2	5	118190736	118245116	-	ENSMUSG00000032850	ring finger protein, transmembrane 2 [Source:MGI Symbol;Acc:MGI:2442859]	2.30598e-08	1.1211e-07	1.63641	1.73257	1.74007	1.53956	0.812958	0.859155	0.629406	0.700508	-2.21471
Hist2h2ab	3	96219865	96220308	+	ENSMUSG00000063689	histone cluster 2, H2ab [Source:MGI Symbol;Acc:MGI:2448314]	1.79081e-08	8.7707e-08	47.5044	48.1747	44.1812	55.7937	21.8245	26.8821	22.8436	16.7804	-2.21502
Tmc7	7	118535841	118584736	-	ENSMUSG00000042246	transmembrane channel-like gene family 7 [Source:MGI Symbol;Acc:MGI:2443317]	1.99821e-11	1.28117e-10	1.80905	1.80963	1.68874	1.71826	0.730774	0.70605	0.804373	0.930606	-2.21504
Rbks	5	31624439	31697627	-	ENSMUSG00000029136	ribokinase [Source:MGI Symbol;Acc:MGI:1918586]	0.000957414	0.00261139	1.08607	1.46825	1.49104	1.51245	0.675806	0.494486	0.842679	0.496057	-2.21513
Plekhg4	8	105373274	105382862	+	ENSMUSG00000014782	pleckstrin homology domain containing, family G (with RhoGef domain) member 4 [Source:MGI Symbol;Acc:MGI:2142544]	2.40994e-06	9.34167e-06	33.1767	41.1604	51.8766	24.2673	16.7978	14.7991	19.4567	16.8661	-2.21557		Plekhg4
Xkr8	4	132724897	132732546	-	ENSMUSG00000037752	X-linked Kx blood group related 8 [Source:MGI Symbol;Acc:MGI:2685877]	8.61269e-11	5.21673e-10	2.33002	2.39117	2.20058	2.35022	1.19276	0.934651	1.15588	0.901166	-2.21582
Ptges2	2	32395896	32405772	+	ENSMUSG00000026820	prostaglandin E synthase 2 [Source:MGI Symbol;Acc:MGI:1917592]	1.05623e-22	1.4929e-21	7.87745	8.46939	8.73068	9.99177	4.13368	3.57794	4.22412	3.88571	-2.21657
Anln	9	22332012	22389188	-	ENSMUSG00000036777	anillin, actin binding protein [Source:MGI Symbol;Acc:MGI:1920174]	1.70579e-13	1.28587e-12	28.4624	27.5518	29.2319	30.3154	10.1902	10.8265	15.9868	15.1305	-2.21662
Nubp2	17	24882611	24886349	-	ENSMUSG00000039183	nucleotide binding protein 2 [Source:MGI Symbol;Acc:MGI:1347072]	1.05202e-26	1.8544e-25	20.5498	22.2896	21.1448	23.5665	10.2163	9.29733	10.8174	9.1638	-2.21676
Fem1a	17	56256810	56263610	+	ENSMUSG00000043683	feminization 1 homolog a (C. elegans) [Source:MGI Symbol;Acc:MGI:1335089]	0	0	19.6955	20.5298	20.9417	21.1341	9.03652	9.03132	9.33236	9.72258	-2.217
Tctex1d2	16	32419702	32429099	+	ENSMUSG00000014075	Tctex1 domain containing 2 [Source:MGI Symbol;Acc:MGI:1913311]	1.91671e-07	8.44959e-07	2.49582	2.94816	2.57587	2.8883	1.15637	1.44609	1.34448	0.969487	-2.21871
Katnb1	8	95081186	95103149	+	ENSMUSG00000031787	katanin p80 (WD40-containing) subunit B 1 [Source:MGI Symbol;Acc:MGI:1921437]	2.38198e-23	3.50189e-22	7.12469	7.5886	8.08183	8.31084	3.14815	3.32433	3.55128	3.99515	-2.21886
Nagpa	16	5195289	5204012	-	ENSMUSG00000023143	N-acetylglucosamine-1-phosphodiester alpha-N- acetylglucosaminidase [Source:MGI Symbol;Acc:MGI:1351598]	4.10066e-22	5.6117e-21	12.079	12.715	12.9352	14.2674	5.58256	5.00343	6.86788	5.97569	-2.21927
Gm28151	1	46849529	46850479	-	ENSMUSG00000100213	predicted gene 28151 [Source:MGI Symbol;Acc:MGI:5578857]	3.53825e-05	0.000119157	3.18389	2.70272	3.19801	2.92527	1.21488	1.34471	1.466	1.38453	-2.2199
Rpusd2	2	119034790	119039769	+	ENSMUSG00000027324	RNA pseudouridylate synthase domain containing 2 [Source:MGI Symbol;Acc:MGI:1918066]	3.65547e-13	2.67504e-12	4.92084	4.89117	6.22648	5.87462	2.2863	2.19108	2.74351	2.64652	-2.22076
Amacr	15	10981756	10996626	+	ENSMUSG00000022244	alpha-methylacyl-CoA racemase [Source:MGI Symbol;Acc:MGI:1098273]	9.13183e-20	1.08037e-18	6.39039	6.35992	6.76884	6.74818	3.0176	2.86997	2.96915	2.96989	-2.22103
Gm43513	5	100814210	100815285	-	ENSMUSG00000105607	predicted gene 43513 [Source:MGI Symbol;Acc:MGI:5663650]	0.000432904	0.00124629	2.04656	2.08672	2.11987	1.96986	0.900563	1.18849	0.777416	0.835687	-2.22114
Asb13	13	3634032	3653822	+	ENSMUSG00000033781	ankyrin repeat and SOCS box-containing 13 [Source:MGI Symbol;Acc:MGI:2145525]	2.52844e-12	1.74368e-11	2.56384	2.68329	2.74535	2.90974	1.32636	1.34321	1.11766	1.11909	-2.22207
Gm44710	7	28378980	28392514	+	ENSMUSG00000109455	predicted gene 44710 [Source:MGI Symbol;Acc:MGI:5753286]	0.0138118	0.0302347	3.50652	2.82263	3.16399	3.58605	1.81995	2.22146	0.888003	0.954564	-2.22285
Dolpp1	2	30392254	30400529	+	ENSMUSG00000026856	dolichyl pyrophosphate phosphatase 1 [Source:MGI Symbol;Acc:MGI:1914093]	6.3968e-29	1.25366e-27	10.7278	11.8065	11.7965	11.176	5.18752	4.98635	5.27178	5.0163	-2.22397
Riox1	12	83950608	83952951	+	ENSMUSG00000046791	ribosomal oxygenase 1 [Source:MGI Symbol;Acc:MGI:1919202]	6.96922e-26	1.18424e-24	11.7433	12.2258	12.4429	12.3063	5.04028	5.45571	5.53146	5.87757	-2.22407
Ankrd9	12	110975353	110979040	-	ENSMUSG00000037904	ankyrin repeat domain 9 [Source:MGI Symbol;Acc:MGI:1921501]	6.48041e-07	2.69691e-06	1.39373	1.52392	1.63615	1.60351	0.613295	0.833905	0.639728	0.680904	-2.2246
Plk1	7	122159439	122169873	+	ENSMUSG00000030867	polo like kinase 1 [Source:MGI Symbol;Acc:MGI:97621]	5.10683e-30	1.05744e-28	48.0989	47.4927	50.73	57.3205	21.016	21.57	26.3902	22.5632	-2.22464
Naa10	X	73916873	73921944	-	ENSMUSG00000031388	N(alpha)-acetyltransferase 10, NatA catalytic subunit [Source:MGI Symbol;Acc:MGI:1915255]	3.28032e-26	5.69231e-25	16.3545	17.7533	18.2096	20.4624	7.17067	7.86858	9.16903	8.50266	-2.22494
4930577N17Rik	3	51276759	51278383	+	ENSMUSG00000087440	RIKEN cDNA 4930577N17 gene [Source:MGI Symbol;Acc:MGI:1914996]	0.0011959	0.00320628	1.16457	1.54536	1.36625	1.36549	0.802727	0.691575	0.514769	0.434778	-2.22668
Telo2	17	25099570	25115967	-	ENSMUSG00000024170	telomere maintenance 2 [Source:MGI Symbol;Acc:MGI:1918968]	1.26521e-14	1.03689e-13	7.22451	8.54276	8.42951	8.88144	3.38432	4.13852	3.33478	3.99523	-2.22706
Tsen2	6	115544664	115578628	+	ENSMUSG00000042389	tRNA splicing endonuclease subunit 2 [Source:MGI Symbol;Acc:MGI:2141599]	1.01252e-28	1.95624e-27	4.16582	4.14886	4.38419	4.59167	1.84266	1.91019	2.08658	1.92255	-2.22759
Jpx	X	103493556	103565696	+	ENSMUSG00000097571	Jpx transcript, Xist activator (non-protein coding) [Source:MGI Symbol;Acc:MGI:2180008]	1.00686e-08	5.05534e-08	1.5129	1.407	1.44841	1.50159	0.71934	0.783362	0.593109	0.53915	-2.2277
Cbx4	11	119077573	119086221	-	ENSMUSG00000039989	chromobox 4 [Source:MGI Symbol;Acc:MGI:1195985]	1.17323e-14	9.63118e-14	25.644	26.4474	27.5236	25.4266	11.5886	13.5744	10.3693	11.6191	-2.22776
Dtwd1	2	126152141	126165279	+	ENSMUSG00000023330	DTW domain containing 1 [Source:MGI Symbol;Acc:MGI:1916435]	5.59617e-07	2.34523e-06	5.63267	6.39016	5.83481	6.35379	2.42942	2.29642	3.97595	2.16474	-2.22807
Gtse1	15	85859745	85876573	+	ENSMUSG00000022385	G two S phase expressed protein 1 [Source:MGI Symbol;Acc:MGI:1352755]	5.24102e-26	8.99293e-25	17.3545	18.6506	19.621	19.5907	7.66593	7.5893	10.2198	8.28037	-2.22829
Gcat	15	79030874	79042531	+	ENSMUSG00000006378	glycine C-acetyltransferase (2-amino-3- ketobutyrate-coenzyme A ligase) [Source:MGI Symbol;Acc:MGI:1349389]	4.31579e-13	3.14326e-12	5.4928	5.61605	6.08669	7.33743	2.94364	2.68463	2.82286	2.55796	-2.22843
Tmem69	4	116551633	116555936	-	ENSMUSG00000055900	transmembrane protein 69 [Source:MGI Symbol;Acc:MGI:3045357]	4.46884e-14	3.5326e-13	10.1278	10.9664	11.0099	11.9411	3.8008	4.645	5.96344	5.35496	-2.22853		Tmem69
Aldh3b1	19	3913491	3929808	-	ENSMUSG00000024885	aldehyde dehydrogenase 3 family, member B1 [Source:MGI Symbol;Acc:MGI:1914939]	3.47467e-08	1.65261e-07	2.57301	2.5847	2.60131	2.65464	1.12938	0.94702	1.27764	1.31847	-2.22871
Nap1l5	6	58905233	58907076	-	ENSMUSG00000055430	nucleosome assembly protein 1-like 5 [Source:MGI Symbol;Acc:MGI:1923555]	0.0014588	0.00385717	1.86593	1.45795	1.97916	2.47848	0.525491	1.11381	0.737154	1.11459	-2.22899
Ccdc142	6	83101601	83108394	+	ENSMUSG00000107499	coiled-coil domain containing 142 [Source:MGI Symbol;Acc:MGI:3045292]	2.69629e-05	9.22589e-05	1.76756	1.8715	1.80197	1.9205	0.833953	1.05032	0.911722	0.506055	-2.22938
Pycrl	15	75916477	75921560	-	ENSMUSG00000022571	pyrroline-5-carboxylate reductase-like [Source:MGI Symbol;Acc:MGI:1913444]	5.16373e-21	6.60253e-20	26.2619	26.4767	29.5954	32.0794	13.1097	13.0524	13.1451	11.9919	-2.23032
Tmem192	8	64947185	64969033	+	ENSMUSG00000025521	transmembrane protein 192 [Source:MGI Symbol;Acc:MGI:1920317]	2.17673e-17	2.20704e-16	11.5807	13.4719	11.7308	12.7931	4.91957	4.96026	6.27374	6.07418	-2.23038
Cep131	11	120064430	120086827	-	ENSMUSG00000039781	centrosomal protein 131 [Source:MGI Symbol;Acc:MGI:107440]	8.76624e-13	6.23832e-12	6.88514	7.2144	7.76791	8.44155	3.61707	3.78118	3.02803	3.15864	-2.23108
Bbs2	8	94067954	94098928	-	ENSMUSG00000031755	Bardet-Biedl syndrome 2 (human) [Source:MGI Symbol;Acc:MGI:2135267]	1.23928e-20	1.535e-19	7.02496	8.41425	7.86276	7.48185	3.20803	3.35906	3.86332	3.36565	-2.23135
Ndufaf3	9	108565537	108567434	-	ENSMUSG00000070283	NADH:ubiquinone oxidoreductase complex assembly factor 3 [Source:MGI Symbol;Acc:MGI:1913956]	1.09547e-11	7.18128e-11	7.18487	8.12245	7.75827	8.50307	4.04523	3.41616	3.80227	2.88409	-2.23136
Mest	6	30723547	30748465	+	ENSMUSG00000051855	mesoderm specific transcript [Source:MGI Symbol;Acc:MGI:96968]	5.71923e-20	6.84217e-19	77.4589	75.8098	79.1588	88.1221	31.8278	31.2669	45.7035	34.8413	-2.23162
Dars2	1	161040601	161070658	-	ENSMUSG00000026709	aspartyl-tRNA synthetase 2 (mitochondrial) [Source:MGI Symbol;Acc:MGI:2442510]	9.28043e-26	1.56075e-24	7.64322	7.88208	8.38336	8.58714	3.47227	3.43137	4.32741	3.32579	-2.23234
Jrk	15	74702301	74709535	-	ENSMUSG00000046380	jerky [Source:MGI Symbol;Acc:MGI:106214]	2.50349e-24	3.88048e-23	4.65589	4.98702	5.43518	5.01894	2.25412	2.25772	2.25691	2.23313	-2.23253
Fuom	7	140096770	140102441	-	ENSMUSG00000025466	fucose mutarotase [Source:MGI Symbol;Acc:MGI:1916314]	9.22941e-12	6.09588e-11	3.77518	4.55975	3.95035	4.40294	2.01611	1.88312	1.66175	1.9139	-2.23257	Fuom
Scrn3	2	73312601	73337818	+	ENSMUSG00000008226	secernin 3 [Source:MGI Symbol;Acc:MGI:1921866]	3.06369e-16	2.84211e-15	5.08077	4.83496	5.31834	5.03479	2.09762	1.89133	2.88099	2.20098	-2.23449
Gm10053	19	24875686	24876631	+	ENSMUSG00000058927	predicted gene 10053 [Source:MGI Symbol;Acc:MGI:3704493]	5.50829e-21	7.02476e-20	34.5532	34.353	39.7685	41.5903	17.374	16.3856	18.0166	15.4461	-2.23534
Tmem101	11	102152546	102156404	-	ENSMUSG00000020921	transmembrane protein 101 [Source:MGI Symbol;Acc:MGI:1923797]	6.77221e-13	4.86588e-12	12.905	15.5392	14.5369	15.666	7.43176	6.73032	6.6397	5.43448	-2.23535
Iqce	5	140661827	140702378	-	ENSMUSG00000036555	IQ motif containing E [Source:MGI Symbol;Acc:MGI:1921489]	1.36663e-12	9.59455e-12	3.2444	3.62024	3.3579	3.77763	1.55122	1.81253	1.34355	1.55275	-2.23643
Pigw	11	84876315	84880285	-	ENSMUSG00000045140	phosphatidylinositol glycan anchor biosynthesis, class W [Source:MGI Symbol;Acc:MGI:1917575]	1.76304e-14	1.4315e-13	4.00354	4.03211	4.25093	4.15644	1.93643	1.77241	1.78543	1.85659	-2.23688
Tm7sf2	19	6062821	6068373	-	ENSMUSG00000024799	transmembrane 7 superfamily member 2 [Source:MGI Symbol;Acc:MGI:1920416]	1.937e-21	2.5389e-20	7.24415	8.74967	8.84832	8.56726	3.56358	3.81096	4.11632	3.44264	-2.23721
Prkd1	12	50341231	50649098	-	ENSMUSG00000002688	protein kinase D1 [Source:MGI Symbol;Acc:MGI:99879]	5.09087e-30	1.05502e-28	10.7754	10.9666	11.9554	11.8856	4.46866	5.01772	5.59116	5.2923	-2.23777
Trip13	13	73911347	73937784	-	ENSMUSG00000021569	thyroid hormone receptor interactor 13 [Source:MGI Symbol;Acc:MGI:1916966]	4.33046e-21	5.54864e-20	12.2885	12.9508	14.1904	13.9169	5.18466	5.30162	7.35832	5.99368	-2.23786		Trip13
Mrps12	7	28739641	28741820	-	ENSMUSG00000045948	mitochondrial ribosomal protein S12 [Source:MGI Symbol;Acc:MGI:1346333]	3.11663e-16	2.88685e-15	40.5614	40.0827	46.263	49.2633	20.5699	18.9289	22.7222	16.4894	-2.23821
Ccne2	4	11191351	11204779	+	ENSMUSG00000028212	cyclin E2 [Source:MGI Symbol;Acc:MGI:1329034]	2.68674e-12	1.84766e-11	10.6718	11.9442	12.6525	13.8348	4.54272	4.53493	7.24009	5.61425	-2.23889		Ccne2
Mrpl12	11	120484613	120489065	+	ENSMUSG00000039640	mitochondrial ribosomal protein L12 [Source:MGI Symbol;Acc:MGI:1926273]	1.765e-27	3.22711e-26	53.4533	58.7207	60.4688	62.129	22.9407	23.2968	30.2585	28.3201	-2.23985
Mrpl42	10	95480805	95501940	-	ENSMUSG00000062981	mitochondrial ribosomal protein L42 [Source:MGI Symbol;Acc:MGI:1333774]	1.83395e-15	1.59743e-14	7.09274	8.54533	8.38383	8.46394	3.00626	3.52578	4.52479	3.44518	-2.24009
Espl1	15	102296266	102324357	+	ENSMUSG00000058290	extra spindle pole bodies 1, separase [Source:MGI Symbol;Acc:MGI:2146156]	2.4216e-41	7.89087e-40	8.5341	8.36094	8.7843	8.90319	3.95741	3.57446	4.23476	3.67062	-2.2402
Ndufs7	10	80249121	80256794	+	ENSMUSG00000020153	NADH:ubiquinone oxidoreductase core subunit S7 [Source:MGI Symbol;Acc:MGI:1922656]	2.55904e-18	2.77714e-17	44.3015	45.244	45.6019	50.6604	22.5613	21.4738	21.2208	17.6834	-2.24029
Tnfrsf25	4	152115934	152120119	+	ENSMUSG00000024793	tumor necrosis factor receptor superfamily, member 25 [Source:MGI Symbol;Acc:MGI:1934667]	0.000155286	0.000478496	1.75288	2.32249	2.27063	2.23988	0.9657	1.34449	0.688817	0.832122	-2.24108
Cenpw	10	30194569	30200560	-	ENSMUSG00000075266	centromere protein W [Source:MGI Symbol;Acc:MGI:1913561]	5.24732e-10	2.95509e-09	3.67691	3.82362	4.1456	4.4986	1.48688	2.20862	1.9368	1.57101	-2.24129		Cenpw
Adamtsl5	10	80339110	80348412	-	ENSMUSG00000043822	ADAMTS-like 5 [Source:MGI Symbol;Acc:MGI:1913798]	2.34343e-08	1.1375e-07	4.19713	4.54228	4.97224	4.32038	2.07579	2.33891	1.49839	2.12871	-2.24229
Ndufa5	6	24518666	24528013	-	ENSMUSG00000023089	NADH:ubiquinone oxidoreductase subunit A5 [Source:MGI Symbol;Acc:MGI:1915452]	7.68533e-16	6.88984e-15	17.4373	20.3828	20.688	20.6347	8.55898	9.72557	8.44335	8.55758	-2.24293
Mad2l2	4	148130384	148145699	+	ENSMUSG00000029003	MAD2 mitotic arrest deficient-like 2 [Source:MGI Symbol;Acc:MGI:1919140]	1.62791e-29	3.29844e-28	22.7154	23.8084	24.7875	26.6007	9.5519	10.5674	12.6549	10.8762	-2.24309
Ippk	13	49421249	49464573	+	ENSMUSG00000021385	inositol 1,3,4,5,6-pentakisphosphate 2- kinase [Source:MGI Symbol;Acc:MGI:1922928]	2.82527e-09	1.50116e-08	13.6392	16.9947	16.0659	10.6258	6.04057	5.37443	6.78902	7.35218	-2.24312
Gdpgp1	7	80232865	80242061	+	ENSMUSG00000050973	GDP-D-glucose phosphorylase 1 [Source:MGI Symbol;Acc:MGI:2443429]	2.26427e-10	1.31936e-09	1.93846	1.9818	2.13451	2.3797	0.747347	0.999098	1.04005	0.973624	-2.24314
B3galt4	17	33949909	33951488	-	ENSMUSG00000067370	UDP-Gal:betaGlcNAc beta 1,3- galactosyltransferase, polypeptide 4 [Source:MGI Symbol;Acc:MGI:1859517]	2.78465e-05	9.50835e-05	2.76569	3.73969	2.48309	2.70395	1.53324	1.27538	1.34563	1.05693	-2.24372
Hist1h2ac	13	23681467	23683948	-	ENSMUSG00000069270	histone cluster 1, H2ac [Source:MGI Symbol;Acc:MGI:2448287]	3.37006e-10	1.9339e-09	68.3441	68.8953	78.6182	91.055	37.1343	37.0658	36.9465	25.5284	-2.24557
Hapln3	7	79115102	79131018	-	ENSMUSG00000030606	hyaluronan and proteoglycan link protein 3 [Source:MGI Symbol;Acc:MGI:1914916]	1.07865e-06	4.35883e-06	1.51813	1.70719	2.39807	2.21542	0.869939	0.73908	0.892933	0.987287	-2.24657
Snrpf	10	93583029	93589706	-	ENSMUSG00000020018	small nuclear ribonucleoprotein polypeptide F [Source:MGI Symbol;Acc:MGI:1917128]	7.34621e-06	2.69639e-05	42.8398	47.1119	47.0855	51.7736	26.1449	25.6097	18.7022	13.5768	-2.24685
Cers4	8	4493026	4531680	+	ENSMUSG00000008206	ceramide synthase 4 [Source:MGI Symbol;Acc:MGI:1914510]	8.21983e-21	1.03219e-19	2.04527	2.06689	2.23684	2.28187	0.896485	0.976385	0.91512	1.05267	-2.24724
Psmb10	8	105935735	105938444	-	ENSMUSG00000031897	proteasome (prosome, macropain) subunit, beta type 10 [Source:MGI Symbol;Acc:MGI:1096380]	2.97869e-12	2.041e-11	11.6845	12.8744	12.1117	15.5976	5.83633	4.77298	7.21613	5.42458	-2.24809
Hist1h1e	13	23620629	23622558	-	ENSMUSG00000051627	histone cluster 1, H1e [Source:MGI Symbol;Acc:MGI:1931527]	1.57868e-20	1.94556e-19	280.664	296.125	311.789	347.896	143.343	142.318	145.9	118.34	-2.24854
Ccdc181	1	164275585	164287847	+	ENSMUSG00000026578	coiled-coil domain containing 181 [Source:MGI Symbol;Acc:MGI:1922145]	9.16366e-10	5.05846e-09	3.31641	4.16303	3.83947	4.26772	1.58137	1.62397	1.80752	1.91777	-2.24895
Snhg20	11	117076008	117078955	+	ENSMUSG00000086859	small nucleolar RNA host gene 20 [Source:MGI Symbol;Acc:MGI:1924222]	1.49352e-06	5.93369e-06	7.27548	9.16432	8.84645	8.09293	4.14698	4.71403	2.80579	3.17121	-2.24957
2310034G01Rik	19	46348201	46350302	-	ENSMUSG00000099655	RIKEN cDNA 2310034G01 gene [Source:MGI Symbol;Acc:MGI:1922829]	0.00181371	0.0047103	2.13012	2.66817	2.81316	1.56787	1.38437	0.592712	1.16773	0.935594	-2.24961
Slc29a1	17	45585200	45599606	-	ENSMUSG00000023942	solute carrier family 29 (nucleoside transporters), member 1 [Source:MGI Symbol;Acc:MGI:1927073]	9.82663e-35	2.52477e-33	29.214	28.9907	32.7274	33.0769	12.7765	14.2516	14.7052	13.3569	-2.25102
Ubqln2	X	153498227	153501570	+	ENSMUSG00000050148	ubiquilin 2 [Source:MGI Symbol;Acc:MGI:1860283]	1.33837e-37	3.83641e-36	67.2824	63.4869	72.4403	75.338	28.0078	28.9366	34.333	32.46	-2.25112
Egln2	7	27158658	27166802	-	ENSMUSG00000058709	egl-9 family hypoxia-inducible factor 2 [Source:MGI Symbol;Acc:MGI:1932287]	2.4958e-23	3.66068e-22	47.2615	51.9756	51.1592	50.7182	22.0289	24.3446	21.037	21.918	-2.2514
Nfasc	1	132564690	132741797	-	ENSMUSG00000026442	neurofascin [Source:MGI Symbol;Acc:MGI:104753]	6.14522e-15	5.14801e-14	1.35977	1.45786	1.18685	1.51484	0.548042	0.59176	0.652976	0.658405	-2.2517
Aurkb	11	69045647	69051664	+	ENSMUSG00000020897	aurora kinase B [Source:MGI Symbol;Acc:MGI:107168]	5.36278e-19	6.0444e-18	28.9301	30.9877	33.7373	36.3895	14.2575	13.1936	17.6637	12.6342	-2.25189
Cenpx	11	120710942	120713738	-	ENSMUSG00000025144	centromere protein X [Source:MGI Symbol;Acc:MGI:894324]	7.65987e-18	8.04926e-17	35.9412	37.0323	37.0209	41.2056	16.6796	15.8319	20.5177	14.104	-2.25224
Dph2	4	117888643	117892032	-	ENSMUSG00000028540	DPH2 homolog [Source:MGI Symbol;Acc:MGI:1914978]	6.64242e-13	4.77822e-12	6.00716	6.06472	6.11273	5.82574	2.20173	3.08226	2.55367	2.81927	-2.25303		Dph2
Fam57b	7	126797668	126830219	+	ENSMUSG00000058966	family with sequence similarity 57, member B [Source:MGI Symbol;Acc:MGI:1916202]	1.93734e-07	8.53439e-07	1.23291	1.41148	1.56123	1.41394	0.757702	0.521946	0.602308	0.612089	-2.25319
Pde4a	9	21165714	21213248	+	ENSMUSG00000032177	phosphodiesterase 4A, cAMP specific [Source:MGI Symbol;Acc:MGI:99558]	4.41735e-25	7.15908e-24	4.46334	4.36882	4.95827	5.02722	2.01562	2.18186	2.12175	2.03048	-2.25369
Habp4	13	64161824	64186537	+	ENSMUSG00000021476	hyaluronic acid binding protein 4 [Source:MGI Symbol;Acc:MGI:1891713]	1.44488e-22	2.02242e-21	4.41487	4.26459	4.87222	5.00911	1.96704	2.08865	2.11257	2.06629	-2.25402
Mn1	5	111417362	111457033	+	ENSMUSG00000070576	meningioma 1 [Source:MGI Symbol;Acc:MGI:1261813]	2.86519e-19	3.29289e-18	4.69016	4.66141	5.42966	4.98205	2.09439	2.36198	2.06413	2.2443	-2.25485
1700021F05Rik	10	43525133	43540994	-	ENSMUSG00000019797	RIKEN cDNA 1700021F05 gene [Source:MGI Symbol;Acc:MGI:1915101]	5.95187e-22	8.05078e-21	6.0656	6.2212	6.70542	6.28614	2.83504	2.54541	3.28257	2.5437	-2.25564
Nfatc2ip	7	126382854	126396737	-	ENSMUSG00000030722	nuclear factor of activated T cells, cytoplasmic, calcineurin dependent 2 interacting protein [Source:MGI Symbol;Acc:MGI:1329015]	1.21974e-24	1.92716e-23	8.0129	7.56901	8.68945	9.04201	3.52014	3.54579	4.05328	3.64935	-2.2557		Nfatc2ip
Tonsl	15	76626002	76639958	-	ENSMUSG00000059323	tonsoku-like, DNA repair protein [Source:MGI Symbol;Acc:MGI:1919999]	2.45726e-25	4.04114e-24	5.29724	5.80618	6.19185	5.82709	2.29362	2.45524	2.77792	2.72155	-2.25621
Slc25a10	11	120491840	120499187	+	ENSMUSG00000025792	solute carrier family 25 (mitochondrial carrier, dicarboxylate transporter), member 10 [Source:MGI Symbol;Acc:MGI:1353497]	2.67293e-17	2.69456e-16	11.124	10.5775	11.4786	12.6242	5.86819	4.64352	4.96331	4.82411	-2.25647
Def8	8	123423527	123463270	+	ENSMUSG00000001482	differentially expressed in FDCP 8 [Source:MGI Symbol;Acc:MGI:1346331]	8.49367e-24	1.28094e-22	14.6748	15.8307	17.2488	18.4675	6.37504	6.76051	8.42888	7.78086	-2.25664
Rad1	15	10486018	10499063	+	ENSMUSG00000022248	RAD1 checkpoint DNA exonuclease [Source:MGI Symbol;Acc:MGI:1316678]	2.1495e-13	1.60751e-12	1.79478	2.16387	2.17001	2.46596	0.906555	0.848356	1.14453	0.907011	-2.25791
Trmt61a	12	111678105	111683902	+	ENSMUSG00000060950	tRNA methyltransferase 61A [Source:MGI Symbol;Acc:MGI:2443487]	1.58547e-14	1.29245e-13	10.6066	10.6493	10.7127	11.1211	5.46864	4.90573	4.28335	4.42182	-2.25842
Igdcc4	9	65101486	65137940	+	ENSMUSG00000032816	immunoglobulin superfamily, DCC subclass, member 4 [Source:MGI Symbol;Acc:MGI:1858497]	2.93188e-33	7.01848e-32	16.6795	17.3285	19.0543	18.0629	8.05454	6.95665	9.06185	7.40108	-2.2598
Tspyl4	10	34297442	34301320	+	ENSMUSG00000039485	TSPY-like 4 [Source:MGI Symbol;Acc:MGI:106393]	4.77481e-11	2.96231e-10	3.56584	3.42733	3.52036	3.8164	1.18179	1.72831	1.60838	1.82138	-2.2603
Cuta	17	26933819	26939569	-	ENSMUSG00000024194	cutA divalent cation tolerance homolog [Source:MGI Symbol;Acc:MGI:1914925]	4.03797e-18	4.32662e-17	13.1191	14.1398	15.5969	15.4965	6.31787	6.66245	7.45543	5.36669	-2.2615
L3mbtl2	15	81663889	81688315	+	ENSMUSG00000022394	L3MBTL2 polycomb repressive complex 1 subunit [Source:MGI Symbol;Acc:MGI:2443584]	4.72917e-40	1.47259e-38	8.45001	8.47297	8.85535	9.21405	3.83665	3.44825	4.17429	4.01361	-2.26154
Hirip3	7	126861972	126865377	+	ENSMUSG00000042606	HIRA interacting protein 3 [Source:MGI Symbol;Acc:MGI:2142364]	1.49871e-12	1.05008e-11	11.9716	11.1659	14.0375	15.5093	5.42205	6.63473	5.93534	5.30156	-2.26174
Arhgap33	7	30522226	30535060	-	ENSMUSG00000036882	Rho GTPase activating protein 33 [Source:MGI Symbol;Acc:MGI:2673998]	1.78277e-06	7.00686e-06	2.13436	2.41398	2.27984	2.31505	0.977835	1.3508	0.738103	0.974983	-2.26221
Slf1	13	77043088	77135473	-	ENSMUSG00000021597	SMC5-SMC6 complex localization factor 1 [Source:MGI Symbol;Acc:MGI:2145448]	1.47894e-11	9.59119e-11	11.7423	12.8804	16.3624	15.109	5.13952	4.99474	7.79343	6.86408	-2.26261		Slf1
Ano1	7	144588549	144751974	-	ENSMUSG00000031075	anoctamin 1, calcium activated chloride channel [Source:MGI Symbol;Acc:MGI:2142149]	4.52901e-26	7.79847e-25	183.175	189.138	185.976	171.781	72.032	70.7641	98.1263	81.3452	-2.26541
B9d1	11	61505144	61512931	+	ENSMUSG00000001039	B9 protein domain 1 [Source:MGI Symbol;Acc:MGI:1351471]	5.04636e-08	2.35852e-07	6.86859	7.30707	6.93029	9.50095	3.53276	3.64897	3.80704	2.51995	-2.26571
Mettl8	2	70964561	71055583	-	ENSMUSG00000041975	methyltransferase like 8 [Source:MGI Symbol;Acc:MGI:2385142]	2.53077e-20	3.08329e-19	3.65974	4.0085	3.88183	4.12645	1.47239	1.64873	2.04988	1.74522	-2.26664
Cad	5	31054780	31078479	+	ENSMUSG00000013629	carbamoyl-phosphate synthetase 2, aspartate transcarbamylase, and dihydroorotase [Source:MGI Symbol;Acc:MGI:1916969]	8.17729e-16	7.31485e-15	74.5298	74.2218	82.7877	69.9355	35.1152	26.714	41.2176	29.7635	-2.26997		Cad
Spdl1	11	34809190	34833641	-	ENSMUSG00000069910	spindle apparatus coiled-coil protein 1 [Source:MGI Symbol;Acc:MGI:1917635]	3.60164e-22	4.93706e-21	11.2173	10.6476	11.0753	11.5435	4.06086	4.53601	5.80231	5.1884	-2.27102		Spdl1
Ccdc92	5	124834418	124862424	-	ENSMUSG00000037979	coiled-coil domain containing 92 [Source:MGI Symbol;Acc:MGI:106485]	0.000182875	0.00055714	1.19778	1.0934	0.824686	1.10434	0.327764	0.454403	0.51087	0.564853	-2.27151
Sqor	2	122765237	122809569	+	ENSMUSG00000005803	sulfide quinone oxidoreductase [Source:MGI Symbol;Acc:MGI:1929899]	3.61216e-10	2.06841e-09	64.0301	66.8637	69.9858	66.8527	20.5968	32.9829	28.5985	35.5899	-2.27339
Hgh1	15	76368898	76371437	+	ENSMUSG00000022554	HGH1 homolog [Source:MGI Symbol;Acc:MGI:1930628]	1.45656e-16	1.38957e-15	9.35265	10.6357	10.2022	10.0559	3.84553	4.98492	4.37261	4.496	-2.27393
1810043G02Rik	10	77978524	77986905	+	ENSMUSG00000020284	RIKEN cDNA 1810043G02 gene [Source:MGI Symbol;Acc:MGI:1915134]	6.85181e-14	5.32371e-13	1.93144	2.31373	2.12024	2.10393	0.877326	1.03503	0.962473	0.848045	-2.27495
Sppl2b	10	80855275	80868708	+	ENSMUSG00000035206	signal peptide peptidase like 2B [Source:MGI Symbol;Acc:MGI:1920468]	5.60762e-27	1.00434e-25	10.0042	11.4218	11.4413	10.7485	4.56264	4.96652	4.6966	4.94171	-2.27551
Haspin	11	73135485	73138294	-	ENSMUSG00000050107	histone H3 associated protein kinase [Source:MGI Symbol;Acc:MGI:1194498]	1.47674e-15	1.29874e-14	6.26931	6.68673	6.58048	7.49579	2.45368	2.70299	3.67147	3.05143	-2.27553
Csrp2	10	110919789	110939622	+	ENSMUSG00000020186	cysteine and glycine-rich protein 2 [Source:MGI Symbol;Acc:MGI:1202907]	1.34117e-28	2.57499e-27	120.166	133.171	139.275	152.914	57.1316	61.7427	65.1488	55.6785	-2.27585
Npas2	1	39193731	39363236	+	ENSMUSG00000026077	neuronal PAS domain protein 2 [Source:MGI Symbol;Acc:MGI:109232]	8.3521e-16	7.46578e-15	4.47423	4.76052	5.26246	4.54157	2.16258	1.63388	2.47347	2.08465	-2.27884
Hist1h2bj	13	22043214	22043676	+	ENSMUSG00000069300	histone cluster 1, H2bj [Source:MGI Symbol;Acc:MGI:2448388]	2.92824e-17	2.95073e-16	539.674	549.842	649.447	761.289	265.233	272.771	307.966	250.533	-2.28021
Pttg1ip	10	77581720	77598732	+	ENSMUSG00000009291	pituitary tumor-transforming 1 interacting protein [Source:MGI Symbol;Acc:MGI:2652132]	2.04323e-19	2.3635e-18	128.348	146.445	128.414	109.93	52.0734	56.9736	57.6887	58.2894	-2.28036
Rfesd	13	76001535	76018719	-	ENSMUSG00000043190	Rieske (Fe-S) domain containing [Source:MGI Symbol;Acc:MGI:2145198]	1.20113e-15	1.06282e-14	3.53492	3.85937	3.85874	3.67783	1.43959	1.66318	1.94465	1.4989	-2.2808
Pidd1	7	141438113	141444025	-	ENSMUSG00000025507	p53 induced death domain protein 1 [Source:MGI Symbol;Acc:MGI:1889507]	3.53744e-18	3.80027e-17	3.72345	3.96698	4.03672	4.22754	1.62149	1.93418	1.78581	1.65252	-2.2812
Ubac2	14	121878620	122021034	+	ENSMUSG00000041765	ubiquitin associated domain containing 2 [Source:MGI Symbol;Acc:MGI:1916139]	2.68462e-26	4.67512e-25	33.2845	36.258	33.4544	32.0234	14.569	12.8266	17.4559	14.3187	-2.2819
Tmem200b	4	131921200	131923140	+	ENSMUSG00000070720	transmembrane protein 200B [Source:MGI Symbol;Acc:MGI:3646343]	1.24502e-08	6.19031e-08	5.71131	5.48438	7.85053	7.85323	3.05529	2.91428	3.14065	2.67619	-2.28224
Marveld1	19	42147400	42151703	+	ENSMUSG00000044345	MARVEL (membrane-associating) domain containing 1 [Source:MGI Symbol;Acc:MGI:2147570]	0	0	29.1075	30.0309	33.2255	33.3952	12.6685	13.2355	15.0786	14.1171	-2.28239
Nr2c2ap	8	70131333	70133749	+	ENSMUSG00000071078	nuclear receptor 2C2-associated protein [Source:MGI Symbol;Acc:MGI:1922942]	2.4534e-15	2.12267e-14	10.2356	10.786	10.4679	12.1522	5.06242	5.07326	4.56296	4.42139	-2.28252
Kifc1	17	33875659	33890661	-	ENSMUSG00000079553	kinesin family member C1 [Source:MGI Symbol;Acc:MGI:109596]	0	0	26.6474	27.1638	27.2863	27.5791	11.8337	11.0672	12.6594	12.0499	-2.28264
1190007I07Rik	10	82619851	82623228	-	ENSMUSG00000063320	RIKEN cDNA 1190007I07 gene [Source:MGI Symbol;Acc:MGI:3698433]	4.98556e-07	2.10118e-06	5.46155	5.75075	4.85288	4.98018	2.67767	2.58995	2.06737	1.87803	-2.28431
Iah1	12	21316389	21323819	+	ENSMUSG00000062054	isoamyl acetate-hydrolyzing esterase 1 homolog [Source:MGI Symbol;Acc:MGI:1914982]	8.89002e-23	1.26601e-21	16.1903	17.9552	15.8134	15.7975	6.50197	6.77535	8.55787	6.94527	-2.28476
Tmem41a	16	21934326	21947552	-	ENSMUSG00000022856	transmembrane protein 41a [Source:MGI Symbol;Acc:MGI:1913914]	1.81361e-10	1.06588e-09	5.38886	5.1484	5.38938	5.69828	2.63079	2.27953	2.51155	2.03076	-2.28772
Gm26930	1	137932041	137933284	+	ENSMUSG00000102142	predicted gene, 26930 [Source:MGI Symbol;Acc:MGI:5504045]	1.62143e-05	5.69822e-05	8.32535	12.9906	8.28781	8.38604	2.8761	4.61037	3.97853	5.13725	-2.28823
Lrrc20	10	61475801	61582791	+	ENSMUSG00000037151	leucine rich repeat containing 20 [Source:MGI Symbol;Acc:MGI:2387182]	1.55002e-16	1.47757e-15	11.5334	12.9529	12.9842	10.4215	4.82093	4.42227	6.21002	5.46222	-2.28979
Endog	2	30171493	30174069	+	ENSMUSG00000015337	endonuclease G [Source:MGI Symbol;Acc:MGI:1261433]	1.5388e-10	9.10696e-10	12.5266	17.426	15.8789	16.3877	7.46792	7.29107	6.36096	6.0422	-2.29066
Pold2	11	5872180	5878292	-	ENSMUSG00000020471	polymerase (DNA directed), delta 2, regulatory subunit [Source:MGI Symbol;Acc:MGI:1097163]	5.72732e-31	1.24254e-29	28.9272	28.11	31.6001	33.3278	12.148	12.6925	13.9894	14.4142	-2.29068
Sh3bp1	15	78899768	78912051	+	ENSMUSG00000022436	SH3-domain binding protein 1 [Source:MGI Symbol;Acc:MGI:104603]	2.9212e-12	2.00272e-11	22.6215	23.2999	29.4447	30.3835	10.9409	13.2202	10.3782	11.6074	-2.2916
Phlda3	1	135766119	135769136	+	ENSMUSG00000041801	pleckstrin homology like domain, family A, member 3 [Source:MGI Symbol;Acc:MGI:1351485]	2.14621e-17	2.1788e-16	73.2516	84.2911	89.1519	76.4331	39.8991	30.6487	39.3031	31.1461	-2.29173
Rbm43	2	51924448	51935163	-	ENSMUSG00000036249	RNA binding motif protein 43 [Source:MGI Symbol;Acc:MGI:1918934]	1.11093e-16	1.07149e-15	6.40326	6.74352	6.46841	8.01226	2.6894	2.85526	3.48144	3.02482	-2.29256
Tmem160	7	16452779	16455494	+	ENSMUSG00000019158	transmembrane protein 160 [Source:MGI Symbol;Acc:MGI:1916344]	1.73363e-12	1.21053e-11	25.0947	27.2015	27.4166	31.2804	12.9156	13.2977	12.6312	9.56518	-2.29279
Slc22a18	7	143473736	143499334	+	ENSMUSG00000000154	solute carrier family 22 (organic cation transporter), member 18 [Source:MGI Symbol;Acc:MGI:1336884]	0.000166305	0.000509822	1.0936	1.53021	1.46785	1.36449	0.614211	0.615836	0.676978	0.472547	-2.29291
Cnih2	19	5092868	5098521	-	ENSMUSG00000024873	cornichon family AMPA receptor auxiliary protein 2 [Source:MGI Symbol;Acc:MGI:1277225]	1.37491e-07	6.1484e-07	5.88124	6.73309	6.97568	7.91063	2.74961	3.90634	2.72417	2.60386	-2.29478
Gm49928	16	96145476	96147584	-	ENSMUSG00000117129	predicted gene, 49928 [Source:MGI Symbol;Acc:MGI:6270636]	0.00219974	0.00563001	1.77207	3.04311	2.7846	3.50608	1.173	1.38598	0.947394	1.33235	-2.2952
Trim65	11	116121846	116131128	-	ENSMUSG00000054517	tripartite motif-containing 65 [Source:MGI Symbol;Acc:MGI:2442815]	2.93006e-17	2.95135e-16	3.12319	3.36464	3.09145	3.0568	1.43807	1.35695	1.27378	1.43567	-2.29561
Adck1	12	88360554	88461724	+	ENSMUSG00000021044	aarF domain containing kinase 1 [Source:MGI Symbol;Acc:MGI:1919363]	1.58266e-18	1.73442e-17	4.52032	4.54148	4.93274	5.64603	1.8	2.0881	2.38684	2.28023	-2.29575
Hist2h3c2	3	96238108	96239127	-	ENSMUSG00000081058	histone cluster 2, H3c2 [Source:MGI Symbol;Acc:MGI:2448357]	0.000241717	0.000724266	2.32758	2.37507	2.32571	2.92219	0.694235	1.29174	1.401	0.944537	-2.29725
Cdk6	5	3341485	3531008	+	ENSMUSG00000040274	cyclin-dependent kinase 6 [Source:MGI Symbol;Acc:MGI:1277162]	1.94174e-07	8.55225e-07	14.8094	12.9988	14.0923	12.7369	6.60188	3.93366	8.49864	4.73599	-2.29857
Prss36	7	127932638	127946725	-	ENSMUSG00000070371	protease, serine 36 [Source:MGI Symbol;Acc:MGI:1924863]	9.29043e-08	4.2293e-07	1.43143	1.89864	1.52962	1.91244	0.763671	0.697802	0.746642	0.737801	-2.29882
Gm43445	3	144197172	144199262	-	ENSMUSG00000104969	predicted gene 43445 [Source:MGI Symbol;Acc:MGI:5663582]	1.99223e-05	6.93086e-05	2.58346	2.81165	2.06536	1.86894	1.14072	1.11197	0.883438	0.9215	-2.29923
Tle1	4	72117142	72200919	-	ENSMUSG00000008305	transducin-like enhancer of split 1 [Source:MGI Symbol;Acc:MGI:104636]	5.78433e-16	5.23534e-15	21.7601	22.8724	22.8578	24.1876	8.0563	11.3485	9.54678	10.9198	-2.29934
Ndufb10	17	24722060	24724478	-	ENSMUSG00000040048	NADH:ubiquinone oxidoreductase subunit B10 [Source:MGI Symbol;Acc:MGI:1915592]	1.45484e-19	1.69826e-18	54.6792	54.2805	56.4529	60.3856	23.703	26.9704	26.921	20.5827	-2.29991
3110082I17Rik	5	139359739	139460527	-	ENSMUSG00000053553	RIKEN cDNA 3110082I17 gene [Source:MGI Symbol;Acc:MGI:1920462]	2.28214e-10	1.32914e-09	4.68709	4.85395	5.12331	5.38386	2.3899	2.5387	2.01755	1.7699	-2.30015
Hp	8	109575128	109579172	-	ENSMUSG00000031722	haptoglobin [Source:MGI Symbol;Acc:MGI:96211]	0.000348449	0.00101881	7.41288	9.21627	6.66588	5.46471	4.80372	1.97862	3.29877	2.41957	-2.30065
Tigar	6	127085116	127109557	-	ENSMUSG00000038028	Trp53 induced glycolysis repulatory phosphatase [Source:MGI Symbol;Acc:MGI:2442752]	1.9007e-20	2.33421e-19	4.56199	4.40165	4.63097	4.78032	1.79317	1.83272	2.18196	2.17724	-2.30115
Vav2	2	27262104	27427033	-	ENSMUSG00000009621	vav 2 oncogene [Source:MGI Symbol;Acc:MGI:102718]	1.11718e-32	2.60326e-31	22.6449	23.5921	25.364	24.416	9.3241	10.6589	10.3731	11.3642	-2.30145
Lmo4	3	144188530	144205220	-	ENSMUSG00000028266	LIM domain only 4 [Source:MGI Symbol;Acc:MGI:109360]	1.41801e-20	1.75019e-19	25.8107	26.9575	23.848	24.8996	11.3814	10.1875	13.0431	9.47053	-2.30285
Gusb	5	129989011	130003049	-	ENSMUSG00000025534	glucuronidase, beta [Source:MGI Symbol;Acc:MGI:95872]	6.39027e-35	1.65924e-33	24.8223	27.6662	27.9656	28.2466	10.6121	10.4378	13.3117	12.8302	-2.30338
Dglucy	12	100779057	100896981	+	ENSMUSG00000021185	D-glutamate cyclase [Source:MGI Symbol;Acc:MGI:2444813]	5.06004e-23	7.29484e-22	5.91792	6.23119	5.83926	5.66732	2.5446	2.46045	2.92535	2.33926	-2.30345
Dio3os	12	110275385	110278172	-	ENSMUSG00000113581	deiodinase, iodothyronine type III, opposite strand [Source:MGI Symbol;Acc:MGI:2664395]	1.20983e-05	4.31789e-05	34.7553	39.9181	40.6411	39.2971	15.302	23.0716	10.4376	18.2801	-2.30449
Poc1a	9	106281061	106350521	+	ENSMUSG00000023345	POC1 centriolar protein A [Source:MGI Symbol;Acc:MGI:1917485]	7.1505e-13	5.12718e-12	6.36378	6.37631	6.59133	6.74078	2.54719	2.28842	3.87616	2.59918	-2.30504
Cox7a1	7	30184144	30186078	+	ENSMUSG00000074218	cytochrome c oxidase subunit 7A1 [Source:MGI Symbol;Acc:MGI:1316714]	0.00423304	0.0102665	3.47293	2.65064	3.52451	3.59038	1.88089	1.37624	1.82414	0.660293	-2.30572
Gemin4	11	76210571	76217664	-	ENSMUSG00000049396	gem nuclear organelle associated protein 4 [Source:MGI Symbol;Acc:MGI:2449313]	8.43692e-19	9.39277e-18	10.7628	11.3538	11.8834	12.9581	4.26193	4.37958	5.92726	5.79674	-2.30577		Gemin4
Aunip	4	134510999	134523927	+	ENSMUSG00000078521	aurora kinase A and ninein interacting protein [Source:MGI Symbol;Acc:MGI:1917135]	7.62696e-07	3.14896e-06	4.02098	4.14769	5.77252	5.87036	1.92924	2.27953	2.5423	1.8387	-2.30641
2200002D01Rik	7	29246561	29248466	-	ENSMUSG00000030587	RIKEN cDNA 2200002D01 gene [Source:MGI Symbol;Acc:MGI:1919525]	1.19381e-11	7.80305e-11	9.50393	9.08597	9.50895	8.89363	4.86123	3.91485	3.76621	3.49068	-2.30728	2200002D01Rik
Gar1	3	129824912	129831396	-	ENSMUSG00000028010	GAR1 ribonucleoprotein [Source:MGI Symbol;Acc:MGI:1930948]	1.46186e-09	7.94282e-09	13.0484	12.6172	14.0177	15.3418	6.95813	6.64709	5.7548	4.47801	-2.30829		Gar1
Lyplal1	1	186087731	186117310	-	ENSMUSG00000039246	lysophospholipase-like 1 [Source:MGI Symbol;Acc:MGI:2385115]	4.4848e-12	3.03485e-11	11.3166	12.3005	10.7544	11.5221	3.77891	4.42039	6.42747	5.25062	-2.30884
Tysnd1	10	61695514	61702773	+	ENSMUSG00000020087	trypsin domain containing 1 [Source:MGI Symbol;Acc:MGI:1919017]	1.13794e-22	1.60561e-21	25.0457	26.1705	26.3553	26.9466	12.5047	11.3578	11.4808	9.88996	-2.31065
Acy1	9	106432981	106438319	-	ENSMUSG00000023262	aminoacylase 1 [Source:MGI Symbol;Acc:MGI:87913]	9.58357e-16	8.53237e-15	4.45468	4.70147	5.3833	5.16983	1.87227	2.23419	2.12697	2.29542	-2.3109
Mrgprf	7	145300828	145309557	+	ENSMUSG00000031070	MAS-related GPR, member F [Source:MGI Symbol;Acc:MGI:2384823]	7.72255e-13	5.52283e-12	18.4472	19.5222	21.8276	19.3563	9.12378	6.40617	11.0041	7.71671	-2.311
Gm11940	11	99387340	99387897	+	ENSMUSG00000087692	predicted gene 11940 [Source:MGI Symbol;Acc:MGI:3702271]	0.0159246	0.0343751	1.81528	1.98374	2.40679	1.74724	0.983127	0.929306	0.835831	0.693114	-2.31101
Flrt2	12	95692226	95785215	+	ENSMUSG00000047414	fibronectin leucine rich transmembrane protein 2 [Source:MGI Symbol;Acc:MGI:3603594]	1.25775e-12	8.85295e-12	12.4155	11.9154	11.821	15.6004	4.14641	5.78194	6.31085	6.15166	-2.31131
Esrra	19	6910977	6921813	-	ENSMUSG00000024955	estrogen related receptor, alpha [Source:MGI Symbol;Acc:MGI:1346831]	2.4272e-14	1.94819e-13	13.3019	14.1287	14.4682	14.434	6.94077	6.5367	5.23567	5.65129	-2.31209
Zbtb8a	4	129353628	129378116	-	ENSMUSG00000028807	zinc finger and BTB domain containing 8a [Source:MGI Symbol;Acc:MGI:1920930]	1.52132e-23	2.26646e-22	18.6493	18.7623	19.3931	21.118	7.69154	8.9492	8.019	9.03516	-2.31259
Optn	2	5020642	5064051	-	ENSMUSG00000026672	optineurin [Source:MGI Symbol;Acc:MGI:1918898]	1.16969e-16	1.12596e-15	44.8685	44.3035	51.1018	48.6051	20.5762	16.2009	26.3101	18.5772	-2.31287
Gpr161	1	165295789	165326745	+	ENSMUSG00000040836	G protein-coupled receptor 161 [Source:MGI Symbol;Acc:MGI:2685054]	3.92017e-11	2.4538e-10	5.68355	6.02159	6.06776	6.00333	2.15201	2.87217	2.12769	3.10902	-2.31717
Miga2	2	30364233	30385521	+	ENSMUSG00000026858	mitoguardin 2 [Source:MGI Symbol;Acc:MGI:1922035]	1.02337e-33	2.51104e-32	13.2202	14.6418	13.8268	13.8483	5.69569	6.29434	5.9624	6.01275	-2.3174
Gm4258	1	137898595	138000384	+	ENSMUSG00000098243	predicted gene 4258 [Source:MGI Symbol;Acc:MGI:3782435]	4.90002e-06	1.83672e-05	11.0351	15.2293	10.1516	9.77819	4.23225	6.61425	4.24582	4.84035	-2.31751
Amd2	10	35708675	35711892	-	ENSMUSG00000063953	S-adenosylmethionine decarboxylase 2 [Source:MGI Symbol;Acc:MGI:1333111]	2.33146e-10	1.35658e-09	14.0817	14.2668	10.103	10.6312	4.64421	4.61219	6.04369	5.87797	-2.31762
Ppfibp2	7	107595207	107748583	+	ENSMUSG00000036528	PTPRF interacting protein, binding protein 2 (liprin beta 2) [Source:MGI Symbol;Acc:MGI:894649]	8.42376e-08	3.85551e-07	3.08114	3.22787	3.98284	4.13311	1.63868	1.04289	2.19634	1.34203	-2.31915
Fam219b	9	57537528	57543184	+	ENSMUSG00000032305	family with sequence similarity 219, member B [Source:MGI Symbol;Acc:MGI:1925573]	6.23901e-33	1.46494e-31	14.1777	14.968	15.1031	15.1698	5.87957	6.79134	6.54856	6.39789	-2.31947
A130010J15Rik	1	193168046	193177832	+	ENSMUSG00000079144	RIKEN cDNA A130010J15 gene [Source:MGI Symbol;Acc:MGI:2441776]	2.58786e-11	1.64578e-10	3.51658	4.26077	3.41223	4.16704	1.63366	1.30259	2.14524	1.53898	-2.31957
Armc6	8	70220172	70234466	-	ENSMUSG00000002343	armadillo repeat containing 6 [Source:MGI Symbol;Acc:MGI:1924063]	8.51053e-27	1.50884e-25	8.13255	8.83952	8.45637	9.6654	3.49615	3.75403	4.12437	3.75093	-2.32018
Gstm4	3	108040408	108044894	-	ENSMUSG00000027890	glutathione S-transferase, mu 4 [Source:MGI Symbol;Acc:MGI:95862]	4.50126e-16	4.12214e-15	8.40541	9.27671	8.87271	9.77831	3.64616	3.13286	4.55329	4.32705	-2.32022
Pdf	8	107044698	107048614	-	ENSMUSG00000078931	peptide deformylase (mitochondrial) [Source:MGI Symbol;Acc:MGI:1915273]	2.02191e-27	3.68039e-26	25.6241	28.7807	29.2351	29.6975	13.3199	11.098	12.1499	12.269	-2.32074		Pdf
Fam136a	6	86365646	86370058	+	ENSMUSG00000057497	family with sequence similarity 136, member A [Source:MGI Symbol;Acc:MGI:1913738]	6.45883e-21	8.17752e-20	26.4107	29.2921	31.3023	35.4715	11.7105	12.4202	15.9178	12.7055	-2.32166
Tubd1	11	86544991	86567360	+	ENSMUSG00000020513	tubulin, delta 1 [Source:MGI Symbol;Acc:MGI:1891826]	2.55772e-16	2.38355e-15	6.93142	7.63566	6.96416	7.50359	2.61066	2.82684	3.73798	3.32003	-2.32362
G6pdx	X	74409483	74429194	-	ENSMUSG00000031400	glucose-6-phosphate dehydrogenase X-linked [Source:MGI Symbol;Acc:MGI:105979]	5.47596e-22	7.42341e-21	68.8378	71.5472	70.5426	60.9676	26.5242	24.4968	33.9262	32.0621	-2.3237
Mrps34	17	24895116	24897502	+	ENSMUSG00000038880	mitochondrial ribosomal protein S34 [Source:MGI Symbol;Acc:MGI:1930188]	1.62315e-19	1.89113e-18	33.991	37.7454	38.8415	41.2212	17.768	16.5973	17.2582	13.6921	-2.32409
Gm45200	7	92778505	92779423	+	ENSMUSG00000109257	predicted gene 45200 [Source:MGI Symbol;Acc:MGI:5753776]	0.00873258	0.0198989	1.83458	1.44664	1.0259	1.65771	0.405544	0.927688	0.568892	0.663951	-2.3245
Fuz	7	44896079	44902631	+	ENSMUSG00000011658	fuzzy planar cell polarity protein [Source:MGI Symbol;Acc:MGI:1917550]	1.13768e-17	1.18035e-16	5.76328	6.01146	6.17015	5.93784	2.49556	2.78073	2.24326	2.75375	-2.32474
Tmem107	11	69070806	69073293	+	ENSMUSG00000020895	transmembrane protein 107 [Source:MGI Symbol;Acc:MGI:1914160]	3.08121e-13	2.26833e-12	6.48444	6.99205	7.77544	8.22512	2.9674	3.3119	3.23336	3.16686	-2.32478
Hist1h2bl	13	21715763	21716143	-	ENSMUSG00000094338	histone cluster 1, H2bl [Source:MGI Symbol;Acc:MGI:2448403]	3.11319e-17	3.12769e-16	494.442	507.358	577.849	671.143	218.921	218.171	304.265	225.727	-2.3274
Gdpd5	7	99381414	99461877	+	ENSMUSG00000035314	glycerophosphodiester phosphodiesterase domain containing 5 [Source:MGI Symbol;Acc:MGI:2686926]	6.72476e-30	1.38311e-28	14.6689	15.1072	18.4311	17.0432	7.11211	6.37721	7.70111	6.8384	-2.32797
Mthfd2	6	83305691	83325908	-	ENSMUSG00000005667	methylenetetrahydrofolate dehydrogenase (NAD+ dependent), methenyltetrahydrofolate cyclohydrolase [Source:MGI Symbol;Acc:MGI:1338850]	9.52783e-26	1.60017e-24	19.5869	20.3509	21.2639	20.7333	8.34742	7.09028	10.5852	9.17287	-2.32798		Mthfd2
Gucy1b1	3	82032006	82074689	-	ENSMUSG00000028005	guanylate cyclase 1, soluble, beta 1 [Source:MGI Symbol;Acc:MGI:1860604]	2.34402e-12	1.61969e-11	8.3588	7.93697	7.59746	8.38286	2.58143	3.41437	3.5502	4.31789	-2.32807
Elac2	11	64979038	65002069	+	ENSMUSG00000020549	elaC ribonuclease Z 2 [Source:MGI Symbol;Acc:MGI:1890496]	2.485e-42	8.4316e-41	22.0352	22.232	24.9931	23.8177	9.56644	8.95563	11.391	10.034	-2.33004		Elac2
Fan1	7	64346758	64374095	-	ENSMUSG00000033458	FANCD2/FANCI-associated nuclease 1 [Source:MGI Symbol;Acc:MGI:3045266]	3.12168e-19	3.57427e-18	2.77189	2.99816	2.90102	2.93535	1.04993	1.34068	1.32641	1.25388	-2.33487
Gm5141	13	62772200	62785808	-	ENSMUSG00000091183	predicted gene 5141 [Source:MGI Symbol;Acc:MGI:3779466]	5.5676e-05	0.000182832	1.69715	2.0991	1.71442	1.72106	0.568999	0.455103	1.17681	0.89573	-2.33534
Dclk1	3	55242364	55539068	+	ENSMUSG00000027797	doublecortin-like kinase 1 [Source:MGI Symbol;Acc:MGI:1330861]	0.0020988	0.00539193	5.84185	5.16472	6.47988	8.09984	1.53259	3.46833	2.33561	3.61747	-2.33579
Sptlc1	13	53332748	53377397	-	ENSMUSG00000021468	serine palmitoyltransferase, long chain base subunit 1 [Source:MGI Symbol;Acc:MGI:1099431]	2.06392e-15	1.79392e-14	56.0239	62.7842	62.4255	49.519	23.9694	21.1305	31.5804	22.0808	-2.33647
Amotl2	9	102716672	102733418	+	ENSMUSG00000032531	angiomotin-like 2 [Source:MGI Symbol;Acc:MGI:1929286]	4.99167e-27	8.95982e-26	40.1579	40.9213	43.4265	44.1084	20.0066	16.6494	16.9144	18.5669	-2.3374		Amotl2
Snx7	3	117781647	117868936	-	ENSMUSG00000028007	sorting nexin 7 [Source:MGI Symbol;Acc:MGI:1923811]	1.50824e-21	1.9918e-20	18.2422	19.1286	19.6174	18.1188	7.48785	6.61943	10.2345	7.77388	-2.33864
Cd59a	2	104095801	104115354	+	ENSMUSG00000032679	CD59a antigen [Source:MGI Symbol;Acc:MGI:109177]	4.00629e-15	3.40736e-14	13.1285	13.4422	12.0745	12.7645	5.16545	5.00717	7.1017	4.69922	-2.33962	Cd59a
Zbtb7b	3	89377644	89394776	-	ENSMUSG00000028042	zinc finger and BTB domain containing 7B [Source:MGI Symbol;Acc:MGI:102755]	2.98345e-15	2.5641e-14	32.3584	34.3733	32.3714	28.4505	14.0385	15.2069	12.0066	13.234	-2.34103
Snx10	6	51523901	51590679	+	ENSMUSG00000038301	sorting nexin 10 [Source:MGI Symbol;Acc:MGI:1919232]	2.90358e-31	6.3897e-30	3.78485	4.33623	4.28399	4.07033	1.77932	1.56258	1.94134	1.7542	-2.34111
Gins3	8	95633453	95645060	+	ENSMUSG00000031669	GINS complex subunit 3 (Psf3 homolog) [Source:MGI Symbol;Acc:MGI:1926083]	8.57135e-16	7.65339e-15	5.77908	6.21626	6.88196	7.13955	2.36632	2.47475	3.47383	2.7977	-2.3412
Aldh4a1	4	139622866	139649690	+	ENSMUSG00000028737	aldehyde dehydrogenase 4 family, member A1 [Source:MGI Symbol;Acc:MGI:2443883]	8.13762e-28	1.51382e-26	21.695	22.3488	25.4052	22.6435	9.45598	8.63965	11.94	9.28022	-2.34237
Nudt12	17	58999618	59013372	-	ENSMUSG00000024228	nudix (nucleoside diphosphate linked moiety X)-type motif 12 [Source:MGI Symbol;Acc:MGI:1915243]	2.93078e-15	2.5206e-14	2.66599	2.83957	3.36541	3.09284	1.20251	1.11827	1.52056	1.26239	-2.34413
Spr	6	85130176	85137766	-	ENSMUSG00000033735	sepiapterin reductase [Source:MGI Symbol;Acc:MGI:103078]	1.27565e-17	1.3157e-16	12.8993	12.9842	14.3615	15.1438	6.47616	6.08883	6.18427	4.8647	-2.34559
Wdr25	12	108893631	109028452	+	ENSMUSG00000040877	WD repeat domain 25 [Source:MGI Symbol;Acc:MGI:3045255]	1.74615e-22	2.43716e-21	4.71644	5.07905	5.02549	4.44294	1.86619	1.92426	2.33427	2.07708	-2.34874
Polr1b	2	129100995	129126594	+	ENSMUSG00000027395	polymerase (RNA) I polypeptide B [Source:MGI Symbol;Acc:MGI:108014]	0	1.4e-45	10.6157	10.4433	11.5732	11.0508	4.29514	4.44597	5.07351	4.7798	-2.34926		Polr1b
Adam15	3	89338542	89349996	-	ENSMUSG00000028041	a disintegrin and metallopeptidase domain 15 (metargidin) [Source:MGI Symbol;Acc:MGI:1333882]	9.11088e-29	1.76588e-27	30.9082	35.0484	33.7687	28.715	13.9131	12.2279	14.8492	13.6767	-2.34951
Sema3c	5	17574281	17730268	+	ENSMUSG00000028780	sema domain, immunoglobulin domain (Ig), short basic domain, secreted, (semaphorin) 3C [Source:MGI Symbol;Acc:MGI:107557]	5.02872e-10	2.83916e-09	10.4958	9.84786	9.47747	9.05416	3.67997	3.32703	3.79295	5.73469	-2.35114
Gng7	10	80948624	81014945	-	ENSMUSG00000048240	guanine nucleotide binding protein (G protein), gamma 7 [Source:MGI Symbol;Acc:MGI:95787]	3.7294e-06	1.4172e-05	1.46319	1.45923	1.50218	1.89822	0.433137	0.870028	0.690454	0.695555	-2.35121
Ppat	5	76913249	76951578	-	ENSMUSG00000029246	phosphoribosyl pyrophosphate amidotransferase [Source:MGI Symbol;Acc:MGI:2387203]	2.24441e-23	3.30956e-22	13.1841	12.7704	14.1368	15.3942	5.34468	4.97878	7.19	6.07999	-2.35173		Ppat
Prdm16	4	154316125	154636873	-	ENSMUSG00000039410	PR domain containing 16 [Source:MGI Symbol;Acc:MGI:1917923]	3.01073e-10	1.73536e-09	1.17018	1.07765	1.15505	1.46387	0.523796	0.38249	0.635683	0.527141	-2.3521
Borcs5	6	134639510	134711187	+	ENSMUSG00000042992	BLOC-1 related complex subunit 5 [Source:MGI Symbol;Acc:MGI:1915024]	5.30889e-16	4.83176e-15	4.88793	5.15185	4.96367	4.98227	2.32005	1.80925	2.40613	1.96069	-2.35233
Mrm3	11	76243715	76250619	+	ENSMUSG00000038046	mitochondrial rRNA methyltransferase 3 [Source:MGI Symbol;Acc:MGI:1914640]	1.07576e-13	8.23332e-13	5.77908	6.62631	6.56986	7.23979	2.27276	2.72366	3.45839	2.68864	-2.35251		Mrm3
Dna2	10	62947026	62974185	+	ENSMUSG00000036875	DNA replication helicase/nuclease 2 [Source:MGI Symbol;Acc:MGI:2443732]	9.11783e-25	1.45087e-23	5.60194	6.2525	6.61244	6.57519	2.82786	2.43272	2.98851	2.393	-2.35311		Dna2
Ndufb7	8	83566671	83571626	+	ENSMUSG00000033938	NADH:ubiquinone oxidoreductase subunit B7 [Source:MGI Symbol;Acc:MGI:1914166]	1.89182e-11	1.21613e-10	15.0429	15.9151	15.8387	16.7568	7.13741	8.07263	6.73651	5.05647	-2.35357
Mmab	5	114431034	114444060	-	ENSMUSG00000029575	methylmalonic aciduria (cobalamin deficiency) cblB type homolog (human) [Source:MGI Symbol;Acc:MGI:1924947]	2.08212e-22	2.89784e-21	8.86913	8.52497	10.0272	10.4137	3.85896	4.28701	4.1692	3.75396	-2.35452
Svep1	4	58042442	58206859	-	ENSMUSG00000028369	sushi, von Willebrand factor type A, EGF and pentraxin domain containing 1 [Source:MGI Symbol;Acc:MGI:1928849]	1.05073e-25	1.75865e-24	5.9136	6.39741	5.75729	7.1242	2.74948	2.6641	2.57346	2.7099	-2.35511
Mcat	15	83546797	83563787	-	ENSMUSG00000048755	malonyl CoA:ACP acyltransferase (mitochondrial) [Source:MGI Symbol;Acc:MGI:2388651]	8.40669e-37	2.34137e-35	12.8854	13.1998	14.0948	14.353	5.5556	5.68217	6.14407	5.73935	-2.35857
Atraid	5	31048312	31054623	+	ENSMUSG00000013622	all-trans retinoic acid induced differentiation factor [Source:MGI Symbol;Acc:MGI:1918918]	2.03377e-14	1.64228e-13	17.5179	17.6524	21.8968	20.3768	8.41338	7.89187	10.0277	6.49381	-2.35917
Igf1	10	87858265	87937042	+	ENSMUSG00000020053	insulin-like growth factor 1 [Source:MGI Symbol;Acc:MGI:96432]	1.6309e-08	8.01633e-08	24.0236	24.7708	23.9552	30.6671	11.4473	7.19949	15.6639	9.47799	-2.36172
Gm44946	7	70345239	70345810	-	ENSMUSG00000109361	predicted gene 44946 [Source:MGI Symbol;Acc:MGI:5753522]	0.00237211	0.00602718	3.6092	3.04733	2.44581	2.20016	0.977346	1.01623	1.21868	1.57203	-2.36243
2210408I21Rik	13	77135540	77613784	+	ENSMUSG00000071252	RIKEN cDNA 2210408I21 gene [Source:MGI Symbol;Acc:MGI:1919621]	4.23222e-15	3.59204e-14	4.63359	5.06135	5.42506	4.7606	1.8359	1.62227	2.60761	2.34864	-2.36268
Tefm	11	80136678	80142175	-	ENSMUSG00000046909	transcription elongation factor, mitochondrial [Source:MGI Symbol;Acc:MGI:1915800]	1.49033e-15	1.30975e-14	6.88155	7.30121	6.68313	7.5096	2.63497	2.81384	3.55201	3.00688	-2.36311
Hist1h2bf	13	23573736	23574196	-	ENSMUSG00000069268	histone cluster 1, H2bf [Source:MGI Symbol;Acc:MGI:2448383]	2.17845e-15	1.8928e-14	295.339	275.633	328.145	376.01	124.663	133.825	168.222	112.713	-2.36387
Tlr12	4	128615443	128618619	-	ENSMUSG00000062545	toll-like receptor 12 [Source:MGI Symbol;Acc:MGI:3045221]	3.48929e-10	1.99852e-09	2.69674	3.05944	2.76657	2.66864	1.10272	0.988013	1.60173	1.04116	-2.36423
Gm45074	8	8637966	8639205	-	ENSMUSG00000109568	predicted gene 45074 [Source:MGI Symbol;Acc:MGI:5753650]	1.63607e-08	8.03849e-08	6.57632	7.36207	6.20525	6.89072	2.22415	2.81265	2.64217	3.7553	-2.36433
Trim59	3	69035288	69044755	-	ENSMUSG00000034317	tripartite motif-containing 59 [Source:MGI Symbol;Acc:MGI:1914199]	2.63852e-23	3.86285e-22	51.5706	51.3751	51.3992	50.2701	18.8793	18.3356	27.4404	21.8726	-2.36473		Trim59
Gm42442	5	131697221	131698353	-	ENSMUSG00000106557	predicted gene 42442 [Source:MGI Symbol;Acc:MGI:5662579]	0.0128114	0.0282007	1.00217	1.32985	0.617388	1.40307	0.361839	0.513046	0.369152	0.595234	-2.36641
Mthfd1	12	76255298	76319803	+	ENSMUSG00000021048	methylenetetrahydrofolate dehydrogenase (NADP+ dependent), methenyltetrahydrofolate cyclohydrolase, formyltetrahydrofolate synthase [Source:MGI Symbol;Acc:MGI:1342005]	1.37254e-25	2.28325e-24	42.9051	40.0853	47.0437	48.3427	17.5021	15.9388	23.1079	18.7827	-2.36789		Mthfd1
A930004D18Rik	2	18025193	18037737	-	ENSMUSG00000054057	RIKEN cDNA A930004D18 gene [Source:MGI Symbol;Acc:MGI:1925190]	5.21458e-13	3.77657e-12	3.00482	3.37591	3.39424	3.52947	1.33499	1.56018	1.22784	1.49258	-2.3692
Hist1h2ad	13	23574381	23574952	+	ENSMUSG00000071478	histone cluster 1, H2ad [Source:MGI Symbol;Acc:MGI:2448289]	1.55275e-13	1.17483e-12	199.168	179.534	241.337	273.746	85.9413	90.1731	116.566	84.5526	-2.36932
Polr3h	15	81888228	81926240	-	ENSMUSG00000022476	polymerase (RNA) III (DNA directed) polypeptide H [Source:MGI Symbol;Acc:MGI:1926179]	4.84413e-22	6.58142e-21	5.74267	6.43435	6.48967	7.13325	2.72558	2.85729	2.89811	2.40004	-2.37109
Hist1h2ak	13	21753435	21753827	-	ENSMUSG00000063021	histone cluster 1, H2ak [Source:MGI Symbol;Acc:MGI:2448297]	2.03753e-12	1.41508e-11	940.128	1038.69	1160.11	1356.58	531.351	495.592	496.206	372.297	-2.37174
L3hypdh	12	72073428	72085439	-	ENSMUSG00000019718	L-3-hydroxyproline dehydratase (trans-) [Source:MGI Symbol;Acc:MGI:1914467]	3.87626e-14	3.07507e-13	5.08603	5.80064	5.04047	6.7621	2.4902	2.27102	2.54999	2.25363	-2.37215
Mtm1	X	71210767	71315691	+	ENSMUSG00000031337	X-linked myotubular myopathy gene 1 [Source:MGI Symbol;Acc:MGI:1099452]	5.11561e-09	2.63812e-08	1.75804	2.09466	1.88131	1.25486	0.612466	0.653515	0.860411	0.81582	-2.37538
Hist2h2bb	3	96269752	96270132	+	ENSMUSG00000105827	histone cluster 2, H2bb [Source:MGI Symbol;Acc:MGI:2448413]	1.20187e-22	1.69193e-21	977.595	1072.02	1183.8	1310.65	460.733	494.724	534.979	422.29	-2.3757
2610507I01Rik	11	59199836	59202385	-	ENSMUSG00000085882	RIKEN cDNA 2610507I01 gene [Source:MGI Symbol;Acc:MGI:1919453]	1.65061e-07	7.32652e-07	4.93346	5.84354	4.98685	4.89468	2.11011	2.53598	1.61457	2.43218	-2.3765
Dact1	12	71309884	71320107	+	ENSMUSG00000044548	dishevelled-binding antagonist of beta- catenin 1 [Source:MGI Symbol;Acc:MGI:1891740]	1.75675e-08	8.61248e-08	32.5231	31.2403	33.2676	35.1083	9.92928	16.9701	11.5007	17.1971	-2.37673		Dact1
Mrps26	2	130563742	130568695	+	ENSMUSG00000037740	mitochondrial ribosomal protein S26 [Source:MGI Symbol;Acc:MGI:1333830]	3.55977e-36	9.6515e-35	12.3246	13.9244	13.8876	14.1805	5.70416	5.4509	6.44618	5.23939	-2.37809
Pnkd	1	74284930	74353694	+	ENSMUSG00000026179	paroxysmal nonkinesiogenic dyskinesia [Source:MGI Symbol;Acc:MGI:1930773]	1.4425e-29	2.93489e-28	6.0934	5.96379	6.71791	7.44652	2.75524	2.6125	3.0128	2.64475	-2.37832
Mrnip	11	50174444	50200115	+	ENSMUSG00000020381	MRN complex interacting protein [Source:MGI Symbol;Acc:MGI:1915317]	4.92284e-14	3.88148e-13	3.91496	4.24535	4.50454	4.12556	1.71816	1.61546	1.88031	1.84275	-2.37936
Dcaf12l1	X	44786570	44790197	-	ENSMUSG00000045284	DDB1 and CUL4 associated factor 12-like 1 [Source:MGI Symbol;Acc:MGI:2444462]	3.22858e-06	1.23588e-05	1.09138	1.1881	1.15416	1.35061	0.422197	0.329244	0.631737	0.627552	-2.37936
Rhbdd3	11	5098926	5106093	+	ENSMUSG00000034175	rhomboid domain containing 3 [Source:MGI Symbol;Acc:MGI:2444684]	1.04365e-21	1.39554e-20	7.80649	8.57717	8.91681	7.90564	3.75366	3.41685	3.48541	3.292	-2.38072
Scara3	14	65919394	65953935	-	ENSMUSG00000034463	scavenger receptor class A, member 3 [Source:MGI Symbol;Acc:MGI:2444418]	1.50423e-23	2.24373e-22	26.4874	28.8865	28.9504	32.4185	11.1073	11.8077	11.744	14.3653	-2.38133
Ppcs	4	119418530	119422420	-	ENSMUSG00000028636	phosphopantothenoylcysteine synthetase [Source:MGI Symbol;Acc:MGI:1915237]	1.19185e-23	1.78538e-22	10.3974	10.9707	10.782	10.8743	4.29586	4.41846	4.53864	4.80213	-2.38295
Lrrc61	6	48554796	48570722	+	ENSMUSG00000073096	leucine rich repeat containing 61 [Source:MGI Symbol;Acc:MGI:2652848]	7.69659e-17	7.51199e-16	5.84684	5.74036	6.51485	6.30985	2.57163	2.16841	3.21859	2.28206	-2.38381
Mettl16	11	74770830	74828525	+	ENSMUSG00000010554	methyltransferase like 16 [Source:MGI Symbol;Acc:MGI:1914743]	6.13909e-40	1.89716e-38	6.21317	5.99552	6.79931	6.27752	2.50855	2.45128	3.09517	2.55203	-2.38384		Mettl16
Fam71e1	7	44496581	44501486	+	ENSMUSG00000051113	family with sequence similarity 71, member E1 [Source:MGI Symbol;Acc:MGI:1922788]	5.29968e-06	1.97777e-05	1.4057	1.56359	1.35546	1.21464	0.553678	0.557713	0.614882	0.596365	-2.38495
Oxct2a	4	123321875	123323634	-	ENSMUSG00000076436	3-oxoacid CoA transferase 2A [Source:MGI Symbol;Acc:MGI:1891061]	0.000169606	0.000519034	6.7056	7.55375	6.22086	4.51612	2.49875	3.47888	1.52487	2.97422	-2.38589
Gpatch4	3	88043108	88055993	+	ENSMUSG00000028069	G patch domain containing 4 [Source:MGI Symbol;Acc:MGI:1913864]	5.86686e-17	5.78598e-16	7.62117	8.14953	8.40182	9.40627	3.71629	3.48404	3.10511	3.76657	-2.38621
Prkar2a	9	108689314	108750436	+	ENSMUSG00000032601	protein kinase, cAMP dependent regulatory, type II alpha [Source:MGI Symbol;Acc:MGI:108025]	1.77592e-26	3.09927e-25	24.8752	25.245	28.067	27.1675	11.2486	9.02878	13.3613	10.5084	-2.38645
Car13	3	14641727	14663002	+	ENSMUSG00000027555	carbonic anhydrase 13 [Source:MGI Symbol;Acc:MGI:1931322]	1.6101e-13	1.21635e-12	22.0754	24.3905	23.4812	22.7463	9.30521	7.34924	13.3413	8.81431	-2.38838
Igsf9	1	172481788	172498878	+	ENSMUSG00000037995	immunoglobulin superfamily, member 9 [Source:MGI Symbol;Acc:MGI:2135283]	3.13497e-16	2.90056e-15	5.27148	5.68799	6.00718	6.02058	2.14192	2.74289	2.11908	2.61791	-2.38908
Nampt	12	32819545	32853349	+	ENSMUSG00000020572	nicotinamide phosphoribosyltransferase [Source:MGI Symbol;Acc:MGI:1929865]	4.21795e-25	6.85857e-24	168.601	181.248	180.589	169.097	58.7507	68.8857	83.0458	82.0649	-2.38955		Nampt
AC132253.6	19	9864924	9868995	-	ENSMUSG00000118138	novel transcript	1.02081e-07	4.6273e-07	1.51252	1.45106	1.12779	1.4965	0.457631	0.542453	0.667638	0.670362	-2.38994
Atp5k	5	108433244	108434448	-	ENSMUSG00000050856	ATP synthase, H+ transporting, mitochondrial F1F0 complex, subunit E [Source:MGI Symbol;Acc:MGI:106636]	1.83094e-08	8.96187e-08	25.0238	30.0711	29.2282	28.9784	11.6165	15.7902	10.7505	9.22764	-2.3911
B630019K06Rik	X	8892382	8894964	+	ENSMUSG00000052364	RIKEN cDNA B630019K06 gene [Source:MGI Symbol;Acc:MGI:2147918]	5.13366e-10	2.89574e-09	2.07805	2.24179	2.27244	2.52586	0.851296	0.930169	1.16046	0.870305	-2.39182
Mcm10	2	4989714	5012791	-	ENSMUSG00000026669	minichromosome maintenance 10 replication initiation factor [Source:MGI Symbol;Acc:MGI:1917274]	1.25776e-21	1.67181e-20	7.10789	7.0479	8.86851	8.59816	3.0428	2.88172	4.00107	3.29409	-2.39207		Mcm10
Arpin	7	79925361	79935359	-	ENSMUSG00000039043	actin-related protein 2/3 complex inhibitor [Source:MGI Symbol;Acc:MGI:1917670]	8.97873e-27	1.59042e-25	20.9136	22.8875	22.8799	25.0895	7.92201	9.30934	10.8068	10.324	-2.39222
Chtf18	17	25718926	25727419	-	ENSMUSG00000019214	CTF18, chromosome transmission fidelity factor 18 [Source:MGI Symbol;Acc:MGI:2384887]	9.32439e-37	2.59108e-35	8.60356	9.9129	9.77994	10.0061	4.03712	3.90519	4.2951	3.76959	-2.39286
Gm37534	1	137949422	137954643	+	ENSMUSG00000103427	predicted gene, 37534 [Source:MGI Symbol;Acc:MGI:5610762]	3.87923e-06	1.47208e-05	5.43592	7.47924	4.88054	5.09267	1.45595	2.87932	2.3027	2.91501	-2.39594
Stard7	2	127270218	127298932	+	ENSMUSG00000027367	START domain containing 7 [Source:MGI Symbol;Acc:MGI:2139090]	0	0	30.7364	31.7141	34.0624	34.3972	13.289	12.4046	15.8274	13.0142	-2.40047
Fmod	1	134037254	134048277	+	ENSMUSG00000041559	fibromodulin [Source:MGI Symbol;Acc:MGI:1328364]	3.22434e-06	1.23444e-05	1.11362	1.24215	1.22351	1.84324	0.541118	0.586087	0.54822	0.582836	-2.4012
Exo1	1	175880581	175913489	+	ENSMUSG00000039748	exonuclease 1 [Source:MGI Symbol;Acc:MGI:1349427]	5.77764e-16	5.23121e-15	4.65334	4.64797	5.60811	6.40972	1.92056	1.92334	2.62379	2.4099	-2.40146		Exo1
Slc37a2	9	37227585	37255738	-	ENSMUSG00000032122	solute carrier family 37 (glycerol-3- phosphate transporter), member 2 [Source:MGI Symbol;Acc:MGI:1929693]	4.16625e-11	2.60054e-10	2.04592	2.19698	2.57296	2.6672	1.10524	0.758357	1.23299	0.850837	-2.40235
Akap1	11	88830792	88864586	-	ENSMUSG00000018428	A kinase (PRKA) anchor protein 1 [Source:MGI Symbol;Acc:MGI:104729]	8.4e-44	3.048e-42	26.7346	28.164	29.7549	29.399	11.478	10.275	13.9258	11.785	-2.40294
D3Ertd751e	3	41742611	41803320	+	ENSMUSG00000025766	DNA segment, Chr 3, ERATO Doi 751, expressed [Source:MGI Symbol;Acc:MGI:1289213]	7.79296e-14	6.02824e-13	1.41467	1.59077	1.61666	1.68639	0.557792	0.593314	0.761479	0.712668	-2.403
Cipc	12	86947043	86965362	+	ENSMUSG00000034157	CLOCK interacting protein, circadian [Source:MGI Symbol;Acc:MGI:1919185]	4.22363e-31	9.22841e-30	9.07068	8.92443	9.93131	10.801	3.98522	3.49032	4.458	4.167	-2.40535
Gm42743	3	96269721	96279001	+	ENSMUSG00000050936	predicted gene 42743 [Source:MGI Symbol;Acc:MGI:5662880]	9.44e-22	1.26366e-20	165.754	182.521	200.734	222.381	78.5841	84.5313	87.8389	69.7332	-2.40543
Actn3	19	4861216	4877909	-	ENSMUSG00000006457	actinin alpha 3 [Source:MGI Symbol;Acc:MGI:99678]	4.29126e-15	3.6409e-14	4.29355	3.96155	4.95877	3.9614	1.69582	1.65641	1.9824	1.80442	-2.40582
Gm26737	9	44112923	44121960	+	ENSMUSG00000097467	predicted gene, 26737 [Source:MGI Symbol;Acc:MGI:5477231]	2.46539e-08	1.19363e-07	7.32591	7.64369	7.935	8.13505	2.76431	2.40087	5.01827	2.71822	-2.40586
Usp50	2	126709096	126783470	-	ENSMUSG00000027364	ubiquitin specific peptidase 50 [Source:MGI Symbol;Acc:MGI:1922333]	6.45149e-05	0.000209808	1.24112	1.39868	1.39087	1.42926	0.636162	0.798754	0.471457	0.361997	-2.40698
Eci1	17	24426641	24439348	+	ENSMUSG00000024132	enoyl-Coenzyme A delta isomerase 1 [Source:MGI Symbol;Acc:MGI:94871]	2.11944e-27	3.8522e-26	15.9178	18.1539	19.2459	20.3038	7.49945	6.83217	8.78317	7.4586	-2.40802
Agpat3	10	78269178	78352489	-	ENSMUSG00000001211	1-acylglycerol-3-phosphate O-acyltransferase 3 [Source:MGI Symbol;Acc:MGI:1336186]	0	0	23.1976	25.205	26.1771	24.9003	9.70729	10.2228	11.2795	10.096	-2.40839
Cyb5rl	4	107066988	107088268	+	ENSMUSG00000028621	cytochrome b5 reductase-like [Source:MGI Symbol;Acc:MGI:1919657]	1.27128e-16	1.21849e-15	1.43559	1.4911	1.53498	1.43081	0.551769	0.651953	0.633285	0.609436	-2.40859
Ccdc142os	6	83106608	83109054	-	ENSMUSG00000087578	coiled-coil domain containing 142, opposite strand [Source:MGI Symbol;Acc:MGI:3783052]	0.00279391	0.00701825	1.39791	1.33669	1.06713	1.25378	0.516198	0.751425	0.386195	0.444796	-2.40898
Mars2	1	55237177	55248470	+	ENSMUSG00000046994	methionine-tRNA synthetase 2 (mitochondrial) [Source:MGI Symbol;Acc:MGI:2444136]	4.221e-42	1.4207e-40	3.2659	3.3797	3.32298	3.45727	1.34637	1.37248	1.43503	1.4189	-2.40918
Osr1	12	9570116	9581500	+	ENSMUSG00000048387	odd-skipped related transcription factor 1 [Source:MGI Symbol;Acc:MGI:1344424]	0.00050807	0.00144556	2.34825	2.01628	2.88527	2.99763	1.55139	0.525197	1.38337	0.792753	-2.40963
Cadm3	1	173333258	173367695	-	ENSMUSG00000005338	cell adhesion molecule 3 [Source:MGI Symbol;Acc:MGI:2137858]	1.68875e-32	3.90546e-31	6.55589	6.9416	7.49417	7.88659	2.78184	3.04755	2.98626	3.16801	-2.4098
Ccdc51	9	109082493	109092489	+	ENSMUSG00000025645	coiled-coil domain containing 51 [Source:MGI Symbol;Acc:MGI:1913908]	2.03989e-15	1.77367e-14	7.46328	9.04118	8.3905	9.52745	3.15056	3.09813	4.17976	3.85119	-2.41059
Enkd1	8	105703651	105708210	-	ENSMUSG00000013155	enkurin domain containing 1 [Source:MGI Symbol;Acc:MGI:2142593]	1.15109e-11	7.53182e-11	3.02796	3.31043	3.94813	3.9101	1.2121	1.7475	1.53362	1.39551	-2.41081
Coro2a	4	46536937	46602202	-	ENSMUSG00000028337	coronin, actin binding protein 2A [Source:MGI Symbol;Acc:MGI:1345966]	6.07805e-29	1.19214e-27	3.20159	3.1515	3.41847	3.49179	1.32714	1.27194	1.47317	1.42697	-2.41186
Srl	16	4480216	4541816	-	ENSMUSG00000022519	sarcalumenin [Source:MGI Symbol;Acc:MGI:2146620]	1.02636e-11	6.7517e-11	2.2357	1.90854	2.40449	2.52507	0.706895	0.94606	1.1258	0.983028	-2.4121
Sp6	11	97013394	97024734	+	ENSMUSG00000038560	trans-acting transcription factor 6 [Source:MGI Symbol;Acc:MGI:1932575]	2.31114e-22	3.20568e-21	9.1103	8.47618	9.63622	8.93269	3.21171	3.48072	4.68231	3.61191	-2.41251
Angpt2	8	18690263	18741562	-	ENSMUSG00000031465	angiopoietin 2 [Source:MGI Symbol;Acc:MGI:1202890]	3.94211e-13	2.87879e-12	43.4246	49.9519	45.4218	38.6199	14.3826	15.1648	24.0106	19.9735	-2.41282
Lipt1	1	37871738	37876228	+	ENSMUSG00000037216	lipoyltransferase 1 [Source:MGI Symbol;Acc:MGI:3645211]	2.39988e-08	1.16444e-07	2.01313	2.08865	2.23909	2.34136	0.745026	0.793557	1.10459	0.955129	-2.41287
E2f1	2	154559407	154569892	-	ENSMUSG00000027490	E2F transcription factor 1 [Source:MGI Symbol;Acc:MGI:101941]	1.94666e-20	2.38468e-19	11.3347	10.0133	12.7187	13.073	5.30564	4.54606	4.9397	4.74485	-2.41294
Zswim7	11	62267224	62281375	-	ENSMUSG00000014243	zinc finger SWIM-type containing 7 [Source:MGI Symbol;Acc:MGI:1916997]	1.2596e-08	6.26022e-08	9.44803	8.87922	7.9772	10.044	3.36036	4.28814	4.4758	2.93942	-2.41298
Zfp273	13	67813740	67827002	+	ENSMUSG00000030446	zinc finger protein 273 [Source:MGI Symbol;Acc:MGI:3036278]	2.46366e-09	1.31586e-08	1.65744	1.87418	1.71319	1.69993	0.519948	0.652838	0.917455	0.786161	-2.41438
Lmtk3	7	45783738	45804144	+	ENSMUSG00000062044	lemur tyrosine kinase 3 [Source:MGI Symbol;Acc:MGI:3039582]	7.2351e-06	2.6572e-05	2.18643	2.63855	2.58384	2.34088	0.927844	1.51797	0.752422	0.838639	-2.41516
2810006K23Rik	5	124328089	124341844	+	ENSMUSG00000047635	RIKEN cDNA 2810006K23 gene [Source:MGI Symbol;Acc:MGI:1919900]	1.63139e-15	1.42809e-14	5.48512	6.08764	6.05509	6.35159	1.95882	2.34697	3.21488	2.40326	-2.41632
Gm2788	7	48877958	48913040	+	ENSMUSG00000085995	predicted gene 2788 [Source:MGI Symbol;Acc:MGI:3780956]	1.13482e-17	1.17788e-16	4.69444	5.25756	4.72674	3.8942	1.749	1.86966	2.19619	1.86691	-2.4178
Hist1h3a	13	23761853	23762386	-	ENSMUSG00000069265	histone cluster 1, H3a [Source:MGI Symbol;Acc:MGI:2668828]	6.25987e-25	1.00588e-23	610.834	640.553	721.086	809.845	278.474	286.069	329.678	256.493	-2.41791
Hist1h3h	13	21717659	21718069	+	ENSMUSG00000101355	histone cluster 1, H3h [Source:MGI Symbol;Acc:MGI:2448349]	1.71323e-20	2.10715e-19	946.422	1002.54	1088.36	1275.82	460.473	429.573	514.925	378.495	-2.4184
E230020D15Rik	8	8629175	8635073	-	ENSMUSG00000108912	RIKEN cDNA E230020D15 gene [Source:MGI Symbol;Acc:MGI:2442650]	3.0375e-08	1.45654e-07	4.68375	5.37884	4.67616	4.56435	1.49103	2.18756	1.61302	2.68935	-2.41865
Cep164	9	45766946	45828691	-	ENSMUSG00000043987	centrosomal protein 164 [Source:MGI Symbol;Acc:MGI:2384878]	2.11893e-29	4.25469e-28	6.86709	6.98985	7.87101	7.69975	2.65092	3.12079	3.03701	3.35407	-2.41949
2900005J15Rik	5	25100983	25110109	+	ENSMUSG00000043833	RIKEN cDNA 2900005J15 gene [Source:MGI Symbol;Acc:MGI:1914511]	0.00210905	0.00541486	1.46891	1.64467	1.7554	1.48172	0.700075	0.939685	0.249978	0.734855	-2.41969
Kctd12	14	102976581	102982637	-	ENSMUSG00000098557	potassium channel tetramerisation domain containing 12 [Source:MGI Symbol;Acc:MGI:2145823]	0	0	125.787	126.437	122.471	132.588	48.9173	48.4385	57.4803	54.7698	-2.42017
Pus1	5	110773667	110780659	-	ENSMUSG00000029507	pseudouridine synthase 1 [Source:MGI Symbol;Acc:MGI:1929237]	1.44647e-29	2.93808e-28	27.2894	28.7847	30.2875	30.8242	13.1982	11.7856	12.7106	10.7244	-2.42026
Hoxa9	6	52223100	52231089	-	ENSMUSG00000038227	homeobox A9 [Source:MGI Symbol;Acc:MGI:96180]	6.05883e-16	5.47168e-15	20.1822	24.2384	21.2728	20.411	8.68953	10.4033	8.01395	8.46597	-2.42051
Auts2	5	131437333	132543344	-	ENSMUSG00000029673	autism susceptibility candidate 2 [Source:MGI Symbol;Acc:MGI:1919847]	2.2726e-08	1.10553e-07	3.38967	3.60615	3.15026	3.36391	1.25046	1.75561	0.980606	1.59379	-2.42094
Pnpo	11	96937825	96943986	-	ENSMUSG00000018659	pyridoxine 5'-phosphate oxidase [Source:MGI Symbol;Acc:MGI:2144151]	1.97151e-24	3.07924e-23	9.94002	10.1004	10.616	10.3714	4.35766	3.49762	5.11194	3.97448	-2.4217
Hdac4	1	91928779	92195699	-	ENSMUSG00000026313	histone deacetylase 4 [Source:MGI Symbol;Acc:MGI:3036234]	0	0	51.2994	51.1655	51.7251	56.0222	20.175	20.9334	22.533	23.0809	-2.42397		Hdac4
Psph	5	129765558	129787449	-	ENSMUSG00000029446	phosphoserine phosphatase [Source:MGI Symbol;Acc:MGI:97788]	1.26793e-14	1.03877e-13	3.20312	3.88318	3.55487	3.6951	1.19669	1.25324	1.78739	1.67656	-2.42417		Psph
Vit	17	78508064	78627408	+	ENSMUSG00000024076	vitrin [Source:MGI Symbol;Acc:MGI:1921449]	1.98514e-07	8.73086e-07	1.99388	2.06906	2.89334	2.92491	0.854645	0.912661	0.982871	1.32358	-2.42557
Tomm5	4	45105208	45108114	-	ENSMUSG00000078713	translocase of outer mitochondrial membrane 5 [Source:MGI Symbol;Acc:MGI:1915762]	4.57081e-22	6.23077e-21	68.9344	77.0583	76.2429	82.4903	30.743	35.359	31.8827	27.6375	-2.42573
Rpp25	9	57504026	57505448	+	ENSMUSG00000062309	ribonuclease P/MRP 25 subunit [Source:MGI Symbol;Acc:MGI:2143151]	0.000578681	0.00163358	1.5475	1.70244	1.81666	1.81533	0.942868	0.92591	0.538855	0.428792	-2.42627
Socs7	11	97362435	97398542	+	ENSMUSG00000038485	suppressor of cytokine signaling 7 [Source:MGI Symbol;Acc:MGI:2651588]	1.66225e-37	4.74816e-36	17.2528	17.3035	16.1604	15.1973	6.4935	6.30554	7.40904	6.95715	-2.42641
2500004C02Rik	2	153341157	153346073	-	ENSMUSG00000073236	RIKEN cDNA 2500004C02 gene [Source:MGI Symbol;Acc:MGI:1919576]	6.80978e-10	3.80099e-09	2.43595	3.04105	3.17305	2.91539	1.04153	1.33566	1.23377	1.15175	-2.42833
4930412O13Rik	2	9881252	9883921	+	ENSMUSG00000025783	RIKEN cDNA 4930412O13 gene [Source:MGI Symbol;Acc:MGI:1921185]	0.00214872	0.00550806	1.86863	2.50297	2.37843	2.566	0.971543	1.57141	0.479528	0.813902	-2.42834
Hmgn3	9	83109948	83146685	-	ENSMUSG00000066456	high mobility group nucleosomal binding domain 3 [Source:MGI Symbol;Acc:MGI:2138069]	1.54774e-17	1.58303e-16	7.69526	8.26714	9.87734	9.40918	3.2703	3.87728	3.8043	3.5568	-2.42951
4931414P19Rik	14	54583663	54605993	-	ENSMUSG00000022179	RIKEN cDNA 4931414P19 gene [Source:MGI Symbol;Acc:MGI:1921609]	2.12151e-20	2.59241e-19	4.6503	5.02951	5.14789	5.63806	2.04631	2.06476	2.40061	1.90933	-2.43032
Hist1h4c	13	23697635	23698454	-	ENSMUSG00000060678	histone cluster 1, H4c [Source:MGI Symbol;Acc:MGI:2448421]	2.42847e-08	1.17785e-07	494.926	521.912	557.82	632.679	274.067	272.493	205.852	155.754	-2.43054
Rangrf	11	68972484	68975185	-	ENSMUSG00000032892	RAN guanine nucleotide release factor [Source:MGI Symbol;Acc:MGI:1889073]	1.21187e-10	7.22791e-10	6.5616	7.4732	8.84352	9.7606	2.96629	3.11482	4.20227	3.13804	-2.43185		Rangrf
Pnpt1	11	29130744	29161828	+	ENSMUSG00000020464	polyribonucleotide nucleotidyltransferase 1 [Source:MGI Symbol;Acc:MGI:1918951]	1.32966e-20	1.64528e-19	32.0297	34.6608	37.2638	36.8011	11.9038	12.4655	18.6464	14.8606	-2.43201		Pnpt1
Riox2	16	59471775	59492461	+	ENSMUSG00000022724	ribosomal oxygenase 2 [Source:MGI Symbol;Acc:MGI:1914264]	2.93112e-28	5.54945e-27	8.98244	8.95801	9.92306	10.1233	3.36059	3.70672	4.76362	3.78815	-2.43208
Hadh	3	131233419	131272101	-	ENSMUSG00000027984	hydroxyacyl-Coenzyme A dehydrogenase [Source:MGI Symbol;Acc:MGI:96009]	1.85061e-12	1.28892e-11	26.1878	28.4751	28.421	28.4136	11.2475	8.44027	16.226	9.924	-2.43244
Shld2	14	34237033	34310493	-	ENSMUSG00000041471	shieldin complex subunit 2 [Source:MGI Symbol;Acc:MGI:1922948]	2.93453e-17	2.95464e-16	2.28904	2.15116	2.3313	2.39987	0.81346	0.818753	1.15633	0.981316	-2.43282
Pop5	5	115235836	115245351	+	ENSMUSG00000060152	processing of precursor 5, ribonuclease P/MRP family (S. cerevisiae) [Source:MGI Symbol;Acc:MGI:2151221]	7.30671e-13	5.23341e-12	7.58289	8.40242	10.4247	11.3231	4.17171	3.51064	4.37195	3.4548	-2.43296
Fcor	8	3671188	3672362	-	ENSMUSG00000089665	Foxo1 corepressor [Source:MGI Symbol;Acc:MGI:1915484]	0.0221869	0.0464267	1.84327	2.71319	2.17236	2.61904	0.950752	1.58172	0.97805	0.327697	-2.43547
Ssbp4	8	70597490	70608872	-	ENSMUSG00000070003	single stranded DNA binding protein 4 [Source:MGI Symbol;Acc:MGI:1924150]	1.24266e-27	2.28913e-26	30.4167	32.7276	32.6335	35.5571	14.6651	13.7543	13.2631	12.2306	-2.43605
Taco1	11	106066061	106073612	+	ENSMUSG00000001983	translational activator of mitochondrially encoded cytochrome c oxidase I [Source:MGI Symbol;Acc:MGI:1917457]	5.27816e-17	5.22429e-16	12.4644	12.9026	14.7337	16.3556	5.5244	5.74416	6.80449	5.08534	-2.43783
Hist1h4f	13	23551258	23551648	-	ENSMUSG00000069274	histone cluster 1, H4f [Source:MGI Symbol;Acc:MGI:2448425]	5.69049e-08	2.65048e-07	1382.12	1347.59	1590.74	1851.4	736.334	785.349	571.661	437.937	-2.43823
Hist1h4k	13	21750194	21750505	-	ENSMUSG00000064288	histone cluster 1, H4k [Source:MGI Symbol;Acc:MGI:2448439]	5.12703e-10	2.89266e-09	1444.68	1543.37	1691.92	1975.2	785.406	789.325	663.01	491.389	-2.43857
Hist1h1d	13	23553262	23560686	+	ENSMUSG00000052565	histone cluster 1, H1d [Source:MGI Symbol;Acc:MGI:107502]	1.06544e-23	1.6009e-22	73.5376	80.6092	84.1285	95.0057	34.564	35.0726	38.1729	28.8574	-2.43864
Fn3krp	11	121421401	121431288	+	ENSMUSG00000039253	fructosamine 3 kinase related protein [Source:MGI Symbol;Acc:MGI:2679256]	1.76139e-18	1.92685e-17	18.4191	19.3323	20.8064	21.7765	7.05458	6.90463	10.8988	8.0668	-2.43993
Ephb6	6	41605482	41620509	+	ENSMUSG00000029869	Eph receptor B6 [Source:MGI Symbol;Acc:MGI:1096338]	6.04415e-12	4.05206e-11	3.07326	2.95984	2.70034	3.64274	1.31377	1.03736	1.2471	1.47251	-2.44071
Fhl1	X	56731787	56793346	+	ENSMUSG00000023092	four and a half LIM domains 1 [Source:MGI Symbol;Acc:MGI:1298387]	0	0	30.8039	33.147	31.3057	32.2889	12.7443	13.2095	13.3542	12.9443	-2.44096
Coa6	8	126422515	126425433	+	ENSMUSG00000051671	cytochrome c oxidase assembly factor 6 [Source:MGI Symbol;Acc:MGI:1915142]	2.87646e-13	2.12333e-12	13.4038	16.334	14.9419	16.2266	6.28642	6.89963	6.62555	5.11593	-2.44334
Cebpzos	17	78916500	78920306	+	ENSMUSG00000062691	CCAAT/enhancer binding protein (C/EBP), zeta, opposite strand [Source:MGI Symbol;Acc:MGI:1915804]	2.14497e-14	1.72958e-13	10.7391	11.9637	10.9444	13.2063	5.37128	4.59131	5.17727	4.00364	-2.44749
Sptbn2	19	4711167	4752360	+	ENSMUSG00000067889	spectrin beta, non-erythrocytic 2 [Source:MGI Symbol;Acc:MGI:1313261]	1.11687e-17	1.16122e-16	2.33542	2.19425	2.42815	2.08313	0.816732	0.835451	0.945463	1.09558	-2.44798
Hist1h2ah	13	22035164	22035568	-	ENSMUSG00000069302	histone cluster 1, H2ah [Source:MGI Symbol;Acc:MGI:2448295]	1.27212e-19	1.49207e-18	272.543	277.783	321.553	387.197	127.544	128.121	142.515	116.008	-2.44867
Aass	6	23072173	23132986	-	ENSMUSG00000029695	aminoadipate-semialdehyde synthase [Source:MGI Symbol;Acc:MGI:1353573]	0.0081982	0.0187806	19.3177	20.5574	23.3456	9.50077	7.86008	5.33006	11.7154	4.77886	-2.44982		Aass
Mfsd12	10	81357491	81366225	+	ENSMUSG00000034854	major facilitator superfamily domain containing 12 [Source:MGI Symbol;Acc:MGI:3604804]	1.84019e-33	4.45733e-32	13.2224	13.8827	14.8121	14.0362	5.74387	5.66008	6.41611	5.00598	-2.4513
Rrm1	7	102441695	102469771	+	ENSMUSG00000030978	ribonucleotide reductase M1 [Source:MGI Symbol;Acc:MGI:98180]	1.22771e-15	1.08478e-14	81.2794	83.9304	84.9837	79.5324	32.2436	25.735	46.1187	30.4111	-2.45134		Rrm1
Slc41a3	6	90604725	90646412	+	ENSMUSG00000030089	solute carrier family 41, member 3 [Source:MGI Symbol;Acc:MGI:1918949]	3.18858e-10	1.83313e-09	3.62871	3.20707	2.79997	3.39032	1.33151	1.55754	1.22127	1.20249	-2.45182
Gm44950	7	79922572	79924867	-	ENSMUSG00000108350	predicted gene 44950 [Source:MGI Symbol;Acc:MGI:5753526]	6.27712e-13	4.52472e-12	3.8364	4.68374	5.37792	4.99081	1.7044	1.85659	1.95827	2.18198	-2.45271
Jade2	11	51813455	51857653	-	ENSMUSG00000020387	jade family PHD finger 2 [Source:MGI Symbol;Acc:MGI:1924151]	1.33124e-20	1.64641e-19	2.15528	2.26519	2.25272	2.46232	0.907491	0.957997	1.08838	0.767042	-2.45518
C1qtnf2	11	43474276	43491525	+	ENSMUSG00000046491	C1q and tumor necrosis factor related protein 2 [Source:MGI Symbol;Acc:MGI:1916433]	1.10138e-09	6.03497e-09	7.33927	8.9218	9.32389	7.74784	3.24826	3.28859	4.52997	2.50432	-2.45615
Daglb	5	143464584	143505942	+	ENSMUSG00000039206	diacylglycerol lipase, beta [Source:MGI Symbol;Acc:MGI:2442032]	7.73867e-29	1.50582e-27	3.2872	3.56054	3.45553	3.42363	1.4219	1.46227	1.3334	1.36956	-2.45688
Col4a6	X	141165403	141474076	-	ENSMUSG00000031273	collagen, type IV, alpha 6 [Source:MGI Symbol;Acc:MGI:2152695]	2.33171e-23	3.43005e-22	4.85497	5.76939	4.81391	5.97316	2.31386	2.06567	2.21636	2.11866	-2.45697
Zfp213	17	23556767	23564238	-	ENSMUSG00000071256	zinc finger protein 213 [Source:MGI Symbol;Acc:MGI:3053094]	2.5805e-23	3.78243e-22	9.13355	9.27224	9.64704	10.3695	4.21814	3.47701	4.50275	3.43142	-2.45835
Gm21969	4	139603186	139662691	+	ENSMUSG00000094439	predicted gene 21969 [Source:MGI Symbol;Acc:MGI:5439438]	5.25801e-16	4.78901e-15	26.6617	30.0268	32.6447	22.0362	11.0911	9.56037	13.1752	11.4756	-2.45836
Eef2k	7	120842831	120907450	+	ENSMUSG00000035064	eukaryotic elongation factor-2 kinase [Source:MGI Symbol;Acc:MGI:1195261]	0	0	12.6707	13.3441	12.6694	12.4149	5.02594	5.2468	5.30716	5.2021	-2.45881
Gp1bb	16	18620317	18622403	-	ENSMUSG00000050761	glycoprotein Ib, beta polypeptide [Source:MGI Symbol;Acc:MGI:107852]	8.57933e-23	1.2239e-21	13.2883	13.8446	13.334	12.0286	5.71453	5.18056	5.12708	5.32417	-2.45922
Nup37	10	88146992	88178390	+	ENSMUSG00000035351	nucleoporin 37 [Source:MGI Symbol;Acc:MGI:1919964]	5.87808e-17	5.79471e-16	13.4095	14.0527	14.9781	14.5987	4.5355	4.84401	7.51961	6.28197	-2.46058		Nup37
Prf1	10	61297833	61304680	+	ENSMUSG00000037202	perforin 1 (pore forming protein) [Source:MGI Symbol;Acc:MGI:97551]	1.80351e-09	9.73657e-09	20.0268	17.2871	16.4541	22.8905	5.1058	8.24831	10.1298	7.66815	-2.46078
Senp8	9	59734259	59750710	-	ENSMUSG00000051705	SUMO/sentrin specific peptidase 8 [Source:MGI Symbol;Acc:MGI:1918849]	4.85096e-17	4.81311e-16	3.96579	4.29183	4.28775	4.53548	1.54154	1.52467	2.28552	1.58749	-2.46149
Hist1h2af	13	23533906	23534304	+	ENSMUSG00000061991	histone cluster 1, H2af [Source:MGI Symbol;Acc:MGI:2448309]	7.17391e-20	8.53667e-19	505.164	517.124	561.842	649.664	236.414	240.282	242.931	187.856	-2.46153
Ccnd3	17	47505051	47599691	+	ENSMUSG00000034165	cyclin D3 [Source:MGI Symbol;Acc:MGI:88315]	1.0391e-27	1.9228e-26	26.7851	28.2474	31.2033	32.6427	12.3297	10.8329	14.4739	10.6462	-2.46213
AC132253.4	19	9899690	9902661	+	ENSMUSG00000118100	novel transcript	0.0069881	0.0162435	1.09914	1.18995	1.60513	1.65591	0.621158	0.322934	0.774536	0.535238	-2.46249
Cmc2	8	116888685	116921455	-	ENSMUSG00000014633	COX assembly mitochondrial protein 2 [Source:MGI Symbol;Acc:MGI:1913781]	1.51417e-16	1.44396e-15	8.15142	9.28388	9.42314	10.4396	3.68499	3.07285	4.82806	3.55253	-2.4638
Slc52a3	2	151996511	152009258	+	ENSMUSG00000027463	solute carrier protein family 52, member 3 [Source:MGI Symbol;Acc:MGI:1916948]	2.57889e-15	2.22732e-14	5.75742	6.09663	5.68253	5.01501	2.5861	2.17079	2.36812	2.01947	-2.46614
Kcnd1	X	7822289	7838280	+	ENSMUSG00000009731	potassium voltage-gated channel, Shal- related family, member 1 [Source:MGI Symbol;Acc:MGI:96671]	2.28863e-15	1.98361e-14	1.69859	1.77138	2.08813	1.97945	0.733124	0.791606	0.764721	0.765349	-2.46745
Zfp72	13	74369326	74390836	-	ENSMUSG00000069184	zinc finger protein 72 [Source:MGI Symbol;Acc:MGI:3033356]	3.06583e-11	1.9408e-10	1.96166	2.53718	2.42163	2.59719	0.762065	0.820347	1.22413	1.05065	-2.46752
Rtn4ip1	10	43901807	43957201	+	ENSMUSG00000019864	reticulon 4 interacting protein 1 [Source:MGI Symbol;Acc:MGI:2178759]	3.35153e-23	4.88341e-22	6.17284	6.88312	8.00063	7.55595	2.77434	2.51029	3.45939	2.84191	-2.46959
D130019J16Rik	1	137935189	137937346	+	ENSMUSG00000104145	RIKEN cDNA D130019J16 gene [Source:MGI Symbol;Acc:MGI:2443523]	7.28986e-07	3.01434e-06	6.98359	9.76115	6.27147	6.21542	2.00336	3.68127	3.00411	3.14	-2.47124
Tmem186	16	8633229	8637712	-	ENSMUSG00000043140	transmembrane protein 186 [Source:MGI Symbol;Acc:MGI:1913940]	1.60607e-37	4.5984e-36	13.343	14.3318	13.5877	14.1712	4.91284	5.47397	5.89982	6.12738	-2.47317
AA986860	1	130731976	130744622	+	ENSMUSG00000042510	expressed sequence AA986860 [Source:MGI Symbol;Acc:MGI:2138143]	2.08599e-09	1.11975e-08	2.57113	2.97059	2.89091	2.00165	0.90102	0.990094	1.09159	1.23516	-2.47383
Slc29a2	19	5023860	5031972	+	ENSMUSG00000024891	solute carrier family 29 (nucleoside transporters), member 2 [Source:MGI Symbol;Acc:MGI:1345278]	1.34309e-08	6.64826e-08	2.56519	2.7899	2.48908	2.74339	0.827387	1.39959	0.9239	1.12794	-2.47441
B4galnt4	7	141061104	141072400	+	ENSMUSG00000055629	beta-1,4-N-acetyl-galactosaminyl transferase 4 [Source:MGI Symbol;Acc:MGI:2652891]	7.83655e-07	3.22572e-06	1.35773	1.60296	1.38959	1.89149	0.532145	0.784699	0.488609	0.716985	-2.4745
Samd1	8	83997672	84000409	+	ENSMUSG00000079003	sterile alpha motif domain containing 1 [Source:MGI Symbol;Acc:MGI:2142433]	1.2509e-36	3.46817e-35	41.2519	39.6301	43.529	45.1171	17.1474	17.8943	17.9587	15.4868	-2.47533
Efna5	17	62604184	62881317	-	ENSMUSG00000048915	ephrin A5 [Source:MGI Symbol;Acc:MGI:107444]	1.03357e-39	3.17007e-38	18.3815	17.6514	18.533	19.9103	6.47039	7.33329	8.62709	7.65422	-2.47553
Asf1b	8	83955507	83970197	+	ENSMUSG00000005470	anti-silencing function 1B histone chaperone [Source:MGI Symbol;Acc:MGI:1914179]	1.11285e-21	1.48564e-20	12.1413	13.2302	14.9464	15.9075	5.26045	5.27081	6.90225	5.27454	-2.47601		Asf1b
Cisd1	10	71330480	71344954	-	ENSMUSG00000037710	CDGSH iron sulfur domain 1 [Source:MGI Symbol;Acc:MGI:1261855]	6.99829e-20	8.34388e-19	39.2959	42.5166	45.1707	48.2108	16.9844	16.2659	22.6037	14.9017	-2.47604		Cisd1
Xrcc3	12	111803192	111813873	-	ENSMUSG00000021287	X-ray repair complementing defective repair in Chinese hamster cells 3 [Source:MGI Symbol;Acc:MGI:1921585]	7.76429e-18	8.14852e-17	3.74106	3.96421	4.44584	4.0344	1.57209	1.56417	1.66032	1.74001	-2.47614
Rcc2	4	140700541	140723220	+	ENSMUSG00000040945	regulator of chromosome condensation 2 [Source:MGI Symbol;Acc:MGI:1919784]	0	0	217.767	222.178	235.143	225.411	82.226	89.1997	97.2392	94.6424	-2.47861		Rcc2
Irak1bp1	9	82829540	82847687	+	ENSMUSG00000032251	interleukin-1 receptor-associated kinase 1 binding protein 1 [Source:MGI Symbol;Acc:MGI:1929475]	2.1747e-12	1.50693e-11	5.30944	6.4618	6.66607	7.27434	2.07245	2.9091	3.08487	2.30663	-2.4787
Plekha3	2	76675281	76696828	+	ENSMUSG00000002733	pleckstrin homology domain-containing, family A (phosphoinositide binding specific) member 3 [Source:MGI Symbol;Acc:MGI:1932515]	0	0	20.55	22.2569	22.6687	21.602	8.23839	7.94628	9.66684	9.27677	-2.47885
Gm15446	5	109923400	109943936	+	ENSMUSG00000090015	predicted gene 15446 [Source:MGI Symbol;Acc:MGI:3709333]	1.13751e-09	6.22321e-09	3.24962	3.6187	4.25622	3.7937	0.946526	1.52753	1.84413	1.69917	-2.4792
Ptgr1	4	58965439	58987119	-	ENSMUSG00000028378	prostaglandin reductase 1 [Source:MGI Symbol;Acc:MGI:1914353]	1.43019e-31	3.18733e-30	20.6656	23.2257	22.5052	19.8623	7.79153	8.54031	9.33593	9.11956	-2.4796
Hist1h1b	13	21779883	21780625	-	ENSMUSG00000058773	histone cluster 1, H1b [Source:MGI Symbol;Acc:MGI:1861461]	5.24739e-26	8.99757e-25	415.116	440.211	503.719	572.102	183.99	189.118	224.089	181.448	-2.48014
Bbs10	10	111298679	111301727	+	ENSMUSG00000035759	Bardet-Biedl syndrome 10 (human) [Source:MGI Symbol;Acc:MGI:1919019]	3.59199e-12	2.44552e-11	2.07643	2.28674	2.10468	2.1724	0.794528	0.826134	0.880213	0.979543	-2.48253
Ncr1	7	4337724	4345164	+	ENSMUSG00000062524	natural cytotoxicity triggering receptor 1 [Source:MGI Symbol;Acc:MGI:1336212]	8.1871e-07	3.36325e-06	3.23969	3.72172	3.63377	4.94622	1.23425	1.15753	2.24062	1.62657	-2.48306
Zeb2os	2	45110707	45114087	+	ENSMUSG00000052248	zinc finger E-box binding homeobox 2, opposite strand [Source:MGI Symbol;Acc:MGI:3652108]	9.14727e-08	4.16877e-07	3.33703	2.92467	3.07187	2.86248	1.29226	1.47998	1.29608	0.839167	-2.48519
Gm49284	15	31621972	31624035	+	ENSMUSG00000114995	predicted gene, 49284 [Source:MGI Symbol;Acc:MGI:6118771]	7.35951e-06	2.70087e-05	1.58369	1.86079	1.78294	1.54038	0.902846	0.713459	0.607921	0.497896	-2.48622
Rrp1b	17	32036100	32062865	+	ENSMUSG00000058392	ribosomal RNA processing 1 homolog B (S. cerevisiae) [Source:MGI Symbol;Acc:MGI:1919712]	0	0	19.1353	19.5321	20.6951	18.8007	7.73444	7.32291	8.60384	7.76494	-2.4872		Rrp1b
Ndufaf4	4	24898083	24905001	+	ENSMUSG00000028261	NADH:ubiquinone oxidoreductase complex assembly factor 4 [Source:MGI Symbol;Acc:MGI:1915743]	9.67975e-31	2.07979e-29	9.02961	10.176	11.0756	10.9658	3.90651	3.68452	4.86815	4.12333	-2.48738		Ndufaf4
Bahcc1	11	120232947	120292296	+	ENSMUSG00000039741	BAH domain and coiled-coil containing 1 [Source:MGI Symbol;Acc:MGI:2679272]	2.88423e-23	4.21252e-22	4.49671	4.84952	4.6722	4.43542	2.13533	1.60683	2.00635	1.66955	-2.48769
Arhgdib	6	136923655	136941899	-	ENSMUSG00000030220	Rho, GDP dissociation inhibitor (GDI) beta [Source:MGI Symbol;Acc:MGI:101940]	3.65973e-10	2.09295e-09	111.891	129.77	107.666	73.5313	43.5575	34.3479	52.5364	39.4703	-2.48869
Pars2	4	106651069	106655282	+	ENSMUSG00000043572	prolyl-tRNA synthetase (mitochondrial)(putative) [Source:MGI Symbol;Acc:MGI:2386296]	2.8073e-16	2.6092e-15	3.85892	3.73353	3.47971	4.04611	1.28889	1.54056	1.80241	1.44275	-2.48876
Xpnpep1	19	52931926	53040214	-	ENSMUSG00000025027	X-prolyl aminopeptidase (aminopeptidase P) 1, soluble [Source:MGI Symbol;Acc:MGI:2180003]	0	0	53.2959	58.2265	56.9035	51.675	21.9686	20.7022	23.2852	22.4772	-2.4889
Mtg1	7	140137564	140150786	+	ENSMUSG00000039018	mitochondrial ribosome-associated GTPase 1 [Source:MGI Symbol;Acc:MGI:2685015]	1.43987e-17	1.47577e-16	3.55587	3.63579	3.40876	3.78635	1.19084	1.34462	1.8271	1.40289	-2.49534
Hpcal1	12	17690856	17791933	+	ENSMUSG00000071379	hippocalcin-like 1 [Source:MGI Symbol;Acc:MGI:1855689]	4.37e-42	1.46521e-40	47.7445	50.5291	49.5042	51.0548	20.1849	18.7016	22.9276	17.8665	-2.49537
Rrs1	1	9545408	9547455	+	ENSMUSG00000061024	ribosome biogenesis regulator 1 [Source:MGI Symbol;Acc:MGI:1929721]	6.24828e-36	1.68477e-34	35.7518	35.0686	37.8382	42.0769	15.4865	15.2321	14.9423	14.7243	-2.49623		Rrs1
B3gnt8	7	25626654	25635100	+	ENSMUSG00000059479	UDP-GlcNAc:betaGal beta-1,3-N- acetylglucosaminyltransferase 8 [Source:MGI Symbol;Acc:MGI:2385269]	6.31906e-12	4.23174e-11	5.71868	5.92788	6.3983	6.00568	1.91125	2.80734	2.00812	2.90685	-2.49654
Lrp4	2	91457511	91513779	+	ENSMUSG00000027253	low density lipoprotein receptor-related protein 4 [Source:MGI Symbol;Acc:MGI:2442252]	1.68526e-17	1.72081e-16	5.86019	5.98803	6.17874	6.74408	2.71786	2.1324	3.07595	1.98115	-2.50027
Mpv17l2	8	70758649	70760946	-	ENSMUSG00000035559	MPV17 mitochondrial membrane protein-like 2 [Source:MGI Symbol;Acc:MGI:2681846]	4.77039e-30	9.91957e-29	14.393	15.621	15.7127	16.7345	6.00484	6.12646	6.56481	6.26738	-2.5021
Gm13091	4	150566869	150568544	-	ENSMUSG00000085213	predicted gene 13091 [Source:MGI Symbol;Acc:MGI:3649653]	0.000259062	0.000772796	4.98876	5.29139	4.15019	5.15486	1.98665	2.39618	1.11474	2.32811	-2.50268
Rab30	7	92741603	92844535	+	ENSMUSG00000030643	RAB30, member RAS oncogene family [Source:MGI Symbol;Acc:MGI:1923235]	8.78436e-13	6.2494e-12	6.37696	6.27824	6.05297	6.59822	1.76645	2.60035	2.52315	3.22075	-2.50293
Slc37a4	9	44396852	44402968	+	ENSMUSG00000032114	solute carrier family 37 (glucose-6- phosphate transporter), member 4 [Source:MGI Symbol;Acc:MGI:1316650]	7.6362e-28	1.42378e-26	10.562	11.6954	10.9645	10.2589	4.65705	4.13699	4.42844	4.14776	-2.50317
Esrp2	8	106130319	106136974	-	ENSMUSG00000084128	epithelial splicing regulatory protein 2 [Source:MGI Symbol;Acc:MGI:1924661]	4.20123e-12	2.84924e-11	4.61413	5.07823	4.75117	4.0978	1.97511	1.75902	1.46966	2.19768	-2.50509
Tmem238	7	4784557	4789656	-	ENSMUSG00000030431	transmembrane protein 238 [Source:MGI Symbol;Acc:MGI:1922935]	6.19019e-17	6.09159e-16	8.05796	8.93082	9.46842	8.37736	3.85903	3.42009	3.29407	3.32524	-2.50637
Ajuba	14	54567472	54577558	-	ENSMUSG00000022178	ajuba LIM protein [Source:MGI Symbol;Acc:MGI:1341886]	9.58843e-25	1.52181e-23	25.7822	26.9992	25.9003	27.4229	11.5407	11.0963	9.5022	10.1557	-2.50869
Rxra	2	27676440	27762957	+	ENSMUSG00000015846	retinoid X receptor alpha [Source:MGI Symbol;Acc:MGI:98214]	4.30806e-25	6.99582e-24	45.1925	43.2173	47.5128	43.2016	18.7985	14.0123	21.377	17.186	-2.50966		Rxra
Maob	X	16709282	16817366	-	ENSMUSG00000040147	monoamine oxidase B [Source:MGI Symbol;Acc:MGI:96916]	6.68718e-09	3.41484e-08	22.2065	18.8765	25.2661	30.7789	6.40089	9.21212	10.6599	12.4128	-2.5107
4930522L14Rik	5	109735990	109751886	-	ENSMUSG00000072762	RIKEN cDNA 4930522L14 gene [Source:MGI Symbol;Acc:MGI:1925270]	6.10897e-10	3.42306e-09	2.84232	2.68578	3.30769	3.17572	1.08296	0.900837	1.64939	1.14646	-2.51305
Htra2	6	83051266	83055273	-	ENSMUSG00000068329	HtrA serine peptidase 2 [Source:MGI Symbol;Acc:MGI:1928676]	0	0	27.8439	29.7943	30.1963	30.1279	12.1954	11.6414	12.1268	10.9228	-2.51592		Htra2
Amd1	10	40287458	40302186	-	ENSMUSG00000075232	S-adenosylmethionine decarboxylase 1 [Source:MGI Symbol;Acc:MGI:88004]	7.13827e-13	5.1199e-12	19.5353	20.2017	27.9059	26.8069	9.3542	7.08959	12.1822	8.91257	-2.51607		Amd1
Nup210	6	91013068	91116829	-	ENSMUSG00000030091	nucleoporin 210 [Source:MGI Symbol;Acc:MGI:1859555]	9.34282e-31	2.00916e-29	6.67525	6.58624	6.18483	6.37764	2.44454	2.10521	3.03817	2.67363	-2.51657
Pomk	8	25980604	25994133	-	ENSMUSG00000037251	protein-O-mannose kinase [Source:MGI Symbol;Acc:MGI:1921903]	5.35387e-34	1.33504e-32	7.27581	7.42473	7.52541	8.35976	2.91925	2.81014	3.46323	2.93322	-2.52236
Srxn1	2	152105516	152111376	+	ENSMUSG00000032802	sulfiredoxin 1 homolog (S. cerevisiae) [Source:MGI Symbol;Acc:MGI:104971]	0	1.1e-44	41.1185	46.243	50.5806	46.3185	18.714	16.504	19.5653	18.2436	-2.52319
Gda	19	21391307	21473445	-	ENSMUSG00000058624	guanine deaminase [Source:MGI Symbol;Acc:MGI:95678]	1.06888e-08	5.35685e-08	21.8863	24.1703	20.3258	14.4212	8.96619	5.50671	10.3137	7.14909	-2.5302	Gda
Ubiad1	4	148434495	148444771	-	ENSMUSG00000047719	UbiA prenyltransferase domain containing 1 [Source:MGI Symbol;Acc:MGI:1918957]	3.58581e-28	6.76808e-27	15.1799	16.3813	18.0832	18.4519	6.86346	5.54341	7.95634	6.54736	-2.53046
Sult1d1	5	87554645	87569027	-	ENSMUSG00000029273	sulfotransferase family 1D, member 1 [Source:MGI Symbol;Acc:MGI:1926341]	0.000174575	0.000533377	1.39926	1.50181	1.39759	1.29294	0.454691	0.346704	0.467746	0.940312	-2.53076
Rpusd1	17	25727670	25731464	+	ENSMUSG00000041199	RNA pseudouridylate synthase domain containing 1 [Source:MGI Symbol;Acc:MGI:1919186]	1.15664e-25	1.93064e-24	9.84433	9.62528	10.5121	10.6256	3.65709	4.1871	4.47685	3.71775	-2.53182
Fbxo48	11	16951375	16954772	+	ENSMUSG00000044966	F-box protein 48 [Source:MGI Symbol;Acc:MGI:2442569]	1.06587e-10	6.38041e-10	2.31222	2.77423	2.42276	2.62352	1.06152	0.862307	0.977219	1.10049	-2.53221
Dppa1	11	46607772	46629261	-	ENSMUSG00000064010	developmental pluripotency associated 1 [Source:MGI Symbol;Acc:MGI:2157522]	5.66776e-06	2.11e-05	3.53908	3.6015	2.43305	3.84802	1.49078	0.910366	1.83676	1.06028	-2.53326
Lpgat1	1	191717834	191784255	+	ENSMUSG00000026623	lysophosphatidylglycerol acyltransferase 1 [Source:MGI Symbol;Acc:MGI:2446186]	2.00157e-29	4.02892e-28	48.623	50.5541	52.2857	44.2591	17.3565	16.341	22.1216	21.4419	-2.53326		Lpgat1
Gm43965	6	128376981	128377769	+	ENSMUSG00000108176	predicted gene, 43965 [Source:MGI Symbol;Acc:MGI:5690357]	3.19143e-05	0.00010813	2.83461	2.47133	3.89318	3.73577	1.18091	1.17877	1.2369	1.50599	-2.53497
Hist2h4	3	96261682	96263311	-	ENSMUSG00000091405	histone cluster 2, H4 [Source:MGI Symbol;Acc:MGI:2140113]	2.15665e-08	1.05058e-07	274.333	292.246	324.86	370.436	147.386	156.411	108.283	85.5264	-2.53589
Cdpf1	15	85806972	85811697	-	ENSMUSG00000064284	cysteine rich, DPF motif domain containing 1 [Source:MGI Symbol;Acc:MGI:1919605]	1.14832e-27	2.11853e-26	14.9808	15.0028	15.7197	16.9816	5.6441	5.93241	7.11426	6.02638	-2.53609
Cavin1	11	100956733	100970887	-	ENSMUSG00000004044	caveolae associated 1 [Source:MGI Symbol;Acc:MGI:1277968]	0	0	310.399	323.332	338.334	352.685	137.14	126.357	132.547	126.237	-2.53647
Gemin6	17	80224441	80228497	+	ENSMUSG00000055760	gem nuclear organelle associated protein 6 [Source:MGI Symbol;Acc:MGI:1914492]	6.30185e-24	9.59234e-23	12.0234	11.2754	12.9277	13.5441	4.54124	4.34197	5.56495	5.17247	-2.53665		Gemin6
Fadd	7	144577318	144582463	-	ENSMUSG00000031077	Fas (TNFRSF6)-associated via death domain [Source:MGI Symbol;Acc:MGI:109324]	7.82563e-35	2.0255e-33	8.53361	8.28855	9.16366	10.106	3.37077	3.35593	3.78636	3.71087	-2.5374
Parp3	9	106470322	106476949	-	ENSMUSG00000023249	poly (ADP-ribose) polymerase family, member 3 [Source:MGI Symbol;Acc:MGI:1891258]	4.628e-42	1.54727e-40	17.3481	19.3762	18.5159	17.0471	7.09319	7.04012	7.38731	6.9455	-2.53941
Adat1	8	111966908	111992302	-	ENSMUSG00000031949	adenosine deaminase, tRNA-specific 1 [Source:MGI Symbol;Acc:MGI:1353631]	5.2323e-28	9.79289e-27	4.69303	5.02355	5.14375	4.96886	1.93168	1.96447	2.1868	1.72288	-2.5403
Efcab11	12	99693045	99884439	-	ENSMUSG00000021176	EF-hand calcium binding domain 11 [Source:MGI Symbol;Acc:MGI:1926017]	1.34682e-12	9.45817e-12	1.20547	1.32442	1.23738	1.42229	0.505444	0.554748	0.485818	0.49602	-2.54137
Hist2h2ac	3	96220361	96220880	-	ENSMUSG00000068855	histone cluster 2, H2ac [Source:MGI Symbol;Acc:MGI:2448316]	8.00276e-17	7.8015e-16	474.761	501.786	542.113	633.449	232.074	227.892	218.442	168.415	-2.54139
Mnd1	3	84087933	84155786	-	ENSMUSG00000033752	meiotic nuclear divisions 1 [Source:MGI Symbol;Acc:MGI:1924165]	0.000506534	0.00144136	1.65157	2.05961	1.45983	2.46021	0.681499	0.664321	0.995832	0.660636	-2.5418
Kctd15	7	34639014	34656732	-	ENSMUSG00000030499	potassium channel tetramerisation domain containing 15 [Source:MGI Symbol;Acc:MGI:2385276]	1.12652e-21	1.50143e-20	8.58164	8.36533	8.27425	9.06491	3.289	3.77645	2.96893	3.44785	-2.54306
Dusp14	11	84048041	84069261	-	ENSMUSG00000018648	dual specificity phosphatase 14 [Source:MGI Symbol;Acc:MGI:1927168]	4.36362e-14	3.45053e-13	3.94495	4.61761	4.44078	4.41008	1.83952	1.51422	1.59487	1.89879	-2.54307
Zbtb11os1	16	55973268	55974617	-	ENSMUSG00000102101	zinc finger and BTB domain containing 11, opposite strand 1 [Source:MGI Symbol;Acc:MGI:1913641]	5.59623e-09	2.8757e-08	3.1859	3.56711	2.86108	3.23822	1.1871	1.26303	1.31671	1.28457	-2.5443
Pitpnm2	5	124118690	124249760	-	ENSMUSG00000029406	phosphatidylinositol transfer protein, membrane-associated 2 [Source:MGI Symbol;Acc:MGI:1336192]	0	0	12.9481	13.5261	13.3062	12.9038	5.31343	5.05409	5.12106	5.2161	-2.54456
B4gat1	19	5038826	5041131	+	ENSMUSG00000047379	beta-1,4-glucuronyltransferase 1 [Source:MGI Symbol;Acc:MGI:1919680]	8.4e-45	3.34e-43	19.9642	20.7932	21.181	23.5102	8.16179	7.47817	9.34079	8.59259	-2.54514
Hmgcs2	3	98280435	98310738	+	ENSMUSG00000027875	3-hydroxy-3-methylglutaryl-Coenzyme A synthase 2 [Source:MGI Symbol;Acc:MGI:101939]	0.00684404	0.0159313	91.6982	105.037	73.5738	80.8326	37.7906	16.3489	60.9788	22.8021	-2.54597
Adra2a	19	54044151	54048982	+	ENSMUSG00000033717	adrenergic receptor, alpha 2a [Source:MGI Symbol;Acc:MGI:87934]	6.58643e-17	6.47222e-16	2.23593	2.33561	2.31623	2.45371	1.01812	0.930306	0.822304	0.897232	-2.54677	Adra2a
Dagla	19	10245265	10304877	-	ENSMUSG00000035735	diacylglycerol lipase, alpha [Source:MGI Symbol;Acc:MGI:2677061]	3.80796e-15	3.24769e-14	1.88593	2.33902	2.45019	2.65084	1.01815	0.876591	0.915778	0.849377	-2.54815
Scn2b	9	45117782	45130070	+	ENSMUSG00000070304	sodium channel, voltage-gated, type II, beta [Source:MGI Symbol;Acc:MGI:106921]	1.19029e-19	1.4028e-18	3.22203	3.59777	3.6318	4.18245	1.32076	1.51479	1.61694	1.28981	-2.54846
Lrfn4	19	4611785	4615667	-	ENSMUSG00000045045	leucine rich repeat and fibronectin type III domain containing 4 [Source:MGI Symbol;Acc:MGI:2385612]	1.04485e-22	1.47852e-21	20.1887	19.5904	20.1218	22.0198	7.40739	8.92242	7.11372	8.67257	-2.55077
Nek2	1	191821444	191833050	+	ENSMUSG00000026622	NIMA (never in mitosis gene a)-related expressed kinase 2 [Source:MGI Symbol;Acc:MGI:109359]	0	0	14.8115	15.4391	17.0451	15.5911	5.71091	5.53478	6.94613	6.44988	-2.55204
Psmc3ip	11	101091823	101095436	-	ENSMUSG00000019303	proteasome (prosome, macropain) 26S subunit, ATPase 3, interacting protein [Source:MGI Symbol;Acc:MGI:1098610]	5.80014e-14	4.5382e-13	4.29624	4.74517	4.73427	4.71816	1.96802	1.96105	1.72545	1.58982	-2.55287		Psmc3ip
Smco4	9	15493432	15545260	+	ENSMUSG00000058173	single-pass membrane protein with coiled- coil domains 4 [Source:MGI Symbol;Acc:MGI:3039636]	9.87822e-25	1.56577e-23	26.4291	24.9345	27.8981	29.1655	12.0737	9.31635	11.4398	9.63702	-2.55322
Hist1h4h	13	23531050	23531519	+	ENSMUSG00000060981	histone cluster 1, H4h [Source:MGI Symbol;Acc:MGI:2448427]	1.15004e-11	7.52897e-11	1387.44	1476.42	1601.8	1816.08	681.635	742.473	577.466	455.339	-2.55676
Gm15417	3	89391850	89398779	+	ENSMUSG00000074466	predicted gene 15417 [Source:MGI Symbol;Acc:MGI:3642531]	5.11208e-05	0.000168618	3.73146	4.92098	3.89958	3.88925	1.47381	2.57728	1.1277	1.25071	-2.55717
Tmem255b	8	13435189	13468473	+	ENSMUSG00000038457	transmembrane protein 255B [Source:MGI Symbol;Acc:MGI:2685533]	0.00117945	0.00316528	1.13169	2.07422	1.32733	1.19401	0.707201	0.563755	0.683414	0.284377	-2.55824
Erbb2	11	98412470	98437716	+	ENSMUSG00000062312	erb-b2 receptor tyrosine kinase 2 [Source:MGI Symbol;Acc:MGI:95410]	0	0	17.8049	17.7205	17.0103	18.6632	7.15345	6.54545	7.36553	6.76187	-2.55869
Bex2	X	136066564	136068236	-	ENSMUSG00000042750	brain expressed X-linked 2 [Source:MGI Symbol;Acc:MGI:1338017]	0.0018947	0.00490353	1.60036	1.17782	1.78504	2.38392	0.577821	0.858296	0.849159	0.426768	-2.56159	Bex2
Sfxn1	13	54071869	54108342	+	ENSMUSG00000021474	sideroflexin 1 [Source:MGI Symbol;Acc:MGI:2137677]	6.05823e-29	1.18921e-27	20.0901	21.6361	21.8186	22.1068	7.59326	7.00144	10.7314	8.07996	-2.56395
Gja4	4	127311421	127314039	-	ENSMUSG00000050234	gap junction protein, alpha 4 [Source:MGI Symbol;Acc:MGI:95715]	1.31664e-24	2.07892e-23	11.0064	12.098	13.1579	11.7928	3.93707	4.55365	5.41946	4.80285	-2.568
Fmc1	6	38533502	38539449	+	ENSMUSG00000019689	formation of mitochondrial complex V assembly factor 1 [Source:MGI Symbol;Acc:MGI:1913367]	8.20385e-16	7.33593e-15	25.7184	25.856	29.442	30.1861	11.3053	12.5986	10.2691	9.08894	-2.57045
B230118H07Rik	2	101560781	101649532	-	ENSMUSG00000027165	RIKEN cDNA B230118H07 gene [Source:MGI Symbol;Acc:MGI:1915420]	1.77932e-14	1.44185e-13	2.15801	2.40399	2.21947	2.56359	0.703853	0.83124	1.12957	0.965899	-2.574
Mgst3	1	167371966	167393841	-	ENSMUSG00000026688	microsomal glutathione S-transferase 3 [Source:MGI Symbol;Acc:MGI:1913697]	1.31884e-17	1.35797e-16	15.2122	16.7512	14.555	16.7855	7.23646	5.79338	6.19558	5.35726	-2.57514
Armh4	14	49675952	49783383	-	ENSMUSG00000036242	armadillo-like helical domain containing 4 [Source:MGI Symbol;Acc:MGI:1914669]	3.61538e-19	4.11841e-18	4.98803	5.01581	5.73423	6.41931	1.63614	2.2279	2.43614	2.30353	-2.57533
Sh3d21	4	126150602	126163491	-	ENSMUSG00000073758	SH3 domain containing 21 [Source:MGI Symbol;Acc:MGI:1914188]	1.31916e-15	1.16391e-14	4.85026	5.87174	5.41772	4.32718	1.96155	1.82564	2.03968	2.11574	-2.57685
Nudt1	5	140321656	140338137	+	ENSMUSG00000036639	nudix (nucleoside diphosphate linked moiety X)-type motif 1 [Source:MGI Symbol;Acc:MGI:109280]	7.32447e-24	1.11076e-22	12.6606	12.4151	12.3469	14.277	4.22539	4.89334	5.9155	5.01445	-2.57871
Slx1b	7	126689468	126695784	-	ENSMUSG00000059772	SLX1 structure-specific endonuclease subunit homolog B (S. cerevisiae) [Source:MGI Symbol;Acc:MGI:1915220]	2.76813e-18	2.99478e-17	3.95772	4.42189	4.37928	4.36434	1.76768	1.82699	1.48484	1.55965	-2.57912
B3galt6	4	155989466	155992649	-	ENSMUSG00000050796	UDP-Gal:betaGal beta 1,3- galactosyltransferase, polypeptide 6 [Source:MGI Symbol;Acc:MGI:2152819]	3.60623e-33	8.58254e-32	7.79145	8.52718	8.61577	8.79962	3.18382	3.00621	3.85322	3.01576	-2.5832
Trub1	19	57452912	57491005	+	ENSMUSG00000025086	TruB pseudouridine (psi) synthase family member 1 [Source:MGI Symbol;Acc:MGI:1919383]	3.11647e-29	6.20185e-28	7.79925	7.87441	7.70929	8.77982	2.59834	3.34595	3.2337	3.27228	-2.5833		Trub1
Grwd1	7	45825223	45830944	-	ENSMUSG00000053801	glutamate-rich WD repeat containing 1 [Source:MGI Symbol;Acc:MGI:2141989]	0	0	37.4019	37.5865	39.7277	41.9089	15.4368	14.5061	16.2494	14.4257	-2.5838		Grwd1
Rilpl1	5	124493080	124531391	-	ENSMUSG00000029392	Rab interacting lysosomal protein-like 1 [Source:MGI Symbol;Acc:MGI:1922945]	8.73804e-35	2.25453e-33	28.9874	30.4072	33.1173	32.0425	11.712	12.8702	11.2643	12.3346	-2.58514
Muc13	16	33794037	33819934	+	ENSMUSG00000022824	mucin 13, epithelial transmembrane [Source:MGI Symbol;Acc:MGI:103190]	0.000817742	0.00225702	12.4017	14.1008	14.2255	7.07495	4.66175	2.9721	7.05572	3.79494	-2.58611
Hist1h1a	13	23763666	23764406	+	ENSMUSG00000049539	histone cluster 1, H1a [Source:MGI Symbol;Acc:MGI:1931523]	6.1471e-31	1.33126e-29	558.464	606.939	671.92	748.891	239.209	234.866	295.954	228.397	-2.59029
Rflnb	11	76019194	76027782	-	ENSMUSG00000020846	refilin B [Source:MGI Symbol;Acc:MGI:1923816]	1.834e-42	6.2687e-41	31.302	33.4973	38.3974	38.0878	13.6789	12.8548	15.2338	12.7378	-2.59212
Slc45a4	15	73577424	73645762	-	ENSMUSG00000079020	solute carrier family 45, member 4 [Source:MGI Symbol;Acc:MGI:2146236]	7e-45	2.59e-43	12.0758	11.6277	11.6324	11.5216	4.20167	3.97539	4.84691	5.04972	-2.59258
BC048403	10	121739937	121752878	+	ENSMUSG00000053684	cDNA sequence BC048403 [Source:MGI Symbol;Acc:MGI:2670984]	4.49349e-22	6.12878e-21	5.28844	5.08722	4.83933	4.76285	1.99658	1.68057	1.97833	2.0481	-2.59332
Pqlc3	12	16988648	17000408	-	ENSMUSG00000045679	PQ loop repeat containing [Source:MGI Symbol;Acc:MGI:2444067]	4.22238e-16	3.87596e-15	2.15048	2.14147	1.85583	2.04539	0.654697	0.759563	0.960293	0.783854	-2.59408
Cluh	11	74649495	74670847	+	ENSMUSG00000020741	clustered mitochondria (cluA/CLU1) homolog [Source:MGI Symbol;Acc:MGI:1921398]	0	0	47.9602	47.6596	55.3488	52.5755	19.0589	17.6059	21.2545	20.4826	-2.59616		Cluh
Rnd3	2	51130438	51149111	-	ENSMUSG00000017144	Rho family GTPase 3 [Source:MGI Symbol;Acc:MGI:1921444]	2.00853e-19	2.32688e-18	30.4173	32.2566	33.9471	35.4197	9.78828	12.8357	12.5277	15.6514	-2.59907		Rnd3
Efemp1	11	28853204	28926743	+	ENSMUSG00000020467	epidermal growth factor-containing fibulin- like extracellular matrix protein 1 [Source:MGI Symbol;Acc:MGI:1339998]	4.47283e-11	2.78412e-10	48.2249	47.0783	52.2114	48.4823	16.3203	12.2896	28.0099	18.6979	-2.60227	Efemp1
Cby1	15	79659199	79667660	+	ENSMUSG00000022428	chibby family member 1, beta catenin antagonist [Source:MGI Symbol;Acc:MGI:1920989]	2.95696e-21	3.83078e-20	17.2599	18.3324	20.135	22.762	6.52519	8.26795	7.9472	7.40093	-2.60405
S100a3	3	90584659	90602702	+	ENSMUSG00000001021	S100 calcium binding protein A3 [Source:MGI Symbol;Acc:MGI:1338849]	3.08864e-08	1.47846e-07	2.07477	2.6556	2.51734	1.71173	0.907309	0.928888	0.809347	0.793836	-2.60496
Dctpp1	7	127256959	127260709	-	ENSMUSG00000042462	dCTP pyrophosphatase 1 [Source:MGI Symbol;Acc:MGI:1913672]	6.3432e-26	1.08085e-24	51.9679	52.1383	57.5869	64.6197	21.3362	20.6945	25.8828	18.955	-2.60523		Dctpp1
Cdc25b	2	131186949	131198497	+	ENSMUSG00000027330	cell division cycle 25B [Source:MGI Symbol;Acc:MGI:99701]	0	0	29.5345	32.3252	29.1975	30.4353	10.567	11.7774	12.098	12.1893	-2.60537
Lmnb2	10	80901203	80918245	-	ENSMUSG00000062075	lamin B2 [Source:MGI Symbol;Acc:MGI:96796]	4.42857e-38	1.29362e-36	18.8657	19.7899	23.2391	23.668	7.99128	8.15547	8.27847	8.33203	-2.61202		Lmnb2
Smarca2	19	26605050	26778322	+	ENSMUSG00000024921	SWI/SNF related, matrix associated, actin dependent regulator of chromatin, subfamily a, member 2 [Source:MGI Symbol;Acc:MGI:99603]	5.6223e-41	1.8033e-39	19.8817	20.4356	19.3958	18.7814	8.0212	6.83301	8.33676	6.85317	-2.61264	Smarca2
Gprc5b	7	118972047	118995211	-	ENSMUSG00000008734	G protein-coupled receptor, family C, group 5, member B [Source:MGI Symbol;Acc:MGI:1927596]	4.36392e-16	4.0029e-15	14.0306	15.7672	15.3708	10.3932	5.4898	5.01349	5.33727	5.41711	-2.61373
Dkc1	X	75095854	75109777	+	ENSMUSG00000031403	dyskeratosis congenita 1, dyskerin [Source:MGI Symbol;Acc:MGI:1861727]	3.64294e-33	8.66151e-32	21.4412	23.0269	24.9888	27.3721	8.22081	8.09646	10.6651	10.045	-2.61507		Dkc1
Sh3tc2	18	61953075	62024402	+	ENSMUSG00000045629	SH3 domain and tetratricopeptide repeats 2 [Source:MGI Symbol;Acc:MGI:2444417]	8.22673e-39	2.4587e-37	7.56436	8.29973	8.64897	7.96666	2.66256	2.94903	3.57864	3.2142	-2.6184
Eppk1	15	76101481	76120195	-	ENSMUSG00000115388	epiplakin 1 [Source:MGI Symbol;Acc:MGI:2386306]	5.1313e-16	4.68054e-15	3.22538	3.2749	4.60438	4.03907	1.28442	1.53663	1.33119	1.63019	-2.61891
Cdh10	15	18818947	19014236	+	ENSMUSG00000022321	cadherin 10 [Source:MGI Symbol;Acc:MGI:107436]	4.41723e-10	2.50718e-09	1.75274	1.81359	1.68844	2.16153	0.43384	0.828942	0.773303	0.795588	-2.61905
Aste1	9	105395392	105412229	+	ENSMUSG00000032567	asteroid homolog 1 [Source:MGI Symbol;Acc:MGI:1913845]	3.80102e-29	7.53358e-28	2.55967	2.77135	2.89799	2.60607	0.983101	0.970524	1.12083	1.06127	-2.61987
Slco2a1	9	102988712	103096002	+	ENSMUSG00000032548	solute carrier organic anion transporter family, member 2a1 [Source:MGI Symbol;Acc:MGI:1346021]	3.05683e-05	0.000103843	15.0586	16.6836	16.1283	8.03199	5.53883	4.363	6.66719	4.76794	-2.61998
Dnajc12	10	63382443	63410576	+	ENSMUSG00000036764	DnaJ heat shock protein family (Hsp40) member C12 [Source:MGI Symbol;Acc:MGI:1353428]	2.61537e-12	1.79959e-11	1.24532	1.32009	1.20266	1.27264	0.449632	0.484834	0.537296	0.45201	-2.62022
Zfp94	7	24301704	24316666	-	ENSMUSG00000074282	zinc finger protein 94 [Source:MGI Symbol;Acc:MGI:107610]	6.16341e-12	4.12976e-11	1.72529	1.91065	1.83692	2.27393	0.647703	0.629307	0.923486	0.750248	-2.62537
D130017N08Rik	5	143758354	143768575	+	ENSMUSG00000097287	RIKEN cDNA D130017N08 gene [Source:MGI Symbol;Acc:MGI:2443273]	9.96314e-13	7.0614e-12	1.49599	1.46883	1.42311	1.64009	0.428719	0.63466	0.686346	0.544734	-2.62721
4632404H12Rik	3	89767511	89773240	-	ENSMUSG00000042579	RIKEN cDNA 4632404H12 gene [Source:MGI Symbol;Acc:MGI:1921284]	7.23126e-20	8.60075e-19	1.9876	2.34596	2.50523	2.19054	0.871572	0.750694	0.906329	0.907943	-2.62745
Stard8	X	99003248	99074728	+	ENSMUSG00000031216	START domain containing 8 [Source:MGI Symbol;Acc:MGI:2448556]	3.22687e-24	4.97347e-23	7.99656	8.00508	8.39554	8.37742	2.38568	3.03026	3.39731	3.65001	-2.6297
Tlcd1	11	78176711	78181909	+	ENSMUSG00000019437	TLC domain containing 1 [Source:MGI Symbol;Acc:MGI:1915572]	2.18581e-22	3.03527e-21	2.85071	3.05521	2.82334	3.20008	1.10119	1.2301	1.09941	1.10275	-2.6314
Dok2	14	70766036	70778495	+	ENSMUSG00000022102	docking protein 2 [Source:MGI Symbol;Acc:MGI:1332623]	8.42179e-11	5.10488e-10	2.0749	1.91392	1.89689	2.39656	0.706348	0.908043	0.840727	0.686108	-2.63664
Gm32856	8	129263641	129282844	+	ENSMUSG00000110605	predicted gene, 32856 [Source:MGI Symbol;Acc:MGI:5592015]	3.57272e-11	2.24664e-10	1.09842	1.23098	1.29243	1.27008	0.440373	0.457891	0.397383	0.559204	-2.63736
Cnn3	3	121426497	121458207	+	ENSMUSG00000053931	calponin 3, acidic [Source:MGI Symbol;Acc:MGI:1919244]	1.12e-43	4.048e-42	343.364	364.562	373.97	384.583	116.104	137.923	147.565	153.74	-2.64073		Cnn3
Arl4d	11	101665541	101667832	+	ENSMUSG00000034936	ADP-ribosylation factor-like 4D [Source:MGI Symbol;Acc:MGI:1933155]	2.50966e-13	1.86661e-12	153.864	173.499	141.766	127.368	49.1083	64.998	46.7832	64.8327	-2.64262
C1rl	6	124493113	124510643	+	ENSMUSG00000038527	complement component 1, r subcomponent-like [Source:MGI Symbol;Acc:MGI:2660692]	2.12001e-17	2.15309e-16	3.28074	3.504	3.38484	3.52087	1.0277	1.17157	1.54007	1.44034	-2.64311
[truncated: 689 more rows]
