# Supplementary material for: The zinc-finger transcription factor Blimp1/Prdm1 is required for uterine remodelling and repair in the mouse
Source: Nat Commun. 2025 Jan 31;16:1220. doi: 10.1038/s41467-025-56511-8 (PMC11785775; doi:10.1038/s41467-025-56511-8)
Supplement: Supplementary file 4 — Supplementary Data 2 [file 41467_2025_56511_MOESM4_ESM.xlsx]

## Sheet: Supplementary data 2
Supplementary data 2. Genes differentially expressed in Blimp1 Mut decidua (E6.0), 14 hours post RU486 treatment vs Oil controls (DeSeq2 with a FDR cut-off of 0.05, > 2-fold change in expression and FPKM of > 1 in all samples within at least one group).
Gene symbol	Chromosome	Start	End	Probe Strand	Ensembl gene ID	Description	P-value (Blimp1 Mut RU486 vs Oil DESeq stats p<0.05 after correction)	FDR (Blimp1 Mut RU486 vs Oil DESeq stats p<0.05 after correction)	Blimp1 Mut_Oil_1	Blimp1 Mut_Oil_2	Blimp1 Mut_Oil_3	Blimp1 Mut_Oil_4	Blimp1 Mut_RU486_1	Blimp1 Mut_RU486_2	Blimp1 Mut_RU486_3	Blimp1 Mut_RU486_4	Fold change Blimp1 Mut RU486 vs Oil	BMP2 null uterus upregulated (Lee et al., 2007)	BMP2 null uterus down-regulted (Lee et al., 2007)
Gm49425	15	101515920	101517261	-	ENSMUSG00000116336	predicted gene, 49425 [Source:MGI Symbol;Acc:MGI:6155060]	4.18663e-19	2.24786e-17	0.0262598	0	0.11147	0.0306142	3.48428	5.57393	13.5528	11.2939	201.402
Ptpn5	7	47077795	47133684	-	ENSMUSG00000030854	protein tyrosine phosphatase, non-receptor type 5 [Source:MGI Symbol;Acc:MGI:97807]	0	0	0.0357141	0.0265452	0.0947518	0.0676587	3.57957	3.59787	6.23478	5.67024	84.9356
Oxtr	6	112473683	112489943	-	ENSMUSG00000049112	oxytocin receptor [Source:MGI Symbol;Acc:MGI:109147]	4.01563e-33	6.04488e-31	0.296999	0.256874	0.183379	0.220339	4.38545	6.40263	16.2806	11.5955	40.3766	Oxtr
Crtac1	19	42268287	42431785	-	ENSMUSG00000042401	cartilage acidic protein 1 [Source:MGI Symbol;Acc:MGI:1920082]	1.05433e-24	8.95163e-23	0.0920496	0.136835	0.195371	0.171701	2.23214	3.58715	8.74946	6.49375	35.3423
Fyb2	4	104913456	105016863	+	ENSMUSG00000078612	FYN binding protein 2 [Source:MGI Symbol;Acc:MGI:2685466]	0	0	0.222698	0.245222	0.408476	0.461556	3.23601	4.11698	6.4067	5.18068	14.1562
Inhbb	1	119415465	119422248	-	ENSMUSG00000037035	inhibin beta-B [Source:MGI Symbol;Acc:MGI:96571]	0	0	28.1334	28.89	35.5415	32.1251	361.127	414.012	453.281	496.146	13.8308	Inhbb
Erv3	2	131853678	131859747	-	ENSMUSG00000037482	endogenous retroviral sequence 3 [Source:MGI Symbol;Acc:MGI:1919245]	0	0	13.4919	14.6837	13.5217	9.25716	220.304	158.697	139.31	165.976	13.4294
Trpc3	3	36620482	36690167	-	ENSMUSG00000027716	transient receptor potential cation channel, subfamily C, member 3 [Source:MGI Symbol;Acc:MGI:109526]	3.86374e-40	8.69768e-38	0.367536	0.262535	0.351204	0.467432	2.66982	2.96033	6.14011	5.87802	12.1821
P2ry14	3	59113855	59153618	-	ENSMUSG00000036381	purinergic receptor P2Y, G-protein coupled, 14 [Source:MGI Symbol;Acc:MGI:2155705]	0	0	0.750788	0.604977	0.615562	0.38447	5.52989	5.82174	7.84022	8.35497	11.6932	P2ry14
Msc	1	14753346	14755992	-	ENSMUSG00000025930	musculin [Source:MGI Symbol;Acc:MGI:1333884]	2.03406e-07	2.50677e-06	0.609567	0.120819	0.287506	0.189505	1.685	2.19014	7.07456	2.40475	11.0605	Msc
Htr2b	1	86099026	86111970	-	ENSMUSG00000026228	5-hydroxytryptamine (serotonin) receptor 2B [Source:MGI Symbol;Acc:MGI:109323]	1.70436e-37	3.37258e-35	0.267035	0.180435	0.223272	0.212259	2.95725	2.11346	2.20358	2.17827	10.705
Nrg1	8	31814551	32884254	-	ENSMUSG00000062991	neuregulin 1 [Source:MGI Symbol;Acc:MGI:96083]	2.73533e-25	2.44061e-23	0.745945	0.610791	0.598687	0.604468	4.02001	5.09802	11.1604	6.90523	10.6191
Edn1	13	42301476	42307990	+	ENSMUSG00000021367	endothelin 1 [Source:MGI Symbol;Acc:MGI:95283]	0	0	2.57571	2.73236	1.28329	1.62123	19.2125	17.9473	18.4879	23.0482	9.58233
Zfp469	8	122258620	122272650	+	ENSMUSG00000043903	zinc finger protein 469 [Source:MGI Symbol;Acc:MGI:2684868]	1.85775e-34	2.99892e-32	0.576958	0.57479	0.824971	1.02664	5.12441	6.24413	9.28779	7.30673	9.31059
Hcar2	5	123863570	123865499	-	ENSMUSG00000045502	hydroxycarboxylic acid receptor 2 [Source:MGI Symbol;Acc:MGI:1933383]	1.33982e-18	6.82057e-17	0.549484	0.338686	0.132744	0.140619	2.91265	2.02242	2.76327	3.11008	9.3053
A730043L09Rik	9	62242596	62244100	-	ENSMUSG00000111232	RIKEN cDNA A730043L09 gene [Source:MGI Symbol;Acc:MGI:5439419]	1.09674e-15	4.4116e-14	0.107328	0.159547	0.242984	0.225224	1.6696	1.10347	1.67012	2.25818	9.11651
Col6a4	9	105989454	106096783	-	ENSMUSG00000032572	collagen, type VI, alpha 4 [Source:MGI Symbol;Acc:MGI:1915803]	1.9383e-21	1.32111e-19	7.86051	6.66552	8.5725	6.92864	34.9442	50.1376	104.693	70.3547	8.66313
E030025P04Rik	11	109139291	109144369	-	ENSMUSG00000078605	RIKEN cDNA E030025P04 gene [Source:MGI Symbol;Acc:MGI:2685510]	2.00455e-12	5.44692e-11	0.239944	0.463692	0.203708	0.195811	1.12527	1.71095	3.57818	2.93255	8.47293
C7	15	4988762	5063740	-	ENSMUSG00000079105	complement component 7 [Source:MGI Symbol;Acc:MGI:88235]	0	0	1.62387	1.50872	1.43608	1.49873	14.6163	10.547	7.508	11.8733	7.34162
Elf3	1	135253575	135258568	-	ENSMUSG00000003051	E74-like factor 3 [Source:MGI Symbol;Acc:MGI:1101781]	1.09591e-07	1.42428e-06	2.10008	2.11592	1.13909	1.38737	4.36389	8.84175	25.2205	10.1259	7.20094
Tnc	4	63959785	64047015	-	ENSMUSG00000028364	tenascin C [Source:MGI Symbol;Acc:MGI:101922]	1.23254e-09	2.27048e-08	1.76389	1.84536	0.654571	0.477234	7.55267	7.74858	10.267	8.14022	7.10992
Tmem86a	7	47050601	47054777	+	ENSMUSG00000010307	transmembrane protein 86A [Source:MGI Symbol;Acc:MGI:1915143]	0	0	18.2035	17.6869	13.383	12.1611	77.9405	90.4688	122.328	116.465	6.62824	Tmem86a
Ramp3	11	6658521	6677475	+	ENSMUSG00000041046	receptor (calcitonin) activity modifying protein 3 [Source:MGI Symbol;Acc:MGI:1860292]	2.30846e-23	1.79249e-21	10.5151	8.55391	10.7942	8.4128	40.2203	49.1095	94.3054	68.5497	6.5886	Ramp3
Aqp3	4	41092722	41098183	-	ENSMUSG00000028435	aquaporin 3 [Source:MGI Symbol;Acc:MGI:1333777]	5.57187e-18	2.70727e-16	0.183848	0.29432	0.400213	0.197846	2.10291	1.24294	1.55879	2.14412	6.54952
Egr3	14	70077203	70082614	+	ENSMUSG00000033730	early growth response 3 [Source:MGI Symbol;Acc:MGI:1306780]	0	0	0.587062	0.741788	0.465177	0.513305	3.98872	3.03737	3.31914	4.58653	6.47144
Nupr1	7	126623249	126630861	-	ENSMUSG00000030717	nuclear protein transcription regulator 1 [Source:MGI Symbol;Acc:MGI:1891834]	0	0	2.27382	2.2942	1.38304	1.88319	12.9102	10.8342	13.3152	12.7339	6.35589	Nupr1
Itga11	9	62677826	62783982	+	ENSMUSG00000032243	integrin alpha 11 [Source:MGI Symbol;Acc:MGI:2442114]	0	0	1.41655	0.966702	0.94869	0.899183	8.27449	5.82665	6.81814	5.69322	6.28969
Rasd1	11	59963181	59964944	-	ENSMUSG00000049892	RAS, dexamethasone-induced 1 [Source:MGI Symbol;Acc:MGI:1270848]	4.65227e-20	2.78421e-18	1.30052	0.716029	1.7266	0.91719	5.41774	4.89903	10.8266	7.35247	6.11453	Rasd1
Zbtb8b	4	129425765	129440853	-	ENSMUSG00000048485	zinc finger and BTB domain containing 8b [Source:MGI Symbol;Acc:MGI:2387181]	4.86583e-14	1.61381e-12	0.466376	0.50367	1.3311	0.901535	4.62786	4.07845	5.7014	5.11844	6.09682
Plk2	13	110395046	110400844	+	ENSMUSG00000021701	polo like kinase 2 [Source:MGI Symbol;Acc:MGI:1099790]	0	0	15.5276	17.6543	11.0752	11.8444	67.8688	77.4101	94.3063	93.8615	5.94363
1700016P03Rik	11	75172560	75177633	+	ENSMUSG00000085609	RIKEN cDNA 1700016P03 gene [Source:MGI Symbol;Acc:MGI:1922792]	2.53769e-19	1.39926e-17	0.749303	1.15842	0.593734	0.52413	3.90828	4.2744	3.53683	5.84247	5.80448
Chst11	10	82985498	83195900	+	ENSMUSG00000034612	carbohydrate sulfotransferase 11 [Source:MGI Symbol;Acc:MGI:1927166]	0	0	8.14307	8.52916	10.5885	9.22053	47.3692	51.3445	57.1245	55.8071	5.80148
Tafa2	10	123263996	123741204	+	ENSMUSG00000044071	TAFA chemokine like family member 2 [Source:MGI Symbol;Acc:MGI:2143691]	8.10543e-32	1.13647e-29	0.231635	0.270549	0.327757	0.192889	1.32476	1.50903	1.18719	1.86857	5.75809
Bves	10	45335772	45372479	+	ENSMUSG00000071317	blood vessel epicardial substance [Source:MGI Symbol;Acc:MGI:1346013]	8.0232e-39	1.71187e-36	0.443256	0.45874	0.460471	0.451343	2.06655	1.97253	3.05585	3.31588	5.73975
Il1b	2	129364570	129371139	-	ENSMUSG00000027398	interleukin 1 beta [Source:MGI Symbol;Acc:MGI:96543]	4.65168e-24	3.79197e-22	1.03084	0.685541	0.71011	0.537634	5.70938	3.21642	3.81674	4.25973	5.73602
Thbs2	17	14665500	14694235	-	ENSMUSG00000023885	thrombospondin 2 [Source:MGI Symbol;Acc:MGI:98738]	0	0	1.21887	1.03224	1.155	0.744939	7.04276	4.78972	5.60863	6.02273	5.65251
Sncaip	18	52767709	52915935	+	ENSMUSG00000024534	synuclein, alpha interacting protein (synphilin) [Source:MGI Symbol;Acc:MGI:1915097]	0	0	3.34049	3.09511	3.19699	2.94748	12.7257	15.3	22.4006	18.433	5.47368	Sncaip
Gm36970	1	90837275	90839133	-	ENSMUSG00000103061	predicted gene, 36970 [Source:MGI Symbol;Acc:MGI:5610198]	2.03828e-11	4.86511e-10	0.236536	0.165469	0.25594	0.567737	1.33688	1.19981	2.21927	1.82969	5.37304
Ngfr	11	95568818	95587735	-	ENSMUSG00000000120	nerve growth factor receptor (TNFR superfamily, member 16) [Source:MGI Symbol;Acc:MGI:97323]	5.57333e-12	1.43047e-10	11.732	12.7983	11.4599	11.2884	29.2258	47.5609	103.574	71.4859	5.32685	Ngfr
Dio2	12	90724552	90738438	-	ENSMUSG00000007682	deiodinase, iodothyronine, type II [Source:MGI Symbol;Acc:MGI:1338833]	9.92704e-08	1.30326e-06	38.9301	36.7779	12.8649	11.9012	89.4968	124.357	148.725	154.326	5.14466	Dio2
Kcnj12	11	61022564	61071131	+	ENSMUSG00000042529	potassium inwardly-rectifying channel, subfamily J, member 12 [Source:MGI Symbol;Acc:MGI:108495]	1.40755e-17	6.65454e-16	0.58316	0.377517	0.425885	0.219309	2.16249	1.76252	1.5978	2.34277	4.89802
Ror2	13	53109312	53286124	-	ENSMUSG00000021464	receptor tyrosine kinase-like orphan receptor 2 [Source:MGI Symbol;Acc:MGI:1347521]	0	0	11.6159	11.3576	9.4389	8.76498	33.3945	46.2906	60.3622	51.9872	4.6636
Slco5a1	1	12866549	12992650	-	ENSMUSG00000025938	solute carrier organic anion transporter family, member 5A1 [Source:MGI Symbol;Acc:MGI:2443431]	0	0	2.85496	3.21082	4.76961	3.98026	19.6454	17.0861	13.7542	17.8987	4.61569
Sprr2f	3	92365187	92366442	+	ENSMUSG00000050635	small proline-rich protein 2F [Source:MGI Symbol;Acc:MGI:1330349]	0.00059291	0.00318621	3.27041	2.84119	0.721172	0.841764	3.15782	8.52228	11.5661	10.9733	4.45883
Pgbd5	8	124369049	124439658	-	ENSMUSG00000050751	piggyBac transposable element derived 5 [Source:MGI Symbol;Acc:MGI:2429955]	1.3696e-13	4.33625e-12	0.585481	0.49472	0.261612	0.301765	1.2266	1.58409	2.70123	1.74481	4.4152
Zfp786	6	47819266	47830867	-	ENSMUSG00000051499	zinc finger protein 786 [Source:MGI Symbol;Acc:MGI:3026883]	1.49395e-28	1.6739e-26	0.691858	0.758944	0.702148	0.884456	3.93502	2.53988	2.52444	4.05995	4.29949
6430562O15Rik	13	99396924	99412876	-	ENSMUSG00000097828	RIKEN cDNA 6430562O15 gene [Source:MGI Symbol;Acc:MGI:2444982]	5.42162e-06	4.96011e-05	0.813858	0.978162	0.263394	0.282624	2.54022	2.13927	2.41949	2.86644	4.2623
Gm36325	8	91710233	91714413	-	ENSMUSG00000110216	predicted gene, 36325 [Source:MGI Symbol;Acc:MGI:5595484]	1.41467e-18	7.18669e-17	0.233107	0.373179	0.405956	0.365831	1.43573	1.17454	1.33701	1.85864	4.21308
Has1	17	17843323	17855205	-	ENSMUSG00000003665	hyaluronan synthase 1 [Source:MGI Symbol;Acc:MGI:106590]	0	0	3.1946	4.08508	4.0099	3.9379	15.6314	16.168	12.2793	19.6627	4.18595
Spon2	5	33198184	33218455	-	ENSMUSG00000037379	spondin 2, extracellular matrix protein [Source:MGI Symbol;Acc:MGI:1923724]	1.44635e-16	6.22615e-15	107.773	105.619	63.0773	52.4207	322.378	334.092	370.175	345.373	4.17166
Nlrp10	7	108921852	108930178	-	ENSMUSG00000049709	NLR family, pyrin domain containing 10 [Source:MGI Symbol;Acc:MGI:2444084]	1.74985e-24	1.46041e-22	0.493888	0.426851	0.739465	0.66282	1.81959	2.18085	3.09798	2.55877	4.15716
Ier3	17	35821684	35822923	+	ENSMUSG00000003541	immediate early response 3 [Source:MGI Symbol;Acc:MGI:104814]	1.4e-45	5.82e-43	16.3749	16.2166	13.7208	12.4246	53.8623	46.7994	67.9432	74.3362	4.13609	Ier3
Ggt5	10	75589340	75617200	+	ENSMUSG00000006344	gamma-glutamyltransferase 5 [Source:MGI Symbol;Acc:MGI:1346063]	9.80817e-33	1.4411e-30	4.21053	3.93468	5.43245	4.56245	12.9497	15.7825	26.0086	20.2582	4.13443	Ggt5
Coch	12	51593341	51605771	+	ENSMUSG00000020953	cochlin [Source:MGI Symbol;Acc:MGI:1278313]	2.44031e-30	3.03948e-28	5.81509	6.88728	8.75311	10.6216	25.3626	28.5716	42.0221	35.7451	4.10577
Arl4c	1	88673125	88702221	-	ENSMUSG00000049866	ADP-ribosylation factor-like 4C [Source:MGI Symbol;Acc:MGI:2445172]	2.75308e-35	4.81406e-33	7.63922	7.19027	6.40424	6.96222	19.8571	24.5003	40.1986	30.7773	4.09042	Arl4c
Ldoc1	X	61709497	61710955	+	ENSMUSG00000057615	regulator of NFKB signaling [Source:MGI Symbol;Acc:MGI:2685212]	7.1836e-14	2.33772e-12	3.49252	2.53	1.95665	1.42611	8.45614	6.82057	8.87392	14.2622	4.08417
Hsd11b2	8	105518755	105523988	+	ENSMUSG00000031891	hydroxysteroid 11-beta dehydrogenase 2 [Source:MGI Symbol;Acc:MGI:104720]	0.000497506	0.00273216	10.1215	9.48731	23.2526	17.3719	23.653	34.2679	128.096	53.6088	3.9783
Fam189a2	19	23972750	24031019	-	ENSMUSG00000071604	family with sequence similarity 189, member A2 [Source:MGI Symbol;Acc:MGI:2685813]	0	0	22.1196	23.1158	20.3288	18.5151	76.3545	77.4633	91.6176	85.8978	3.94072	Fam189a2
Ptgdr2	19	10937160	10942511	+	ENSMUSG00000034117	prostaglandin D2 receptor 2 [Source:MGI Symbol;Acc:MGI:1330275]	3.91217e-11	8.91299e-10	1.18373	1.10524	0.678281	0.809759	2.13729	2.46587	5.87358	4.34368	3.92385
Doxl2	6	48974963	48978746	+	ENSMUSG00000068536	diamine oxidase-like protein 2 [Source:MGI Symbol;Acc:MGI:3618290]	0	0	5.51769	6.96419	4.87457	4.73344	21.6512	22.5687	21.9192	20.0448	3.90151
Cmklr1	5	113612354	113650426	-	ENSMUSG00000042190	chemokine-like receptor 1 [Source:MGI Symbol;Acc:MGI:109603]	0	0	7.45316	7.46902	9.10691	8.54744	24.8202	27.878	39.7814	32.8068	3.84591
Gm47388	10	44697180	44699931	+	ENSMUSG00000111641	predicted gene, 47388 [Source:MGI Symbol;Acc:MGI:6096308]	5.53792e-12	1.42287e-10	0.554539	0.377242	0.265985	0.317767	1.61263	1.10662	1.21881	1.8903	3.84575
Med12l	3	59005825	59318682	+	ENSMUSG00000056476	mediator complex subunit 12-like [Source:MGI Symbol;Acc:MGI:2139916]	0	0	0.922119	0.927904	1.23595	1.06793	4.36968	3.91526	3.32972	4.34558	3.84223
Cxcl5	5	90759360	90761624	+	ENSMUSG00000029371	chemokine (C-X-C motif) ligand 5 [Source:MGI Symbol;Acc:MGI:1096868]	0.000328283	0.00190467	3.37382	3.07524	0.726882	0.906429	6.74944	6.5157	7.57972	9.75169	3.78559
Tmem200a	10	25912331	26079052	-	ENSMUSG00000049420	transmembrane protein 200A [Source:MGI Symbol;Acc:MGI:1924470]	9.74987e-34	1.52837e-31	1.29388	1.16901	1.04695	0.70905	3.45625	3.86083	4.25989	4.28511	3.75977
Gm45187	7	98904268	98908055	+	ENSMUSG00000109130	predicted gene 45187 [Source:MGI Symbol;Acc:MGI:5753763]	6.05012e-24	4.86727e-22	3.32822	3.20423	2.18522	2.11816	12.2143	9.25791	7.62504	11.3201	3.72997
Lcn2	2	32384633	32388252	-	ENSMUSG00000026822	lipocalin 2 [Source:MGI Symbol;Acc:MGI:96757]	0.0145933	0.0494035	7.43535	9.89488	1.45114	1.68997	6.04586	13.9652	35.383	20.031	3.68442	Lcn2
S100a9	3	90692632	90695721	-	ENSMUSG00000056071	S100 calcium binding protein A9 (calgranulin B) [Source:MGI Symbol;Acc:MGI:1338947]	6.81992e-11	1.52128e-09	1.78386	1.03125	1.26205	1.96412	6.74478	4.27288	4.75494	6.05611	3.61326
Ereg	5	91074622	91093646	+	ENSMUSG00000029377	epiregulin [Source:MGI Symbol;Acc:MGI:107508]	1.67784e-10	3.51272e-09	1.12788	1.22953	0.735891	0.723193	5.4041	3.23153	1.75508	3.39286	3.61158
Pmepa1	2	173224458	173276533	-	ENSMUSG00000038400	prostate transmembrane protein, androgen induced 1 [Source:MGI Symbol;Acc:MGI:1929600]	6.21617e-40	1.37411e-37	6.14928	6.22193	4.75279	5.1005	15.4707	17.8889	25.192	21.5761	3.60537
Ptprn	1	75247027	75264502	-	ENSMUSG00000026204	protein tyrosine phosphatase, receptor type, N [Source:MGI Symbol;Acc:MGI:102765]	0	0	4.27954	4.3799	4.21208	4.13043	16.1823	13.8805	14.8723	16.1139	3.5907
Adamts5	16	85856173	85901828	-	ENSMUSG00000022894	a disintegrin-like and metallopeptidase (reprolysin type) with thrombospondin type 1 motif, 5 (aggrecanase-2) [Source:MGI Symbol;Acc:MGI:1346321]	3.31471e-12	8.82138e-11	1.99909	1.99897	1.11925	1.16529	6.56926	6.10545	4.11849	5.73675	3.58609
Bace2	16	97356742	97442936	+	ENSMUSG00000040605	beta-site APP-cleaving enzyme 2 [Source:MGI Symbol;Acc:MGI:1860440]	0	0	1.63322	1.44794	1.46639	1.26554	4.44527	4.54111	6.13675	5.70792	3.58347	Bace2
Syngr1	15	80091334	80119501	+	ENSMUSG00000022415	synaptogyrin 1 [Source:MGI Symbol;Acc:MGI:1328323]	3.81166e-14	1.28471e-12	0.629433	0.471838	0.601364	0.476659	2.82449	1.86453	1.23479	1.856	3.56987
Lrrc32	7	98489283	98502181	+	ENSMUSG00000090958	leucine rich repeat containing 32 [Source:MGI Symbol;Acc:MGI:93882]	2.50789e-33	3.84601e-31	3.48705	3.10854	3.26335	2.54722	8.98698	9.08551	14.6315	11.4723	3.56083
Nr4a1	15	101254269	101274795	+	ENSMUSG00000023034	nuclear receptor subfamily 4, group A, member 1 [Source:MGI Symbol;Acc:MGI:1352454]	1.31739e-11	3.21e-10	4.20902	7.3417	3.43153	3.32572	14.5613	17.0888	14.2712	19.17	3.55535
Saa3	7	46711998	46715700	-	ENSMUSG00000040026	serum amyloid A 3 [Source:MGI Symbol;Acc:MGI:98223]	0.000101702	0.000675728	5.27046	5.32645	6.23567	3.15898	32.0727	19.4879	8.01858	11.1173	3.53632
Egr1	18	34859823	34864984	+	ENSMUSG00000038418	early growth response 1 [Source:MGI Symbol;Acc:MGI:95295]	1.06118e-31	1.47945e-29	4.36675	6.3027	3.65668	3.92741	14.2521	15.1618	15.2373	19.8743	3.53496
Gadd45g	13	51846678	51848468	+	ENSMUSG00000021453	growth arrest and DNA-damage-inducible 45 gamma [Source:MGI Symbol;Acc:MGI:1346325]	0	0	43.132	44.4167	38.7836	42.1604	131.411	134.42	181.805	146.351	3.5253
Gm47389	10	44715558	44717165	+	ENSMUSG00000111362	predicted gene, 47389 [Source:MGI Symbol;Acc:MGI:6096310]	1.84833e-06	1.87252e-05	2.08209	1.07138	0.623211	0.560154	4.21354	3.5191	3.47877	4.02641	3.51358
Ly6g6e	17	35076902	35078804	+	ENSMUSG00000013766	lymphocyte antigen 6 complex, locus G6E [Source:MGI Symbol;Acc:MGI:1917524]	5.65286e-09	9.25312e-08	0.812756	0.573892	0.316256	0.49745	1.60366	1.61734	2.47676	1.94895	3.47521
Fam163a	1	156075966	156205026	-	ENSMUSG00000015484	family with sequence similarity 163, member A [Source:MGI Symbol;Acc:MGI:3618859]	2.79412e-22	2.01054e-20	0.573022	0.653723	0.7071	0.784557	1.73006	2.38664	2.22055	3.00998	3.4385
Fosb	7	19302696	19310051	-	ENSMUSG00000003545	FBJ osteosarcoma oncogene B [Source:MGI Symbol;Acc:MGI:95575]	6.81483e-20	3.99082e-18	0.422606	0.388018	0.345886	0.260831	1.18478	1.02372	1.11214	1.55117	3.43729
Peg10	6	4747306	4760517	+	ENSMUSG00000092035	paternally expressed 10 [Source:MGI Symbol;Acc:MGI:2157785]	8.78955e-07	9.42198e-06	1.5286	1.52257	1.30654	0.881988	2.53838	3.4806	7.66219	4.22551	3.4175
Gm867	10	75937723	75940672	-	ENSMUSG00000050157	predicted gene 867 [Source:MGI Symbol;Acc:MGI:2685713]	6.5305e-08	8.86406e-07	0.505523	0.688858	0.476866	0.294674	2.33703	1.32731	1.31107	1.72709	3.40935
Creb5	6	53287270	53700376	+	ENSMUSG00000053007	cAMP responsive element binding protein 5 [Source:MGI Symbol;Acc:MGI:2443973]	1.35085e-37	2.71687e-35	0.383529	0.290444	0.359837	0.327811	1.011	1.032	1.47727	1.12112	3.40873	Creb5
Bdkrb2	12	105563226	105595237	+	ENSMUSG00000021070	bradykinin receptor, beta 2 [Source:MGI Symbol;Acc:MGI:102845]	4.7184e-13	1.39657e-11	0.777616	0.598258	0.810748	0.771369	1.6853	1.76459	3.74159	2.87037	3.40158
Col6a3	1	90765923	90843971	-	ENSMUSG00000048126	collagen, type VI, alpha 3 [Source:MGI Symbol;Acc:MGI:88461]	6.24806e-09	1.01596e-07	13.7492	14.8558	25.0258	21.4409	40.5795	54.2161	93.2452	65.6524	3.37935
Thbs1	2	118111876	118127133	+	ENSMUSG00000040152	thrombospondin 1 [Source:MGI Symbol;Acc:MGI:98737]	1.22967e-06	1.28448e-05	81.5759	95.6489	36.3584	33.9833	198.559	217.912	180.256	236.942	3.36746
Crabp2	3	87948666	87953376	+	ENSMUSG00000004885	cellular retinoic acid binding protein II [Source:MGI Symbol;Acc:MGI:88491]	8.50511e-27	8.28135e-25	8.04153	8.05663	5.97994	4.53921	20.2987	20.9274	25.5748	22.3086	3.3478
Tgfb3	12	86056745	86079041	-	ENSMUSG00000021253	transforming growth factor, beta 3 [Source:MGI Symbol;Acc:MGI:98727]	5.02214e-11	1.13574e-09	22.2571	22.4931	11.7166	12.0067	46.238	55.8257	63.266	63.6618	3.34424
Kcne3	7	100176502	100184869	+	ENSMUSG00000035165	potassium voltage-gated channel, Isk-related subfamily, gene 3 [Source:MGI Symbol;Acc:MGI:1891124]	1.29938e-15	5.19265e-14	0.552505	0.734866	0.678911	0.762773	2.34496	1.63954	2.56417	2.54179	3.33099
Rgs4	1	169741477	169747642	-	ENSMUSG00000038530	regulator of G-protein signaling 4 [Source:MGI Symbol;Acc:MGI:108409]	6.80139e-09	1.1001e-07	10.1944	9.08521	4.54835	4.60403	24.9354	23.1773	22.574	23.9994	3.33026
Wnt9a	11	59306928	59333552	+	ENSMUSG00000000126	wingless-type MMTV integration site family, member 9A [Source:MGI Symbol;Acc:MGI:2446084]	1.84606e-06	1.87099e-05	0.924616	0.623713	0.340818	0.335156	1.15537	1.41732	3.07305	1.67085	3.28938
Tmem119	5	113793729	113800516	-	ENSMUSG00000054675	transmembrane protein 119 [Source:MGI Symbol;Acc:MGI:2385228]	5.14628e-08	7.17061e-07	32.0336	29.7973	37.4532	33.3984	54.4568	93.7349	174.155	113.117	3.28201
Gadd45a	6	67035096	67037457	-	ENSMUSG00000036390	growth arrest and DNA-damage-inducible 45 alpha [Source:MGI Symbol;Acc:MGI:107799]	0	0	11.0268	11.0295	8.83865	9.573	28.8987	30.7109	39.2459	33.8687	3.27974
Kcnk2	1	189207930	189402273	-	ENSMUSG00000037624	potassium channel, subfamily K, member 2 [Source:MGI Symbol;Acc:MGI:109366]	1.07574e-26	1.03512e-24	4.00836	3.88164	4.24267	2.83675	8.49942	12.461	15.5121	12.4105	3.26552
Ankrd37	8	45996902	46005707	-	ENSMUSG00000050914	ankyrin repeat domain 37 [Source:MGI Symbol;Acc:MGI:3603344]	2.24893e-18	1.12387e-16	1.2101	1.09931	1.09394	0.960099	4.0179	2.73134	3.37813	4.05623	3.25055
Ccn4	15	66891320	66923201	+	ENSMUSG00000005124	cellular communication network factor 4 [Source:MGI Symbol;Acc:MGI:1197008]	1.06976e-19	6.1186e-18	4.76882	4.35292	3.15683	2.50343	10.3406	11.2455	15.8034	10.6207	3.24788
Synpo	18	60593973	60660142	-	ENSMUSG00000043079	synaptopodin [Source:MGI Symbol;Acc:MGI:1099446]	0	0	3.87189	4.61022	4.61861	4.7733	15.0803	12.9674	14.5946	15.1326	3.23234
Itgb3	11	104608000	104670476	+	ENSMUSG00000020689	integrin beta 3 [Source:MGI Symbol;Acc:MGI:96612]	0	0	23.2535	24.3111	26.5394	21.897	65.9564	70.2674	95.6001	78.1339	3.22869	Itgb3
Plat	8	22757727	22782844	+	ENSMUSG00000031538	plasminogen activator, tissue [Source:MGI Symbol;Acc:MGI:97610]	6.53481e-24	5.22295e-22	26.1105	25.3279	16.3557	14.2972	69.5784	63.5322	61.3863	70.4726	3.22775	Plat
Egr2	10	67535475	67542188	+	ENSMUSG00000037868	early growth response 2 [Source:MGI Symbol;Acc:MGI:95296]	2.90115e-12	7.77985e-11	0.784047	1.17683	0.570857	0.443716	2.47279	2.39838	2.02355	2.68503	3.21959
2610528A11Rik	14	37102140	37114022	-	ENSMUSG00000096001	RIKEN cDNA 2610528A11 gene [Source:MGI Symbol;Acc:MGI:1917295]	2.68825e-08	3.93096e-07	14.7136	9.79845	17.1063	9.46895	59.4586	35.2263	29.8148	39.0014	3.20042
Slc39a2	14	51892889	51896745	+	ENSMUSG00000072572	solute carrier family 39 (zinc transporter), member 2 [Source:MGI Symbol;Acc:MGI:2684326]	2.01868e-09	3.62343e-08	0.292652	0.446194	0.57336	0.551135	2.25739	1.30658	1.29418	1.07964	3.18663
4930597O21Rik	6	66894652	66896521	-	ENSMUSG00000053442	RIKEN cDNA 4930597O21 gene [Source:MGI Symbol;Acc:MGI:1922623]	5.33572e-10	1.03907e-08	0.403525	0.449892	0.542426	0.399871	1.47701	1.30486	1.41283	1.49827	3.17031
Htra3	5	35652023	35679782	-	ENSMUSG00000029096	HtrA serine peptidase 3 [Source:MGI Symbol;Acc:MGI:1925808]	4.44902e-14	1.4893e-12	3.33886	1.85368	2.5477	1.86813	5.83196	5.69139	10.5634	8.23043	3.1553	Htra3
Sytl5	X	9885622	9994543	+	ENSMUSG00000054453	synaptotagmin-like 5 [Source:MGI Symbol;Acc:MGI:2668451]	1.5814e-21	1.08997e-19	1.93348	1.50394	1.81327	1.80851	4.41031	4.67891	7.44883	5.72158	3.15328
Lox	18	52516067	52529867	-	ENSMUSG00000024529	lysyl oxidase [Source:MGI Symbol;Acc:MGI:96817]	1.1195e-27	1.15904e-25	75.178	68.0172	55.7188	39.8237	177.568	184.069	199.796	185.274	3.12773
Serinc2	4	130253495	130279205	-	ENSMUSG00000023232	serine incorporator 2 [Source:MGI Symbol;Acc:MGI:1919132]	0.000625225	0.00333793	1.90732	1.32646	0.899599	1.02727	1.60754	3.29236	7.36208	3.74452	3.10164	Serinc2
Gm29232	2	118253255	118279430	-	ENSMUSG00000100046	predicted gene 29232 [Source:MGI Symbol;Acc:MGI:5579938]	1.29716e-08	1.99801e-07	1.74181	1.94196	1.47877	1.62451	4.78163	5.19917	5.64673	5.3894	3.09662
Ednra	8	77663031	77724464	-	ENSMUSG00000031616	endothelin receptor type A [Source:MGI Symbol;Acc:MGI:105923]	5.87023e-11	1.31903e-09	14.9074	14.2049	8.73549	7.42861	29.1325	34.6842	36.5184	38.4744	3.06583	Ednra
Rai2	X	161717069	161779496	+	ENSMUSG00000043518	retinoic acid induced 2 [Source:MGI Symbol;Acc:MGI:1344378]	5.27599e-31	7.07415e-29	3.51984	3.45625	2.90907	2.53487	7.49817	9.49611	11.1387	9.92497	3.06424	Rai2
Fbxo32	15	58175879	58214932	-	ENSMUSG00000022358	F-box protein 32 [Source:MGI Symbol;Acc:MGI:1914981]	0.00081612	0.00420784	1.6537	1.19056	0.703029	0.544657	1.73888	2.21352	5.42839	3.09759	3.0495	Fbxo32
Gm45883	11	90188108	90267581	+	ENSMUSG00000109967	predicted gene 45883 [Source:MGI Symbol;Acc:MGI:5804998]	9.49884e-37	1.76571e-34	30.1589	29.9418	26.7428	18.9177	77.6719	76.6525	82.3485	85.5881	3.04706
1600027J07Rik	8	103343878	103347534	-	ENSMUSG00000110340	RIKEN cDNA 1600027J07 gene [Source:MGI Symbol;Acc:MGI:1917044]	4.24828e-11	9.66081e-10	5.81852	7.86314	3.2932	3.33	15.852	15.6135	13.787	16.2029	3.02664
Pde8b	13	95024454	95250336	-	ENSMUSG00000021684	phosphodiesterase 8B [Source:MGI Symbol;Acc:MGI:2443999]	2.39449e-15	9.31119e-14	0.558764	0.634415	0.398429	0.379566	1.25814	1.24761	1.94552	1.50427	3.02131
Apold1	6	134981718	134986836	+	ENSMUSG00000090698	apolipoprotein L domain containing 1 [Source:MGI Symbol;Acc:MGI:2685921]	9.68527e-26	8.96783e-24	3.13263	2.98594	3.55016	2.89122	10.0529	8.35737	7.26876	12.1833	3.01452
Srpx2	X	133908426	133932446	+	ENSMUSG00000031253	sushi-repeat-containing protein, X-linked 2 [Source:MGI Symbol;Acc:MGI:1916042]	1.38436e-08	2.127e-07	0.66391	0.473726	0.38829	0.371519	1.08342	1.08627	2.12361	1.42426	3.0133
Adm	7	110627661	110629820	+	ENSMUSG00000030790	adrenomedullin [Source:MGI Symbol;Acc:MGI:108058]	3.63601e-37	6.97006e-35	4.29768	4.1087	4.45343	3.44575	12.2622	9.98809	13.2799	12.7785	2.96271
Mmd	11	90249456	90278589	+	ENSMUSG00000003948	monocyte to macrophage differentiation- associated [Source:MGI Symbol;Acc:MGI:1914718]	2.49388e-35	4.40233e-33	33.6886	32.3841	27.5544	20.9342	82.8848	80.504	83.9898	90.1345	2.94614
Gpr176	2	118277110	118373419	-	ENSMUSG00000040133	G protein-coupled receptor 176 [Source:MGI Symbol;Acc:MGI:2685858]	1.90588e-23	1.48459e-21	3.92733	4.49694	2.55323	2.76878	9.49283	10.858	9.75536	10.2324	2.93452
Hsd3b6	3	98805504	98814443	-	ENSMUSG00000027869	hydroxy-delta-5-steroid dehydrogenase, 3 beta- and steroid delta-isomerase 6 [Source:MGI Symbol;Acc:MGI:109598]	2.78102e-07	3.34586e-06	40.9377	34.3112	38.6102	23.4613	142.924	99.354	57.795	99.53	2.91001
Ankrd35	3	96670131	96691032	+	ENSMUSG00000038354	ankyrin repeat domain 35 [Source:MGI Symbol;Acc:MGI:2442590]	6.29769e-32	8.93216e-30	1.45143	1.23427	1.40802	1.47043	4.52386	3.30028	4.23277	4.11832	2.90704
Gm42793	5	104435121	104436372	+	ENSMUSG00000105954	predicted gene 42793 [Source:MGI Symbol;Acc:MGI:5662930]	9.21112e-09	1.45815e-07	3.67743	4.8217	2.134	2.16769	6.1914	7.91399	12.8862	10.1639	2.90259
Sh2d5	4	138250403	138261332	+	ENSMUSG00000045349	SH2 domain containing 5 [Source:MGI Symbol;Acc:MGI:2446215]	9.82786e-15	3.56725e-13	1.69443	1.87113	2.69114	2.1044	8.36962	4.88569	4.60076	6.38763	2.89958
Greb1	12	16670615	16800886	-	ENSMUSG00000036523	gene regulated by estrogen in breast cancer protein [Source:MGI Symbol;Acc:MGI:2149712]	6.92301e-08	9.33351e-07	4.59809	5.15754	9.24156	10.378	17.6962	19.7094	24.666	22.9112	2.89302	Greb1
Ltbp1	17	75005568	75392512	+	ENSMUSG00000001870	latent transforming growth factor beta binding protein 1 [Source:MGI Symbol;Acc:MGI:109151]	1.06e-43	2.8675e-41	1.11535	1.08976	0.896929	0.930796	2.68162	2.5918	3.30051	3.07299	2.88803	Ltbp1
Serpine2	1	79794197	79861180	-	ENSMUSG00000026249	serine (or cysteine) peptidase inhibitor, clade E, member 2 [Source:MGI Symbol;Acc:MGI:101780]	0	0	39.278	38.3765	37.5358	30.3769	101.508	101.583	110.213	105.722	2.87858
Spp1	5	104435118	104441050	+	ENSMUSG00000029304	secreted phosphoprotein 1 [Source:MGI Symbol;Acc:MGI:98389]	0.000126706	0.000820962	80.988	101.587	44.6611	38.6818	103.983	171.599	271.325	213.582	2.85987	Spp1
Olr1	6	129485244	129507165	-	ENSMUSG00000030162	oxidized low density lipoprotein (lectin- like) receptor 1 [Source:MGI Symbol;Acc:MGI:1261434]	0	0	8.60267	9.35435	9.89784	9.70834	31.069	27.6188	23.2124	25.4527	2.85793
Arhgap8	15	84720052	84772207	+	ENSMUSG00000078954	Rho GTPase activating protein 8 [Source:MGI Symbol;Acc:MGI:1920417]	7.54995e-27	7.3806e-25	2.12997	2.08194	1.56884	1.53071	4.78922	4.54817	5.69431	5.85687	2.85697
Hunk	16	90386013	90499553	+	ENSMUSG00000053414	hormonally upregulated Neu-associated kinase [Source:MGI Symbol;Acc:MGI:1347352]	0	0	1.31454	1.57885	1.66401	1.74785	3.94743	4.27808	4.7985	4.95798	2.85191
Hcar1	5	123876736	123880020	-	ENSMUSG00000049241	hydrocarboxylic acid receptor 1 [Source:MGI Symbol;Acc:MGI:2441671]	2.32069e-06	2.29886e-05	1.57479	1.52164	0.690766	0.559955	1.83733	2.76814	4.03316	3.75191	2.85026
Parvaos	7	112526972	112535683	-	ENSMUSG00000085049	parvin, alpha, opposite strand [Source:MGI Symbol;Acc:MGI:2445046]	1.21882e-10	2.61285e-09	0.905811	0.807915	0.512678	0.821341	2.23337	1.90265	2.2187	2.30444	2.84117
Prl8a9	13	27557995	27564606	-	ENSMUSG00000006490	prolactin family8, subfamily a, member 9 [Source:MGI Symbol;Acc:MGI:1914560]	5.64907e-06	5.1541e-05	12.6035	6.32683	11.8501	6.27428	35.6167	20.2627	21.008	28.1643	2.83504
Inhba	13	16011851	16031621	+	ENSMUSG00000041324	inhibin beta-A [Source:MGI Symbol;Acc:MGI:96570]	1.27454e-30	1.65468e-28	14.1919	15.0133	12.807	10.9719	44.8379	39.7785	30.4026	35.0941	2.83318
Tnfrsf26	7	143607659	143628722	-	ENSMUSG00000045362	tumor necrosis factor receptor superfamily, member 26 [Source:MGI Symbol;Acc:MGI:2651928]	7.47512e-11	1.65838e-09	0.932396	0.764714	0.523175	0.412311	1.75606	1.74612	2.09505	1.85284	2.82993
Dapk2	9	66158223	66272242	+	ENSMUSG00000032380	death-associated protein kinase 2 [Source:MGI Symbol;Acc:MGI:1341297]	8.68339e-30	1.04958e-27	1.15949	1.19256	0.922303	1.00102	3.03965	2.99327	2.66577	3.39368	2.82838
Aoc1	6	48872896	48909188	+	ENSMUSG00000029811	amine oxidase, copper-containing 1 [Source:MGI Symbol;Acc:MGI:1923757]	4.00264e-33	6.04488e-31	106.125	89.6201	123.422	79.8236	319.989	261.719	269.837	275.653	2.82512		Aoc1
Mmp9	2	164940780	164955850	+	ENSMUSG00000017737	matrix metallopeptidase 9 [Source:MGI Symbol;Acc:MGI:97011]	1.16304e-11	2.85661e-10	1.10363	1.77097	1.58229	0.886159	4.97425	2.79975	3.38354	3.9123	2.82046
Gng12	6	66896397	67021350	+	ENSMUSG00000036402	guanine nucleotide binding protein (G protein), gamma 12 [Source:MGI Symbol;Acc:MGI:1336171]	9.35117e-28	9.80554e-26	66.7305	69.0926	114.661	87.5814	232.428	238.712	226.759	254.057	2.81589
Fos	12	85473890	85477273	+	ENSMUSG00000021250	FBJ osteosarcoma oncogene [Source:MGI Symbol;Acc:MGI:95574]	3.99121e-37	7.59165e-35	6.69743	8.6645	8.38738	9.0388	18.6298	22.0849	27.5378	23.8533	2.80912
Pmaip1	18	66458533	66465565	+	ENSMUSG00000024521	phorbol-12-myristate-13-acetate-induced protein 1 [Source:MGI Symbol;Acc:MGI:1930146]	1.31331e-40	3.06903e-38	5.66173	5.64376	4.52805	4.4813	15.6704	13.5807	14.5854	13.1239	2.80389
Aass	6	23072173	23132986	-	ENSMUSG00000029695	aminoadipate-semialdehyde synthase [Source:MGI Symbol;Acc:MGI:1353573]	3.3365e-17	1.52744e-15	2.80548	2.8206	2.5122	1.43783	7.04585	7.20317	5.9403	6.65715	2.80349		Aass
Bhlhe40	6	108660629	108666925	+	ENSMUSG00000030103	basic helix-loop-helix family, member e40 [Source:MGI Symbol;Acc:MGI:1097714]	1.1798e-41	2.95379e-39	9.13692	9.07128	10.1125	8.69078	27.31	22.1258	23.0549	31.0435	2.79735
Loxl2	14	69609068	69695834	+	ENSMUSG00000034205	lysyl oxidase-like 2 [Source:MGI Symbol;Acc:MGI:2137913]	2.18819e-21	1.47911e-19	18.1995	18.3539	12.5677	10.7286	36.4014	40.2902	49.1674	41.386	2.79441
Btg2	1	134075170	134079120	-	ENSMUSG00000020423	B cell translocation gene 2, anti- proliferative [Source:MGI Symbol;Acc:MGI:108384]	4.19635e-24	3.45523e-22	16.8511	18.2091	11.6083	11.4551	38.9056	35.6218	42.7249	44.9472	2.7906
Slc16a3	11	120948480	120960868	+	ENSMUSG00000025161	solute carrier family 16 (monocarboxylic acid transporters), member 3 [Source:MGI Symbol;Acc:MGI:1933438]	4.82586e-37	9.10862e-35	3.30742	3.25364	3.22086	3.15839	9.60249	7.08971	10.6213	8.69102	2.78235		Slc16a3
Fam126a	5	23915276	24030690	-	ENSMUSG00000028995	family with sequence similarity 126, member A [Source:MGI Symbol;Acc:MGI:2149839]	0	0	7.91293	7.35038	8.40735	7.48732	21.4623	19.9478	23.2142	22.0392	2.78142
Trp53i11	2	93187548	93201759	+	ENSMUSG00000068735	transformation related protein 53 inducible protein 11 [Source:MGI Symbol;Acc:MGI:2670995]	0	0	10.5006	10.9309	10.0277	8.39272	30.0113	25.0384	27.9695	27.3391	2.76922
Ctnnal1	4	56810935	56865188	-	ENSMUSG00000038816	catenin (cadherin associated protein), alpha- like 1 [Source:MGI Symbol;Acc:MGI:1859649]	0	0	5.94569	5.79698	5.99561	5.46733	15.6254	15.2402	16.1775	17.1536	2.76643
Csta2	16	36221468	36257444	+	ENSMUSG00000095620	cystatin A family member 2 [Source:MGI Symbol;Acc:MGI:1924020]	0.000240163	0.00144611	1.01197	0.54156	0.859143	0.896626	3.98189	1.61101	1.99465	1.56558	2.76588
Papss2	19	32595790	32667187	+	ENSMUSG00000024899	3'-phosphoadenosine 5'-phosphosulfate synthase 2 [Source:MGI Symbol;Acc:MGI:1330223]	4.3154e-25	3.74159e-23	3.92751	4.00938	3.24586	3.0471	11.6246	9.27949	7.88737	10.41	2.75488
Unc93a	17	13108617	13131810	-	ENSMUSG00000067049	unc-93 homolog A [Source:MGI Symbol;Acc:MGI:1933250]	4.21614e-19	2.25876e-17	5.6741	5.98266	5.62129	4.97381	19.0755	12.961	11.0312	18.1309	2.75027
Bcl6	16	23965052	23988852	-	ENSMUSG00000022508	B cell leukemia/lymphoma 6 [Source:MGI Symbol;Acc:MGI:107187]	2.96715e-32	4.2576e-30	3.55174	3.54665	2.76408	2.34489	8.29743	8.1753	8.43046	8.66622	2.74993
Scube1	15	83604999	83725021	-	ENSMUSG00000016763	signal peptide, CUB domain, EGF-like 1 [Source:MGI Symbol;Acc:MGI:1890616]	8.17e-42	2.06656e-39	14.5238	13.023	15.2482	15.8153	32.8704	36.273	47.2087	44.6982	2.74782
Cldn15	5	136966616	136975858	+	ENSMUSG00000001739	claudin 15 [Source:MGI Symbol;Acc:MGI:1913103]	9.6775e-12	2.39372e-10	1.19344	0.887047	0.930495	0.965413	2.3123	2.2012	3.82159	2.52457	2.73103
Steap3	1	120190757	120272705	-	ENSMUSG00000026389	STEAP family member 3 [Source:MGI Symbol;Acc:MGI:1915678]	3.33663e-17	1.52744e-15	3.87876	3.53222	2.83702	2.40079	6.787	7.11508	11.0338	9.52969	2.72481
Gm45716	11	90187683	90251255	+	ENSMUSG00000110344	predicted gene 45716 [Source:MGI Symbol;Acc:MGI:5804831]	0	0	8.39727	8.10508	6.89483	6.43912	20.0489	19.4363	20.5053	20.5479	2.69934
Il4ra	7	125552120	125579474	+	ENSMUSG00000030748	interleukin 4 receptor, alpha [Source:MGI Symbol;Acc:MGI:105367]	1.65156e-33	2.54869e-31	65.8155	79.7075	101.274	94.9816	241.783	227.579	201.54	238.878	2.6619
Kng1	16	23057865	23082078	+	ENSMUSG00000022875	kininogen 1 [Source:MGI Symbol;Acc:MGI:1097705]	1.27908e-39	2.80221e-37	18.2096	19.5921	21.1939	16.46	53.1826	49.8088	41.22	56.343	2.65791
Eps8l1	7	4460674	4480487	+	ENSMUSG00000006154	EPS8-like 1 [Source:MGI Symbol;Acc:MGI:1914675]	1.49401e-28	1.6739e-26	1.60269	1.67537	2.14043	2.1732	5.50945	5.45758	4.77895	4.34239	2.6461
Foxo1	3	52268336	52353221	+	ENSMUSG00000044167	forkhead box O1 [Source:MGI Symbol;Acc:MGI:1890077]	0	0	13.1643	13.2858	12.4307	11.3868	29.1391	33.1116	35.7364	34.9502	2.64459	Foxo1
Fgg	3	83007724	83015049	+	ENSMUSG00000033860	fibrinogen gamma chain [Source:MGI Symbol;Acc:MGI:95526]	8.01275e-05	0.000548268	4.89389	3.67423	5.36839	1.93061	13.3584	10.7182	6.73076	11.1082	2.64166
Slc2a3	6	122727809	122801640	-	ENSMUSG00000003153	solute carrier family 2 (facilitated glucose transporter), member 3 [Source:MGI Symbol;Acc:MGI:95757]	1.60499e-34	2.60805e-32	21.2818	21.8286	17.7718	15.7164	55.232	45.504	47.0832	54.526	2.64163
Gm40638	10	44902558	44943294	-	ENSMUSG00000110898	predicted gene, 40638 [Source:MGI Symbol;Acc:MGI:5623523]	0.000181269	0.00113032	0.455119	0.732933	0.268325	0.574801	1.30145	1.32076	1.32789	1.4082	2.63803
Igfbp5	1	72857932	72874884	-	ENSMUSG00000026185	insulin-like growth factor binding protein 5 [Source:MGI Symbol;Acc:MGI:96440]	5.67817e-06	5.17745e-05	49.0144	38.7453	46.7762	27.6345	56.8279	100.42	154.936	109.409	2.59969	Igfbp5
Enpep	3	129269175	129332720	-	ENSMUSG00000028024	glutamyl aminopeptidase [Source:MGI Symbol;Acc:MGI:106645]	1.01462e-28	1.15794e-26	3.80899	3.89737	3.70194	3.27437	7.47518	8.53123	11.5607	10.5355	2.59507
Trib3	2	152337422	152344032	-	ENSMUSG00000032715	tribbles pseudokinase 3 [Source:MGI Symbol;Acc:MGI:1345675]	2.12789e-09	3.79172e-08	0.82771	0.68759	0.533922	0.539242	1.60114	1.37258	2.14666	1.58182	2.58926
Adamts15	9	30899155	30922452	-	ENSMUSG00000033453	a disintegrin-like and metallopeptidase (reprolysin type) with thrombospondin type 1 motif, 15 [Source:MGI Symbol;Acc:MGI:2449569]	4.22776e-19	2.26006e-17	1.84204	1.53981	2.41571	2.13584	4.15402	4.80959	6.77435	4.80366	2.58926
Sox4	13	28948919	28953713	-	ENSMUSG00000076431	SRY (sex determining region Y)-box 4 [Source:MGI Symbol;Acc:MGI:98366]	5.75848e-19	3.0321e-17	82.9383	83.2525	52.3079	52.7067	147.568	172.583	181.551	196.693	2.57515
Gpnmb	6	49036546	49070929	+	ENSMUSG00000029816	glycoprotein (transmembrane) nmb [Source:MGI Symbol;Acc:MGI:1934765]	1.52149e-05	0.000124526	2.29514	2.60313	5.93323	4.98571	11.6729	10.0352	9.09856	9.872	2.57179
Gm26626	16	92612814	92620105	+	ENSMUSG00000097139	predicted gene, 26626 [Source:MGI Symbol;Acc:MGI:5477120]	5.62412e-09	9.21837e-08	2.37213	1.88389	2.98865	3.03065	9.21786	5.49636	5.4779	6.18342	2.56688
Egln3	12	54178981	54203860	-	ENSMUSG00000035105	egl-9 family hypoxia-inducible factor 3 [Source:MGI Symbol;Acc:MGI:1932288]	9.84153e-34	1.52837e-31	6.74341	7.40994	5.69203	5.24483	15.5156	14.3568	17.3882	16.8363	2.55466
Kcnj2	11	111066164	111076821	+	ENSMUSG00000041695	potassium inwardly-rectifying channel, subfamily J, member 2 [Source:MGI Symbol;Acc:MGI:104744]	1.55885e-31	2.13685e-29	2.9648	3.41847	2.72278	2.22673	7.49985	6.90198	6.92519	7.49019	2.54282
Tmem252	19	24674008	24682233	+	ENSMUSG00000048572	transmembrane protein 252 [Source:MGI Symbol;Acc:MGI:3583948]	1.44908e-30	1.85188e-28	2.28138	2.52061	3.01724	2.19842	6.98812	5.48732	6.88289	6.06524	2.53788
Nos2	11	78920787	78960254	+	ENSMUSG00000020826	nitric oxide synthase 2, inducible [Source:MGI Symbol;Acc:MGI:97361]	4.37932e-15	1.65316e-13	2.08124	1.99575	2.30613	2.28964	7.57765	4.79291	4.21931	5.3603	2.53093
Ptgs2	1	150100031	150108227	+	ENSMUSG00000032487	prostaglandin-endoperoxide synthase 2 [Source:MGI Symbol;Acc:MGI:97798]	3.4457e-38	7.165e-36	7.99698	7.84127	8.89415	6.67623	22.2867	17.7941	20.872	18.5403	2.53093		Ptgs2
Atp1a3	7	24978167	25005958	-	ENSMUSG00000040907	ATPase, Na+/K+ transporting, alpha 3 polypeptide [Source:MGI Symbol;Acc:MGI:88107]	3.88668e-23	2.96172e-21	3.54257	3.7302	4.41061	3.01651	10.3935	8.73269	7.44806	10.5582	2.52603
Mbnl3	X	51117269	51206532	-	ENSMUSG00000036109	muscleblind like splicing factor 3 [Source:MGI Symbol;Acc:MGI:2444912]	7.73507e-35	1.29113e-32	2.53541	2.53758	3.37822	2.42123	7.41097	6.3778	7.24695	6.394	2.52287
Krt84	15	101525026	101532820	-	ENSMUSG00000044294	keratin 84 [Source:MGI Symbol;Acc:MGI:96700]	3.61587e-08	5.16129e-07	1.22471	1.9808	3.70154	3.00407	6.20865	5.49162	6.97513	6.27528	2.51744
Ttc9	12	81631249	81667557	+	ENSMUSG00000042734	tetratricopeptide repeat domain 9 [Source:MGI Symbol;Acc:MGI:1916730]	4.65726e-12	1.20926e-10	0.936544	0.957648	0.87324	0.807835	1.51709	1.92112	3.07476	2.45391	2.50803
Tnfrsf23	7	143665809	143685872	-	ENSMUSG00000037613	tumor necrosis factor receptor superfamily, member 23 [Source:MGI Symbol;Acc:MGI:1930269]	1.65882e-22	1.22229e-20	6.33265	5.51238	5.40401	3.7903	14.3601	13.0563	12.4786	12.8371	2.50636
Adamts4	1	171250421	171260637	+	ENSMUSG00000006403	a disintegrin-like and metallopeptidase (reprolysin type) with thrombospondin type 1 motif, 4 [Source:MGI Symbol;Acc:MGI:1339949]	1.2947e-29	1.54213e-27	30.1034	36.2125	26.1066	23.2525	64.2165	69.1462	77.2015	78.1025	2.4955
Akr1c14	13	4049011	4090688	+	ENSMUSG00000033715	aldo-keto reductase family 1, member C14 [Source:MGI Symbol;Acc:MGI:2145458]	0.0133143	0.0458119	2.28393	1.84003	1.81924	1.6851	2.14659	2.55584	10.9769	3.32337	2.49107
Sema3g	14	31217860	31230352	+	ENSMUSG00000021904	sema domain, immunoglobulin domain (Ig), short basic domain, secreted, (semaphorin) 3G [Source:MGI Symbol;Acc:MGI:3041242]	1.56425e-37	3.12049e-35	6.35254	6.37741	6.24771	5.16752	15.686	12.849	14.7022	16.8703	2.48942
Aldh3a1	11	61207537	61218421	+	ENSMUSG00000019102	aldehyde dehydrogenase family 3, subfamily A1 [Source:MGI Symbol;Acc:MGI:1353451]	2.40577e-23	1.86216e-21	18.9266	17.78	18.6578	12.7483	49.468	42.1864	38.8095	38.4709	2.48022
Ang2	14	51195324	51199148	-	ENSMUSG00000047894	angiogenin, ribonuclease A family, member 2 [Source:MGI Symbol;Acc:MGI:104984]	4.18513e-05	0.000309869	0.433024	0.472052	0.735257	0.673102	1.81613	1.24467	1.42252	1.25051	2.47849
Pou2f3	9	43123939	43210369	-	ENSMUSG00000032015	POU domain, class 2, transcription factor 3 [Source:MGI Symbol;Acc:MGI:102565]	1.43432e-20	9.11758e-19	3.91172	4.55731	4.3616	3.15416	11.6698	10.5427	8.16816	9.13585	2.47213
Plau	14	20836660	20843385	+	ENSMUSG00000021822	plasminogen activator, urokinase [Source:MGI Symbol;Acc:MGI:97611]	8.76809e-06	7.62376e-05	21.779	22.4987	10.5453	11.3511	31.8613	39.5045	49.5259	42.586	2.47042
Map1b	13	99421446	99516540	-	ENSMUSG00000052727	microtubule-associated protein 1B [Source:MGI Symbol;Acc:MGI:1306778]	0	0	5.06023	6.16824	6.69581	6.18475	15.4373	14.203	16.4596	13.359	2.46625
Epha7	4	28813131	28967499	+	ENSMUSG00000028289	Eph receptor A7 [Source:MGI Symbol;Acc:MGI:95276]	3.33225e-12	8.85844e-11	2.61695	2.44694	1.44413	1.32714	4.70556	4.97324	4.88328	4.749	2.46467
Mug1	6	121838541	121889057	+	ENSMUSG00000059908	murinoglobulin 1 [Source:MGI Symbol;Acc:MGI:99837]	3.7287e-07	4.33813e-06	0.327247	0.473138	1.03392	0.616687	1.37933	1.55367	1.44746	1.65752	2.46349
Osmr	15	6813577	6874969	-	ENSMUSG00000022146	oncostatin M receptor [Source:MGI Symbol;Acc:MGI:1330819]	2.81495e-27	2.85415e-25	5.29149	5.59954	4.96131	4.17982	14.4158	12.2592	10.1431	12.438	2.45885
Rnase1	14	51144998	51146785	-	ENSMUSG00000035896	ribonuclease, RNase A family, 1 (pancreatic) [Source:MGI Symbol;Acc:MGI:97919]	8.18934e-06	7.17352e-05	0.964758	0.930261	0.664103	0.425574	1.70002	1.81604	1.72442	2.09763	2.45858
S1pr1	3	115710433	115715072	-	ENSMUSG00000045092	sphingosine-1-phosphate receptor 1 [Source:MGI Symbol;Acc:MGI:1096355]	1.53639e-29	1.81242e-27	24.1336	24.5272	20.0901	17.7504	55.812	54.2994	45.5113	57.0292	2.45836
Slc6a2	8	92960079	93001667	+	ENSMUSG00000055368	solute carrier family 6 (neurotransmitter transporter, noradrenalin), member 2 [Source:MGI Symbol;Acc:MGI:1270850]	0	0	54.0882	56.9732	63.5749	53.3968	125.622	143.211	135.889	153.347	2.44732
Gm27019	6	31063092	31063495	-	ENSMUSG00000097998	predicted gene, 27019 [Source:MGI Symbol;Acc:MGI:5504134]	0.00114899	0.00564417	1.15244	0.761401	0.452964	1.11961	2.19701	2.33577	1.90955	2.08006	2.44445
Igsf10	3	59316735	59344394	-	ENSMUSG00000036334	immunoglobulin superfamily, member 10 [Source:MGI Symbol;Acc:MGI:1923481]	1.26657e-20	8.07217e-19	7.2603	8.08034	6.44367	5.5705	11.8112	17.7362	18.2645	18.9989	2.44238
Xdh	17	73883895	73950196	-	ENSMUSG00000024066	xanthine dehydrogenase [Source:MGI Symbol;Acc:MGI:98973]	8.9692e-41	2.13666e-38	12.0717	12.0193	12.8487	11.4638	34.8651	27.849	26.3763	28.803	2.43564
Fga	3	83026076	83033627	+	ENSMUSG00000028001	fibrinogen alpha chain [Source:MGI Symbol;Acc:MGI:1316726]	1.11256e-06	1.17062e-05	1.36634	1.03472	1.73878	0.651187	4.03004	2.67904	2.38468	2.53924	2.42808		Fga
Mdfic	6	15720661	15802169	+	ENSMUSG00000041390	MyoD family inhibitor domain containing [Source:MGI Symbol;Acc:MGI:104611]	1.82829e-20	1.1415e-18	9.5565	9.97121	6.766	6.2202	19.3445	19.4397	18.7105	21.4063	2.42668
Fbln2	6	91212455	91272540	+	ENSMUSG00000064080	fibulin 2 [Source:MGI Symbol;Acc:MGI:95488]	0	0	11.9219	14.5715	13.2608	12.7342	32.3313	29.8097	36.7799	28.2564	2.42296
Tcim	8	24437180	24438984	-	ENSMUSG00000056313	transcriptional and immune response regulator [Source:MGI Symbol;Acc:MGI:1916318]	3.34167e-21	2.19825e-19	12.4672	10.5873	8.71899	9.23861	22.4233	21.5535	25.2538	29.8626	2.41619	Tcim
Ncf2	1	152800194	152836991	+	ENSMUSG00000026480	neutrophil cytosolic factor 2 [Source:MGI Symbol;Acc:MGI:97284]	0	0	14.3883	15.6379	13.6978	14.8534	35.854	35.1017	32.8928	37.2032	2.40795
Pde4b	4	102087543	102607259	+	ENSMUSG00000028525	phosphodiesterase 4B, cAMP specific [Source:MGI Symbol;Acc:MGI:99557]	3.8096e-16	1.59516e-14	3.16221	3.31711	2.31866	1.87326	5.55024	6.3243	6.49551	7.32116	2.40752
Gm41386	15	93705313	93712769	-	ENSMUSG00000116190	predicted gene, 41386 [Source:MGI Symbol;Acc:MGI:5624271]	8.70579e-06	7.57765e-05	1.8396	1.74023	1.41981	1.36477	5.1011	3.69768	3.39753	3.10471	2.40415
Mettl24	10	40683282	40811083	+	ENSMUSG00000045555	methyltransferase like 24 [Source:MGI Symbol;Acc:MGI:3045338]	1.74493e-10	3.64386e-09	1.21802	1.6346	2.22613	2.30748	4.08288	4.01159	4.23383	5.26048	2.3813
Itgb5	16	33829665	33949338	+	ENSMUSG00000022817	integrin beta 5 [Source:MGI Symbol;Acc:MGI:96614]	0	0	52.2197	51.9351	47.5391	43.1998	103.481	114.784	123.98	119.959	2.37157	Itgb5
Slc15a2	16	36750177	36784962	-	ENSMUSG00000022899	solute carrier family 15 (H+/peptide transporter), member 2 [Source:MGI Symbol;Acc:MGI:1890457]	4.44541e-12	1.1604e-10	0.973355	0.825326	0.845253	0.561232	1.9333	1.74812	2.38313	1.51672	2.36533	Slc15a2
Kif21a	15	90933276	91049948	-	ENSMUSG00000022629	kinesin family member 21A [Source:MGI Symbol;Acc:MGI:109188]	9.59302e-31	1.25874e-28	2.18878	2.29778	1.94414	1.87654	5.16711	4.7821	4.25226	5.40059	2.35964
Axin2	11	108920349	108950783	+	ENSMUSG00000000142	axin 2 [Source:MGI Symbol;Acc:MGI:1270862]	1.21717e-19	6.91337e-18	11.829	12.5283	8.93384	9.50763	19.3499	23.472	30.2276	27.8428	2.35737	Axin2
Nr1d1	11	98767932	98775333	-	ENSMUSG00000020889	nuclear receptor subfamily 1, group D, member 1 [Source:MGI Symbol;Acc:MGI:2444210]	5.78583e-24	4.68538e-22	3.62308	3.42396	4.25824	3.76324	10.4999	7.90394	7.91394	9.05146	2.34723
Chrm4	2	91927249	91928688	+	ENSMUSG00000040495	cholinergic receptor, muscarinic 4 [Source:MGI Symbol;Acc:MGI:88399]	2.44196e-06	2.40443e-05	2.56863	3.15083	1.29623	1.57057	3.55447	4.70633	6.38222	5.44666	2.33975
Aig1	10	13647054	13868980	-	ENSMUSG00000019806	androgen-induced 1 [Source:MGI Symbol;Acc:MGI:1913503]	7.4544e-18	3.57243e-16	0.888826	0.8028	0.831806	0.698457	2.30681	1.87506	1.59757	1.7493	2.33675
Cd55	1	130439027	130462744	-	ENSMUSG00000026399	CD55 molecule, decay accelerating factor for complement [Source:MGI Symbol;Acc:MGI:104850]	3.21366e-27	3.24501e-25	22.716	25.8134	22.2779	18.8026	58.2095	51.7139	43.0657	55.8645	2.3307
Eya2	2	165595032	165771727	+	ENSMUSG00000017897	EYA transcriptional coactivator and phosphatase 2 [Source:MGI Symbol;Acc:MGI:109341]	1.24418e-05	0.000104264	1.78085	1.67403	1.12405	1.08896	1.67753	2.77944	5.07143	3.67345	2.32924
Prss35	9	86743649	86758443	+	ENSMUSG00000033491	protease, serine 35 [Source:MGI Symbol;Acc:MGI:2444800]	1.29969e-30	1.67845e-28	17.4543	18.3434	18.1191	15.165	47.1715	40.1781	34.4376	38.7498	2.32387		Prss35
Rasgrp1	2	117279993	117343001	-	ENSMUSG00000027347	RAS guanyl releasing protein 1 [Source:MGI Symbol;Acc:MGI:1314635]	1.01022e-35	1.79622e-33	8.76209	10.7044	8.12378	8.09337	20.2138	22.0823	18.4718	22.0947	2.32215		Rasgrp1
Il1f10	2	24291196	24293820	+	ENSMUSG00000046845	interleukin 1 family, member 10 [Source:MGI Symbol;Acc:MGI:2652548]	2.36361e-18	1.17878e-16	9.66367	11.4352	8.57162	10.089	20.4575	21.1277	21.7584	28.4874	2.30966
Tnfsf4	1	161395409	161418410	+	ENSMUSG00000026700	tumor necrosis factor (ligand) superfamily, member 4 [Source:MGI Symbol;Acc:MGI:104511]	2.74502e-05	0.00021174	1.34806	1.1481	3.05989	1.93175	6.08753	4.49423	2.91349	3.78004	2.30713
Gm20186	6	18845910	18848207	-	ENSMUSG00000106874	predicted gene, 20186 [Source:MGI Symbol;Acc:MGI:5012371]	3.94585e-29	4.54551e-27	5.91222	7.32396	6.41362	5.51405	14.4832	15.1556	13.3208	15.0156	2.30391
Xylt1	7	117380979	117673580	+	ENSMUSG00000030657	xylosyltransferase 1 [Source:MGI Symbol;Acc:MGI:2451073]	0	0	2.3612	2.60163	2.52567	2.28717	6.08833	5.5422	5.34177	5.53121	2.30199
Fxyd7	7	31042513	31051467	-	ENSMUSG00000036578	FXYD domain-containing ion transport regulator 7 [Source:MGI Symbol;Acc:MGI:1889006]	0.000570077	0.00307563	0.447895	0.499361	0.739383	0.652705	1.2381	1.11411	1.40362	1.61682	2.29665
Prr9	3	92122204	92123947	-	ENSMUSG00000056270	proline rich 9 [Source:MGI Symbol;Acc:MGI:1925680]	1.94704e-06	1.96038e-05	1.15883	1.36512	0.587819	1.14706	2.45094	1.95793	2.52342	2.84139	2.29492
Nipal1	5	72647795	72671078	+	ENSMUSG00000067219	NIPA-like domain containing 1 [Source:MGI Symbol;Acc:MGI:1917951]	1.28157e-21	8.88298e-20	7.39532	6.59956	9.02282	6.24653	19.3561	16.052	14.82	16.196	2.2698		Nipal1
Gm49630	17	7352064	7371979	-	ENSMUSG00000116672	predicted gene, 49630 [Source:MGI Symbol;Acc:MGI:6215056]	4.10263e-12	1.07435e-10	6.89201	7.30026	7.14618	5.39992	18.9263	13.6036	11.4338	16.49	2.26094
Nipal4	11	46148155	46166508	-	ENSMUSG00000020411	NIPA-like domain containing 4 [Source:MGI Symbol;Acc:MGI:2444671]	1.09819e-08	1.71523e-07	0.69096	0.725697	0.573859	0.43779	1.43465	1.65644	1.31478	1.06896	2.25459
Star	8	25806555	25815982	+	ENSMUSG00000031574	steroidogenic acute regulatory protein [Source:MGI Symbol;Acc:MGI:102760]	3.71928e-12	9.80289e-11	1.27663	1.07509	1.2013	1.11441	3.40247	2.51331	2.07138	2.51987	2.25114
Tnfaip8l3	9	54023405	54068388	-	ENSMUSG00000074345	tumor necrosis factor, alpha-induced protein 8-like 3 [Source:MGI Symbol;Acc:MGI:2685363]	0.00147528	0.00699497	2.08733	1.97915	5.30034	4.34074	5.57527	6.67019	10.4758	8.08181	2.24716
Sipa1l2	8	125418063	125569808	-	ENSMUSG00000001995	signal-induced proliferation-associated 1 like 2 [Source:MGI Symbol;Acc:MGI:2676970]	0	0	11.7294	12.6543	12.6045	12.8653	25.1962	27.3629	29.0808	30.1256	2.24188
Unc93a2	17	7362815	7385464	-	ENSMUSG00000056133	unc-93 homolog A2 [Source:MGI Symbol;Acc:MGI:3712668]	2.66589e-20	1.61913e-18	8.67761	9.94889	8.9852	7.84336	24.0408	19.2109	15.854	20.3411	2.24077
Prickle2	6	92370908	92706155	-	ENSMUSG00000030020	prickle planar cell polarity protein 2 [Source:MGI Symbol;Acc:MGI:1925144]	1.43474e-22	1.06037e-20	7.95968	7.69372	6.95013	5.99885	12.6799	14.8096	18.2223	18.091	2.23068
Arc	15	74669083	74672570	-	ENSMUSG00000022602	activity regulated cytoskeletal-associated protein [Source:MGI Symbol;Acc:MGI:88067]	3.36315e-10	6.75852e-09	0.888428	0.792411	1.14935	0.799003	2.35181	1.93629	2.24927	1.54463	2.22695
Gm47805	13	44622182	44625217	+	ENSMUSG00000113730	predicted gene, 47805 [Source:MGI Symbol;Acc:MGI:6096986]	1.80587e-06	1.83557e-05	2.29266	2.1847	2.41224	2.67283	6.52245	4.58177	4.26893	5.9115	2.22586
Fn1	1	71585520	71653200	-	ENSMUSG00000026193	fibronectin 1 [Source:MGI Symbol;Acc:MGI:95566]	1.82977e-36	3.32571e-34	219.824	287.112	221.36	218.019	478.453	556.825	581.416	487.949	2.22404
Rnase4	14	51091077	51106151	+	ENSMUSG00000021876	ribonuclease, RNase A family 4 [Source:MGI Symbol;Acc:MGI:1926217]	1.25506e-28	1.42223e-26	103.432	101.659	86.2558	72.7993	206.87	200.5	194.283	206.706	2.21988	Rnase4
Cd200r4	16	44811733	44839150	+	ENSMUSG00000062082	CD200 receptor 4 [Source:MGI Symbol;Acc:MGI:3036289]	3.39788e-11	7.85695e-10	16.7338	19.1972	12.2416	10.263	35.0117	34.2306	25.2095	35.1243	2.21742
Lrrn3	12	41451668	41486431	-	ENSMUSG00000036295	leucine rich repeat protein 3, neuronal [Source:MGI Symbol;Acc:MGI:106036]	2.74328e-09	4.77729e-08	1.39201	1.05454	0.833313	1.02207	1.7836	2.47482	3.02005	2.23636	2.21176
C430002N11Rik	9	96765562	96782477	+	ENSMUSG00000101581	RIKEN cDNA C430002N11 gene [Source:MGI Symbol;Acc:MGI:2442576]	3.81653e-09	6.42292e-08	1.39683	1.49359	1.387	1.64274	4.28869	2.96656	2.38334	3.45001	2.21085
Btg1	10	96617006	96622809	+	ENSMUSG00000036478	B cell translocation gene 1, anti- proliferative [Source:MGI Symbol;Acc:MGI:88215]	8.03829e-15	2.95705e-13	34.4994	33.4659	23.5927	22.2676	51.7649	57.4537	74.1208	68.2613	2.21041	Btg1
Btbd3	2	138256565	138589292	+	ENSMUSG00000062098	BTB (POZ) domain containing 3 [Source:MGI Symbol;Acc:MGI:2385155]	7.47699e-33	1.1052e-30	32.516	31.8604	42.2263	33.0525	82.9248	81.1524	73.9355	70.6105	2.2099
Srgap1	10	121780991	122047315	-	ENSMUSG00000020121	SLIT-ROBO Rho GTPase activating protein 1 [Source:MGI Symbol;Acc:MGI:2152936]	0	0	4.818	5.49477	4.80538	4.78807	10.792	11.7613	9.91703	11.4151	2.20461
Vsir	10	60346851	60372684	+	ENSMUSG00000020101	V-set immunoregulatory receptor [Source:MGI Symbol;Acc:MGI:1921298]	0	9.8e-45	9.68812	9.66254	10.2411	9.50236	18.2923	21.4722	24.805	21.2931	2.1963	Vsir
Banf2os	2	144059138	144068806	-	ENSMUSG00000086384	barrier to autointegration factor 2, opposite strand [Source:MGI Symbol;Acc:MGI:3650982]	7.46433e-08	1.00248e-06	1.42325	1.88574	1.44472	1.65924	3.99911	3.54022	2.80851	3.73358	2.19578
Crem	18	3266048	3337748	-	ENSMUSG00000063889	cAMP responsive element modulator [Source:MGI Symbol;Acc:MGI:88495]	3.20952e-25	2.84303e-23	2.28603	2.02201	2.00537	1.75456	4.87334	4.01646	4.45514	4.34443	2.19254
Cadm4	7	24482023	24504539	+	ENSMUSG00000054793	cell adhesion molecule 4 [Source:MGI Symbol;Acc:MGI:2449088]	0	0	17.3198	17.4372	17.9356	15.4194	35.8706	35.9064	36.9718	40.4607	2.19065
Mafb	2	160363703	160367065	-	ENSMUSG00000074622	v-maf musculoaponeurotic fibrosarcoma oncogene family, protein B (avian) [Source:MGI Symbol;Acc:MGI:104555]	1.69078e-36	3.09601e-34	9.16807	10.3359	8.90228	9.02945	16.8562	21.5805	20.6755	22.8461	2.18931
Uck1	2	32255002	32260159	-	ENSMUSG00000002550	uridine-cytidine kinase 1 [Source:MGI Symbol;Acc:MGI:98904]	8.94557e-31	1.18009e-28	12.3359	14.0329	15.1134	14.8089	26.2524	27.5664	34.6633	34.4888	2.18455
Gm13470	2	46419535	46442710	-	ENSMUSG00000086644	predicted gene 13470 [Source:MGI Symbol;Acc:MGI:3649387]	0.00169694	0.00787135	1.04447	0.730656	1.30402	2.07718	3.02188	2.34333	2.46981	3.42182	2.18311
Trp53inp2	2	155381059	155389850	+	ENSMUSG00000038375	transformation related protein 53 inducible nuclear protein 2 [Source:MGI Symbol;Acc:MGI:1915978]	1.12909e-16	4.91213e-15	20.3208	20.8967	14.8083	13.0211	35.8953	34.7502	42.1041	37.8773	2.18152
Ang	14	51091150	51102009	+	ENSMUSG00000072115	angiogenin, ribonuclease, RNase A family, 5 [Source:MGI Symbol;Acc:MGI:88022]	1.72367e-24	1.44347e-22	17.6457	16.6663	13.1234	13.3214	33.2785	33.0798	31.1976	34.7895	2.17828
2310030G06Rik	9	50739691	50746536	-	ENSMUSG00000032062	RIKEN cDNA 2310030G06 gene [Source:MGI Symbol;Acc:MGI:1914202]	3.39748e-15	1.30053e-13	2.43106	2.4481	1.97885	2.48371	4.9485	4.26981	4.98294	6.1268	2.17605
Mitf	6	97807052	98021349	+	ENSMUSG00000035158	melanogenesis associated transcription factor [Source:MGI Symbol;Acc:MGI:104554]	1.25779e-28	1.42223e-26	17.6127	16.1225	16.061	12.9604	37.6849	32.3914	32.0475	34.3717	2.175
Gpr68	12	100876682	100908198	-	ENSMUSG00000047415	G protein-coupled receptor 68 [Source:MGI Symbol;Acc:MGI:2441763]	7.21166e-09	1.16187e-07	0.664804	0.44579	0.679946	0.459127	1.50845	1.04851	1.02607	1.2968	2.16913
Gpm6b	X	166238911	166388988	+	ENSMUSG00000031342	glycoprotein m6b [Source:MGI Symbol;Acc:MGI:107672]	1.82206e-08	2.73946e-07	1.38106	1.32518	1.03263	0.802337	1.82801	2.15998	3.30624	2.54389	2.16642	Gpm6b
Rprm	2	54084093	54085552	-	ENSMUSG00000075334	reprimo, TP53 dependent G2 arrest mediator candidate [Source:MGI Symbol;Acc:MGI:1915124]	2.09892e-20	1.29726e-18	10.807	10.2974	13.1608	13.5904	29.3837	24.9133	22.4453	26.6958	2.16146
Slc16a2	X	103697414	103821983	-	ENSMUSG00000033965	solute carrier family 16 (monocarboxylic acid transporters), member 2 [Source:MGI Symbol;Acc:MGI:1203732]	7.9843e-21	5.16915e-19	15.0536	14.1789	14.93	12.5062	23.0903	30.0343	37.9792	31.2959	2.15992	Slc16a2
Lrg1	17	56119678	56122001	-	ENSMUSG00000037095	leucine-rich alpha-2-glycoprotein 1 [Source:MGI Symbol;Acc:MGI:1924155]	3.86681e-11	8.83426e-10	10.2692	10.9235	15.9083	10.3444	33.852	23.3963	21.297	23.9302	2.15986
Eddm3b	14	51114426	51117807	+	ENSMUSG00000072575	epididymal protein 3B [Source:MGI Symbol;Acc:MGI:2684921]	3.58514e-05	0.000268935	1.02584	1.00756	0.984972	0.405768	1.96963	1.97454	1.68658	1.75709	2.15757
Lalba	15	98480400	98482721	-	ENSMUSG00000022991	lactalbumin, alpha [Source:MGI Symbol;Acc:MGI:96742]	3.61452e-05	0.000270973	0.838714	0.997426	1.04434	0.821341	1.61171	2.00279	2.43622	1.92037	2.15329
Maml2	9	13297957	13709388	+	ENSMUSG00000031925	mastermind like transcriptional coactivator 2 [Source:MGI Symbol;Acc:MGI:2389460]	2.98491e-20	1.80841e-18	5.59423	6.11902	4.28787	4.01731	10.4346	10.9411	10.9907	10.6682	2.14975
Pappa	4	65124174	65357509	+	ENSMUSG00000028370	pregnancy-associated plasma protein A [Source:MGI Symbol;Acc:MGI:97479]	9.03963e-19	4.68933e-17	2.23544	2.23863	2.00472	1.71189	5.27762	4.4344	3.98168	3.89022	2.14682
Ngf	3	102469919	102521013	+	ENSMUSG00000027859	nerve growth factor [Source:MGI Symbol;Acc:MGI:97321]	1.91911e-10	3.97043e-09	1.26777	1.23022	1.09624	1.08796	2.437	2.33591	2.73995	2.53337	2.14563
Lpin3	2	160880670	160906002	+	ENSMUSG00000027412	lipin 3 [Source:MGI Symbol;Acc:MGI:1891342]	1.44004e-24	1.21423e-22	2.85688	3.51824	3.97303	3.46937	7.4086	6.33992	7.87238	8.01626	2.1449
Rora	9	68653786	69388246	+	ENSMUSG00000032238	RAR-related orphan receptor alpha [Source:MGI Symbol;Acc:MGI:104661]	5.80918e-15	2.16956e-13	2.15698	2.27981	1.60723	1.39344	4.23503	3.98052	3.63361	4.09623	2.14393
Slc16a10	10	40033532	40142258	-	ENSMUSG00000019838	solute carrier family 16 (monocarboxylic acid transporters), member 10 [Source:MGI Symbol;Acc:MGI:1919722]	3.81714e-25	3.33314e-23	1.57179	1.60473	1.31352	1.23391	3.17744	2.83972	3.18271	3.06813	2.14328
Gm43152	5	149399490	149401127	+	ENSMUSG00000107152	predicted gene 43152 [Source:MGI Symbol;Acc:MGI:5663289]	0.00138275	0.0066086	0.410571	0.328639	1.1172	0.902071	1.67981	1.20457	1.78151	1.24593	2.14314
Gm15675	1	130429781	130437191	-	ENSMUSG00000086825	predicted gene 15675 [Source:MGI Symbol;Acc:MGI:3783117]	6.58906e-20	3.87038e-18	3.23939	2.86213	2.4161	2.92456	6.84802	6.01273	5.52193	6.09865	2.13957
Vav3	3	109340653	109685698	+	ENSMUSG00000033721	vav 3 oncogene [Source:MGI Symbol;Acc:MGI:1888518]	2.99659e-19	1.63394e-17	8.23145	8.26003	6.29596	5.90545	16.6482	15.7715	13.5004	15.3468	2.13527	Vav3
Msrb2	2	19371440	19394976	+	ENSMUSG00000023094	methionine sulfoxide reductase B2 [Source:MGI Symbol;Acc:MGI:1923717]	2.10011e-08	3.11928e-07	7.83304	6.67374	8.74454	7.57706	10.786	13.7059	24.4315	16.7098	2.12899	Msrb2
Bex1	X	136213972	136215513	-	ENSMUSG00000050071	brain expressed X-linked 1 [Source:MGI Symbol;Acc:MGI:1328321]	8.45141e-35	1.39176e-32	6.63006	7.87819	8.36295	7.5006	15.1175	17.1066	16.1486	16.2292	2.12704
Gm7932	6	48860329	48866083	+	ENSMUSG00000108084	predicted gene 7932 [Source:MGI Symbol;Acc:MGI:3643446]	0	0	15.6681	16.1409	16.0978	14.5689	32.4047	32.2969	33.3734	34.727	2.12566
C1qtnf7	5	43515538	43618803	+	ENSMUSG00000061535	C1q and tumor necrosis factor related protein 7 [Source:MGI Symbol;Acc:MGI:1925911]	7.4366e-09	1.19419e-07	3.45542	3.01176	1.80271	1.86929	5.01163	5.25601	5.35118	5.8938	2.12173
Cited1	X	102247381	102252181	-	ENSMUSG00000051159	Cbp/p300-interacting transactivator with Glu/Asp-rich carboxy-terminal domain 1 [Source:MGI Symbol;Acc:MGI:108023]	1.00106e-05	8.58842e-05	4.95494	4.75702	2.58742	2.28655	8.26529	7.9477	5.41179	9.30824	2.12074
Ugcg	4	59189257	59222833	+	ENSMUSG00000028381	UDP-glucose ceramide glucosyltransferase [Source:MGI Symbol;Acc:MGI:1332243]	1.04566e-14	3.77686e-13	25.4342	26.0347	24.9848	18.3869	61.4604	49.3123	38.9088	51.1567	2.11764
Pnp2	14	50955992	50964749	+	ENSMUSG00000068417	purine-nucleoside phosphorylase 2 [Source:MGI Symbol;Acc:MGI:3712328]	5.84906e-06	5.32141e-05	3.03155	1.98674	2.28314	1.27308	5.63017	3.5947	4.69202	4.23613	2.11709
Smox	2	131491496	131525922	+	ENSMUSG00000027333	spermine oxidase [Source:MGI Symbol;Acc:MGI:2445356]	2.51766e-21	1.68326e-19	17.9746	17.1419	12.6698	14.427	33.5677	28.8267	35.5572	33.7272	2.11657
Gm4129	10	123196695	123199418	+	ENSMUSG00000112294	predicted gene 4129 [Source:MGI Symbol;Acc:MGI:3782305]	0.000601524	0.00322755	0.951867	0.738255	1.11262	1.2062	2.84029	1.92161	1.61	2.11286	2.11646
Me1	9	86581371	86695953	-	ENSMUSG00000032418	malic enzyme 1, NADP(+)-dependent, cytosolic [Source:MGI Symbol;Acc:MGI:97043]	1.84587e-20	1.14955e-18	24.0645	24.4914	23.6831	17.7497	54.99	46.4156	41.6481	46.7238	2.1089		Me1
Dsp	13	38151294	38198577	+	ENSMUSG00000054889	desmoplakin [Source:MGI Symbol;Acc:MGI:109611]	0.00103675	0.0051684	1.33092	1.3296	0.735097	0.805464	1.45497	1.80738	3.39618	2.19574	2.10762	Dsp
Ppp1r3b	8	35375739	35388139	+	ENSMUSG00000046794	protein phosphatase 1, regulatory subunit 3B [Source:MGI Symbol;Acc:MGI:2177268]	4.21475e-14	1.4128e-12	2.7131	2.62277	2.76734	2.04235	6.25902	4.46459	4.54344	6.10931	2.10697
Chchd10	10	75933130	75937747	+	ENSMUSG00000049422	coiled-coil-helix-coiled-coil-helix domain containing 10 [Source:MGI Symbol;Acc:MGI:2143558]	6.52879e-38	1.34619e-35	14.4357	15.9662	15.2904	14.551	28.8537	28.6227	36.6721	32.6482	2.10474	Chchd10
Jazf1	6	52768797	53068631	-	ENSMUSG00000063568	JAZF zinc finger 1 [Source:MGI Symbol;Acc:MGI:2141450]	4.29387e-09	7.1478e-08	3.14145	2.30462	3.72345	2.40193	4.57329	5.63226	8.01506	6.07503	2.09962
Dll4	2	119325784	119335962	+	ENSMUSG00000027314	delta like canonical Notch ligand 4 [Source:MGI Symbol;Acc:MGI:1859388]	0	0	10.2403	10.7606	9.90998	9.80897	21.414	21.0346	21.6209	21.2028	2.09412
Cdkn2b	4	89306299	89311039	-	ENSMUSG00000073802	cyclin dependent kinase inhibitor 2B [Source:MGI Symbol;Acc:MGI:104737]	1.75981e-16	7.53587e-15	8.225	8.27107	6.74062	5.77066	13.9843	17.1573	13.7545	15.7186	2.08963
Maff	15	79346621	79359076	+	ENSMUSG00000042622	v-maf musculoaponeurotic fibrosarcoma oncogene family, protein F (avian) [Source:MGI Symbol;Acc:MGI:96910]	1.21578e-31	1.6854e-29	6.3917	6.40352	5.64371	5.6032	13.0595	11.7568	11.8572	13.529	2.08811
Ctr9	7	111028951	111056377	+	ENSMUSG00000005609	CTR9 homolog, Paf1/RNA polymerase II complex component [Source:MGI Symbol;Acc:MGI:109345]	1.47063e-20	9.32427e-19	11.2388	13.0637	12.5856	11.9828	19.0277	23.6395	30.4809	28.7667	2.08539
Garem1	18	21127201	21300138	-	ENSMUSG00000042680	GRB2 associated regulator of MAPK1 subtype 1 [Source:MGI Symbol;Acc:MGI:2685790]	1.3942e-14	4.97231e-13	4.36563	4.65135	3.12384	2.98018	8.24981	8.13408	7.20017	7.94163	2.08489
Rnf122	8	31111820	31131482	+	ENSMUSG00000039328	ring finger protein 122 [Source:MGI Symbol;Acc:MGI:1916117]	7.06642e-10	1.35143e-08	3.13422	3.2213	2.0509	1.924	4.10703	5.21648	6.34209	5.84792	2.08254
Plod2	9	92542223	92608428	+	ENSMUSG00000032374	procollagen lysine, 2-oxoglutarate 5- dioxygenase 2 [Source:MGI Symbol;Acc:MGI:1347007]	9.58907e-29	1.09947e-26	47.6256	52.2851	42.1858	36.4633	88.0842	91.6252	94.5224	96.6269	2.07694
Gm16485	9	8971791	8975773	+	ENSMUSG00000078117	predicted gene 16485 [Source:MGI Symbol;Acc:MGI:3642771]	0	0	10.6373	10.8894	12.5704	12.3027	24.5055	24.2627	23.773	23.7305	2.07483
Hp	8	109575128	109579172	-	ENSMUSG00000031722	haptoglobin [Source:MGI Symbol;Acc:MGI:96211]	0.0118912	0.0416344	6.73223	4.07013	8.43201	4.76922	22.5306	11.4845	7.7484	7.94844	2.07102
Tnfaip6	2	52038009	52056686	+	ENSMUSG00000053475	tumor necrosis factor alpha induced protein 6 [Source:MGI Symbol;Acc:MGI:1195266]	0.00299882	0.0128775	1.98154	2.20361	0.856128	0.564303	2.38767	2.33278	2.82456	4.04843	2.06819
Tjp2	19	24094505	24225030	-	ENSMUSG00000024812	tight junction protein 2 [Source:MGI Symbol;Acc:MGI:1341872]	1.5973e-41	3.91953e-39	30.4767	34.7726	27.8496	28.8513	55.3641	63.8381	68.2898	64.6109	2.06726	Tjp2
Htra1	7	130936111	130985660	+	ENSMUSG00000006205	HtrA serine peptidase 1 [Source:MGI Symbol;Acc:MGI:1929076]	0.000511946	0.00280345	12.1918	10.2972	10.4116	9.22769	11.664	18.37	34.3688	22.6838	2.06718	Htra1
Pla2g7	17	43568098	43612201	+	ENSMUSG00000023913	phospholipase A2, group VII (platelet- activating factor acetylhydrolase, plasma) [Source:MGI Symbol;Acc:MGI:1351327]	1.0962e-06	1.15439e-05	1.82531	0.992705	1.39847	1.2664	2.34247	2.67252	3.92569	2.38307	2.06529
Umps	16	33954782	33967038	-	ENSMUSG00000022814	uridine monophosphate synthetase [Source:MGI Symbol;Acc:MGI:1298388]	9.7826e-34	1.52837e-31	28.1823	31.3875	38.1017	34.0152	63.0281	68.7103	64.7919	75.2201	2.06361		Umps
Plce1	19	38481109	38785030	+	ENSMUSG00000024998	phospholipase C, epsilon 1 [Source:MGI Symbol;Acc:MGI:1921305]	3.10018e-10	6.25568e-09	11.709	12.2169	6.84038	7.50764	16.0914	19.7735	21.8844	21.1538	2.06154
Prnp	2	131909928	131938429	+	ENSMUSG00000079037	prion protein [Source:MGI Symbol;Acc:MGI:97769]	5.01933e-35	8.49374e-33	79.2648	81.4966	69.2625	64.0037	155.281	153.961	141.768	154.993	2.06104
Ak4	4	101419277	101466995	+	ENSMUSG00000028527	adenylate kinase 4 [Source:MGI Symbol;Acc:MGI:87979]	1.48764e-17	7.00621e-16	2.87276	2.46628	2.9935	2.16134	6.06247	4.76385	5.5301	5.2712	2.06097		Ak4
Scara5	14	65666403	65764826	+	ENSMUSG00000022032	scavenger receptor class A, member 5 [Source:MGI Symbol;Acc:MGI:1918395]	8.21293e-07	8.90109e-06	2.77211	1.6029	1.82006	1.25213	4.37507	2.99189	4.39294	3.5662	2.05797
Smim3	18	60474191	60501987	-	ENSMUSG00000038059	small integral membrane protein 3 [Source:MGI Symbol;Acc:MGI:1917088]	1.67665e-12	4.62247e-11	2.3146	1.95407	1.67774	1.55015	4.54108	3.44879	3.40427	4.02625	2.05699
Dpt	1	164796644	164824266	+	ENSMUSG00000026574	dermatopontin [Source:MGI Symbol;Acc:MGI:1928392]	0.0104462	0.0373587	7.51673	4.23761	3.63023	2.76362	6.09232	6.81712	15.0587	9.33095	2.05525	Dpt
Serpinb9e	13	33249612	33260850	+	ENSMUSG00000062342	serine (or cysteine) peptidase inhibitor, clade B, member 9e [Source:MGI Symbol;Acc:MGI:894672]	0.000830934	0.00427444	1.06262	0.519875	1.56066	0.721336	2.64631	1.71751	1.39539	2.16417	2.0503
Hivep2	10	13966075	14151374	+	ENSMUSG00000015501	human immunodeficiency virus type I enhancer binding protein 2 [Source:MGI Symbol;Acc:MGI:1338076]	2.76636e-35	4.81406e-33	4.52277	4.78953	3.85735	3.75179	8.75946	8.65366	8.72277	8.53117	2.04871
Slfn4	11	83175186	83190216	+	ENSMUSG00000000204	schlafen 4 [Source:MGI Symbol;Acc:MGI:1329010]	1.53394e-09	2.79423e-08	0.678622	0.5529	0.544745	0.699863	1.43304	1.08207	1.28616	1.26187	2.04478
Dusp1	17	26505590	26562128	-	ENSMUSG00000024190	dual specificity phosphatase 1 [Source:MGI Symbol;Acc:MGI:105120]	2.44075e-40	5.64988e-38	6.00752	6.63105	5.43852	5.99274	12.2241	11.724	13.21	11.965	2.04086
Gm38034	3	52282241	52284309	+	ENSMUSG00000102844	predicted gene, 38034 [Source:MGI Symbol;Acc:MGI:5611262]	8.11018e-10	1.53786e-08	2.90039	2.13719	2.08736	2.34652	5.84863	4.33285	4.10151	5.00929	2.03689
Zswim4	8	84210678	84237055	-	ENSMUSG00000035671	zinc finger SWIM-type containing 4 [Source:MGI Symbol;Acc:MGI:2443726]	1.19717e-19	6.81555e-18	10.8497	11.4396	8.7997	7.73923	18.1548	18.9379	20.93	21.0075	2.03538
Trib1	15	59648350	59657099	+	ENSMUSG00000032501	tribbles pseudokinase 1 [Source:MGI Symbol;Acc:MGI:2443397]	0	1.4e-45	4.60768	4.48018	4.52807	4.21822	9.56064	8.55391	8.97055	9.15226	2.03191
Alpl	4	137741733	137796384	-	ENSMUSG00000028766	alkaline phosphatase, liver/bone/kidney [Source:MGI Symbol;Acc:MGI:87983]	1.55396e-25	1.41746e-23	50.4877	57.9097	57.5174	52.0029	112.11	118.171	88.3991	123.571	2.02944
Midn	10	80148272	80158368	+	ENSMUSG00000035621	midnolin [Source:MGI Symbol;Acc:MGI:1890222]	0	0	68.5775	75.3928	72.9185	73.0524	139.75	144.255	149.399	154.807	2.02873
Gm47087	9	13308214	13312446	+	ENSMUSG00000111212	predicted gene, 47087 [Source:MGI Symbol;Acc:MGI:6095814]	3.11302e-09	5.3603e-08	2.56643	2.4344	1.74654	1.82369	5.46575	3.70869	3.63704	4.53764	2.02415
Alas2	X	150547375	150570638	+	ENSMUSG00000025270	aminolevulinic acid synthase 2, erythroid [Source:MGI Symbol;Acc:MGI:87990]	2.1753e-05	0.000171791	0.527437	0.576041	0.593999	0.815677	1.00961	1.01744	1.32603	1.73188	2.02333
Slc7a7	14	54369442	54417780	-	ENSMUSG00000000958	solute carrier family 7 (cationic amino acid transporter, y+ system), member 7 [Source:MGI Symbol;Acc:MGI:1337120]	1.90782e-21	1.30396e-19	4.0574	3.86248	3.35633	2.97456	6.64912	7.32353	7.19399	7.62905	2.02064	Slc7a7
Nrtn	17	56751325	56757530	-	ENSMUSG00000039481	neurturin [Source:MGI Symbol;Acc:MGI:108417]	0.00302771	0.012972	1.92162	1.61621	1.46684	1.56228	1.70635	2.68344	6.32798	2.54258	2.01926	Nrtn
Itga3	11	95044474	95076801	-	ENSMUSG00000001507	integrin alpha 3 [Source:MGI Symbol;Acc:MGI:96602]	0	0	17.0688	19.2321	19.9022	16.8836	37.3482	33.5183	37.9942	38.1451	2.01139
Muc13	16	33794037	33819934	+	ENSMUSG00000022824	mucin 13, epithelial transmembrane [Source:MGI Symbol;Acc:MGI:103190]	9.76725e-15	3.5505e-13	2.5287	2.91102	3.6744	2.52119	6.47628	5.43577	5.29953	6.1908	2.01132
Cd200	16	45382135	45409053	-	ENSMUSG00000022661	CD200 antigen [Source:MGI Symbol;Acc:MGI:1196990]	5.59659e-18	2.71391e-16	14.627	15.6304	11.4063	10.4512	24.535	25.8056	26.2697	28.015	2.00759
Gm28187	1	101892958	101895091	-	ENSMUSG00000099375	predicted gene 28187 [Source:MGI Symbol;Acc:MGI:5578893]	1.94387e-06	1.95977e-05	1.41814	0.918927	1.14909	1.0598	2.81445	1.92959	1.82325	2.55024	2.00563
Ms4a4a	19	11375523	11392790	+	ENSMUSG00000101389	membrane-spanning 4-domains, subfamily A, member 4A [Source:MGI Symbol;Acc:MGI:3643932]	8.88638e-06	7.70749e-05	2.13487	2.02372	2.23274	2.30851	4.63614	5.4386	4.73434	2.63265	2.00483
Igsf3	3	101377083	101463059	+	ENSMUSG00000042035	immunoglobulin superfamily, member 3 [Source:MGI Symbol;Acc:MGI:1926158]	2.49862e-22	1.80852e-20	3.1055	3.06554	2.44745	2.47527	4.79788	5.55451	6.01288	5.84741	2.00227	Igsf3
Plet1	9	50494525	50505482	+	ENSMUSG00000032068	placenta expressed transcript 1 [Source:MGI Symbol;Acc:MGI:1923759]	0.000409719	0.00230527	3.45411	3.31779	2.48132	1.93599	3.22152	4.31795	9.78512	5.07654	2.00203
Pcsk9	4	106442329	106464329	-	ENSMUSG00000044254	proprotein convertase subtilisin/kexin type 9 [Source:MGI Symbol;Acc:MGI:2140260]	3.78754e-08	5.38441e-07	2.07897	2.74102	2.69221	2.61212	1.10917	1.0233	1.6766	1.25015	-2.00116
Gm44168	6	87986191	87989729	+	ENSMUSG00000108049	predicted gene, 44168 [Source:MGI Symbol;Acc:MGI:5690560]	8.84679e-07	9.47506e-06	1.24981	1.06476	1.16862	1.3974	0.551766	0.678727	0.710828	0.497518	-2.00119
Gm30613	5	15538002	15605066	-	ENSMUSG00000105300	predicted gene, 30613 [Source:MGI Symbol;Acc:MGI:5589772]	7.77447e-05	0.000533301	7.17376	6.83402	5.28977	6.06633	4.16058	3.18348	2.62044	2.65733	-2.00953
Raver2	4	101068983	101152370	+	ENSMUSG00000035275	ribonucleoprotein, PTB-binding 2 [Source:MGI Symbol;Acc:MGI:2443623]	4.89785e-20	2.92405e-18	2.39409	2.37665	2.41226	2.29657	1.03566	1.31885	1.1318	1.2304	-2.00978
Calca	7	114631478	114636357	-	ENSMUSG00000030669	calcitonin/calcitonin-related polypeptide, alpha [Source:MGI Symbol;Acc:MGI:2151253]	0.00030826	0.00179961	3.30236	4.24694	4.41193	3.93948	2.86376	1.85938	1.07556	2.09111	-2.01535
Id1	2	152736251	152737410	+	ENSMUSG00000042745	inhibitor of DNA binding 1, HLH protein [Source:MGI Symbol;Acc:MGI:96396]	9.1663e-38	1.85879e-35	75.0113	82.1057	85.8826	91.2967	38.2837	43.7436	41.2909	42.5001	-2.01604		Id1
Gm37632	1	137971174	137972315	+	ENSMUSG00000104197	predicted gene, 37632 [Source:MGI Symbol;Acc:MGI:5610860]	0.0105546	0.0376475	2.03847	1.68348	2.46774	3.4327	1.7358	1.20191	0.499306	1.33154	-2.01788
Gm26930	1	137932041	137933284	+	ENSMUSG00000102142	predicted gene, 26930 [Source:MGI Symbol;Acc:MGI:5504045]	0.000163481	0.00102899	6.90313	6.08907	7.2081	9.72037	5.58906	3.448	2.56146	3.15241	-2.02839
Prkag2	5	24862744	25100642	-	ENSMUSG00000028944	protein kinase, AMP-activated, gamma 2 non- catalytic subunit [Source:MGI Symbol;Acc:MGI:1336153]	9.53704e-21	6.15817e-19	15.6513	18.276	21.6773	20.9828	9.88951	9.67081	9.17735	9.00985	-2.02894
Slc8a1	17	81373105	81738377	-	ENSMUSG00000054640	solute carrier family 8 (sodium/calcium exchanger), member 1 [Source:MGI Symbol;Acc:MGI:107956]	1.89083e-15	7.45905e-14	4.10263	3.64533	3.8746	3.1234	1.63608	2.05491	2.0385	1.52346	-2.0331
Pkdcc	17	83215292	83225070	+	ENSMUSG00000024247	protein kinase domain containing, cytoplasmic [Source:MGI Symbol;Acc:MGI:2147077]	2.64254e-18	1.3099e-16	189.14	218.568	214.658	203.179	111.713	116.058	96.0239	82.0393	-2.03419		Pkdcc
Tgfa	6	86195223	86275719	+	ENSMUSG00000029999	transforming growth factor alpha [Source:MGI Symbol;Acc:MGI:98724]	5.08313e-07	5.76895e-06	2.43913	2.95046	4.8273	4.24679	1.88277	1.83072	1.72101	1.67094	-2.03558
Gm43692	5	32799904	32800965	-	ENSMUSG00000105429	predicted gene 43692 [Source:MGI Symbol;Acc:MGI:5663829]	0.00382203	0.0158387	1.21779	1.01377	1.03388	1.67528	0.585041	0.646224	0.442168	0.753603	-2.0357
Adora2b	11	62248984	62266453	+	ENSMUSG00000018500	adenosine A2b receptor [Source:MGI Symbol;Acc:MGI:99403]	4.97944e-07	5.6565e-06	8.00512	6.12712	11.6841	8.13939	4.90701	4.02196	3.83592	3.90403	-2.03707		Adora2b
Nqo1	8	107388225	107403206	-	ENSMUSG00000003849	NAD(P)H dehydrogenase, quinone 1 [Source:MGI Symbol;Acc:MGI:103187]	3.5026e-06	3.34279e-05	1.81545	2.37687	2.02676	2.05823	1.14307	1.02192	0.863917	1.03068	-2.03895
Sh3d21	4	126150602	126163491	-	ENSMUSG00000073758	SH3 domain containing 21 [Source:MGI Symbol;Acc:MGI:1914188]	2.82989e-06	2.75325e-05	1.98969	2.39168	2.76146	3.79573	1.25228	1.27874	1.43203	1.39917	-2.03993
Arl4a	12	40005447	40038025	-	ENSMUSG00000047446	ADP-ribosylation factor-like 4A [Source:MGI Symbol;Acc:MGI:99437]	2.06259e-08	3.06725e-07	7.99725	7.76405	11.6343	10.4002	5.84735	4.73991	3.55408	4.33367	-2.04578
Fbxo17	7	28716804	28738144	+	ENSMUSG00000030598	F-box protein 17 [Source:MGI Symbol;Acc:MGI:1354707]	2.38366e-06	2.35269e-05	1.24306	1.33969	1.31916	1.49748	0.699077	0.790182	0.510445	0.625004	-2.05714
Gas1	13	60174405	60177365	-	ENSMUSG00000052957	growth arrest specific 1 [Source:MGI Symbol;Acc:MGI:95655]	2.79484e-35	4.82936e-33	145.525	159.101	176.273	163.322	69.4745	85.1489	85.1397	73.2213	-2.05832
Pdxp	15	78913919	78919517	+	ENSMUSG00000116165	pyridoxal (pyridoxine, vitamin B6) phosphatase [Source:MGI Symbol;Acc:MGI:1919282]	3.05802e-09	5.27883e-08	5.04134	5.14983	7.13333	7.47469	2.4988	3.06533	3.3022	3.17971	-2.0587		Pdxp
Gm26083	11	117077243	117077435	+	ENSMUSG00000088529	predicted gene, 26083 [Source:MGI Symbol;Acc:MGI:5455860]	0.00343042	0.0144551	9.64947	7.76985	7.39575	16.2493	5.21211	4.66713	6.08267	3.93943	-2.0634
Slc29a2	19	5023860	5031972	+	ENSMUSG00000024891	solute carrier family 29 (nucleoside transporters), member 2 [Source:MGI Symbol;Acc:MGI:1345278]	1.67302e-08	2.53557e-07	2.31405	2.90483	3.5411	3.59701	1.49991	1.76234	1.37812	1.33918	-2.06654
Cxcl17	7	25400053	25412886	-	ENSMUSG00000060188	chemokine (C-X-C motif) ligand 17 [Source:MGI Symbol;Acc:MGI:2387642]	0.00450647	0.018295	5.20038	3.33476	2.83754	2.77378	1.01083	1.12728	2.60047	2.10335	-2.06761	Cxcl17
Cbr3	16	93683215	93690990	+	ENSMUSG00000022947	carbonyl reductase 3 [Source:MGI Symbol;Acc:MGI:1309992]	1.9619e-06	1.97453e-05	5.2392	6.68443	5.95398	5.86747	1.88749	2.83902	4.14589	2.58479	-2.07251
Adap1	5	139271876	139325622	-	ENSMUSG00000056413	ArfGAP with dual PH domains 1 [Source:MGI Symbol;Acc:MGI:2442201]	3.59089e-14	1.22179e-12	2.68717	2.72146	2.92396	3.12358	1.26722	1.22477	1.53851	1.49514	-2.07327
D130019J16Rik	1	137935189	137937346	+	ENSMUSG00000104145	RIKEN cDNA D130019J16 gene [Source:MGI Symbol;Acc:MGI:2443523]	2.73794e-05	0.000211393	4.84237	4.06245	5.29149	6.26016	3.70172	2.10689	1.86515	2.1881	-2.0743
Stard10	7	101317086	101346626	+	ENSMUSG00000030688	START domain containing 10 [Source:MGI Symbol;Acc:MGI:1860093]	7.82295e-10	1.48685e-08	12.4785	12.3666	13.4657	11.4063	4.07286	5.51458	8.04222	6.25307	-2.08172
Map2k6	11	110399122	110525522	+	ENSMUSG00000020623	mitogen-activated protein kinase kinase 6 [Source:MGI Symbol;Acc:MGI:1346870]	1.26114e-12	3.54462e-11	3.58248	3.528	4.77153	4.78066	2.0274	2.05498	2.03548	1.8823	-2.08279
Notum	11	120653788	120661175	-	ENSMUSG00000042988	notum palmitoleoyl-protein carboxylesterase [Source:MGI Symbol;Acc:MGI:1924833]	9.2906e-08	1.22495e-06	7.9381	6.21152	11.9009	8.39029	4.22662	4.45319	3.3848	4.47026	-2.08292		Notum
Zfp970	2	177464733	177478129	+	ENSMUSG00000078866	zinc finger protein 970 [Source:MGI Symbol;Acc:MGI:3652255]	8.31229e-11	1.83581e-09	3.75128	4.00086	4.85297	5.24796	1.81169	2.42903	2.20831	2.1003	-2.08824
Rab3a	8	70754679	70758677	+	ENSMUSG00000031840	RAB3A, member RAS oncogene family [Source:MGI Symbol;Acc:MGI:97843]	8.21779e-13	2.36389e-11	3.70676	4.19746	4.68592	4.59233	2.03356	2.13888	2.32049	1.70779	-2.09524
Lmo4	3	144188530	144205220	-	ENSMUSG00000028266	LIM domain only 4 [Source:MGI Symbol;Acc:MGI:109360]	1.48714e-23	1.16955e-21	31.8745	32.852	31.1044	29.1555	16.4862	16.2945	12.8465	13.9887	-2.09652
Gm266	12	111484609	111485823	-	ENSMUSG00000010529	predicted gene 266 [Source:MGI Symbol;Acc:MGI:2685112]	5.16536e-12	1.33413e-10	5.40737	5.66476	6.62707	5.36088	2.82471	2.96545	2.62259	2.56895	-2.09986
Ntn3	17	24203848	24209531	-	ENSMUSG00000117406	netrin 3 [Source:MGI Symbol;Acc:MGI:1341188]	3.66033e-13	1.10066e-11	2.03019	2.22772	2.82251	2.44946	0.943937	1.25934	1.12265	1.20621	-2.10274
Adamtsl5	10	80339110	80348412	-	ENSMUSG00000043822	ADAMTS-like 5 [Source:MGI Symbol;Acc:MGI:1913798]	1.6966e-06	1.73095e-05	1.47352	1.63672	2.61203	2.52249	1.10275	0.935619	1.03708	0.83897	-2.10626
Dhdh	7	45470987	45488805	-	ENSMUSG00000011382	dihydrodiol dehydrogenase (dimeric) [Source:MGI Symbol;Acc:MGI:1919005]	3.89345e-15	1.47885e-13	1.56774	1.52599	1.52662	1.56311	0.678953	0.596381	0.792357	0.864283	-2.10898
Cyp46a1	12	108334381	108362234	+	ENSMUSG00000021259	cytochrome P450, family 46, subfamily a, polypeptide 1 [Source:MGI Symbol;Acc:MGI:1341877]	4.83532e-17	2.17804e-15	3.7772	4.43348	4.07527	4.47692	1.98023	1.89215	1.76535	2.30091	-2.11156
Fmo2	1	162874317	162898726	-	ENSMUSG00000040170	flavin containing monooxygenase 2 [Source:MGI Symbol;Acc:MGI:1916776]	2.1716e-11	5.14329e-10	5.69521	6.69752	5.14181	4.04288	2.84839	2.56181	2.30228	2.50414	-2.11199	Fmo2
Gm4258	1	137898595	138000384	+	ENSMUSG00000098243	predicted gene 4258 [Source:MGI Symbol;Acc:MGI:3782435]	3.60861e-06	3.43862e-05	9.41713	8.81219	9.26952	14.652	6.78063	4.87087	4.06285	4.24123	-2.11223
G430095P16Rik	8	84723007	84726844	+	ENSMUSG00000074203	RIKEN cDNA G430095P16 gene [Source:MGI Symbol;Acc:MGI:3588227]	0.00808415	0.0300683	1.04038	1.0666	1.16753	1.08742	0.451387	0.475929	0.465209	0.666013	-2.11894
Nccrp1	7	28543596	28547254	-	ENSMUSG00000047586	non-specific cytotoxic cell receptor protein 1 homolog (zebrafish) [Source:MGI Symbol;Acc:MGI:2685009]	0.00679918	0.0260349	12.2825	14.0894	25.579	20.9962	12.8704	7.73253	5.19226	8.49464	-2.12737
Fam13a	6	58932090	59024549	-	ENSMUSG00000037709	family with sequence similarity 13, member A [Source:MGI Symbol;Acc:MGI:1889842]	2.21526e-21	1.49329e-19	1.93287	1.78253	2.05556	1.66204	0.802676	0.816623	0.929139	0.944697	-2.12789
Rab42	4	132302197	132303385	-	ENSMUSG00000089687	RAB42, member RAS oncogene family [Source:MGI Symbol;Acc:MGI:2441753]	0.0104438	0.0373555	1.08766	1.46527	1.10616	1.82277	0.933078	0.67637	0.440757	0.525838	-2.12802
Ints6l	X	56454857	56507843	+	ENSMUSG00000035967	integrator complex subunit 6 like [Source:MGI Symbol;Acc:MGI:2442593]	4.1608e-15	1.57309e-13	10.425	12.0343	13.1234	14.8021	6.74386	5.99176	4.87716	6.05851	-2.12852
Shmt1	11	60788104	60811718	-	ENSMUSG00000020534	serine hydroxymethyltransferase 1 (soluble) [Source:MGI Symbol;Acc:MGI:98299]	4.25755e-16	1.77364e-14	7.12763	8.34767	10.7169	9.3579	3.68782	4.58425	4.49179	3.93671	-2.12867		Shmt1
Trnp1	4	133491100	133498550	-	ENSMUSG00000056596	TMF1-regulated nuclear protein 1 [Source:MGI Symbol;Acc:MGI:1916789]	6.68313e-09	1.0824e-07	3.00258	2.99888	2.96513	3.44576	1.12693	1.78938	1.33842	1.57259	-2.13003
Ece2	16	20629828	20646485	+	ENSMUSG00000022842	endothelin converting enzyme 2 [Source:MGI Symbol;Acc:MGI:1101356]	1.21385e-08	1.87794e-07	2.48536	2.83678	4.17564	4.17212	1.37799	1.60325	1.87071	1.55837	-2.13248
Scara3	14	65919394	65953935	-	ENSMUSG00000034463	scavenger receptor class A, member 3 [Source:MGI Symbol;Acc:MGI:2444418]	1.49157e-16	6.40956e-15	24.5428	26.0187	20.3907	19.1141	9.04782	12.2347	9.6699	11.2362	-2.13485
Pmp22	11	63128982	63159547	+	ENSMUSG00000018217	peripheral myelin protein 22 [Source:MGI Symbol;Acc:MGI:97631]	2.39223e-32	3.45283e-30	52.0176	55.6997	55.972	45.0019	21.4796	26.1841	26.2747	23.731	-2.13671
Evc	5	37289098	37336894	-	ENSMUSG00000029122	EvC ciliary complex subunit 1 [Source:MGI Symbol;Acc:MGI:1890596]	6.07216e-26	5.66512e-24	5.04488	5.48726	5.69832	6.42961	2.29361	2.90187	2.7396	2.66048	-2.13864
Slc6a9	4	117834506	117875198	+	ENSMUSG00000028542	solute carrier family 6 (neurotransmitter transporter, glycine), member 9 [Source:MGI Symbol;Acc:MGI:95760]	5.64722e-12	1.44641e-10	1.33833	1.46593	1.8225	1.37255	0.627293	0.750901	0.73725	0.677187	-2.14826	Slc6a9
Ttc39aos1	4	109403794	109406155	-	ENSMUSG00000085873	Ttc39a opposite strand RNA 1 [Source:MGI Symbol;Acc:MGI:3651956]	0.000222664	0.00135235	2.20072	3.13701	3.83911	3.62	1.34483	1.19981	1.21188	2.19204	-2.15125
Coq8a	1	180165238	180199602	-	ENSMUSG00000026489	coenzyme Q8A [Source:MGI Symbol;Acc:MGI:1914676]	2.92284e-13	8.93122e-12	1.69084	1.62724	1.77016	1.33883	0.670766	0.810375	0.7541	0.748463	-2.15406	Coq8a
Parpbp	10	88091432	88146941	-	ENSMUSG00000035365	PARP1 binding protein [Source:MGI Symbol;Acc:MGI:1922567]	3.59456e-33	5.47824e-31	14.3796	16.1228	16.2529	16.3444	7.20313	8.4378	6.84084	6.80299	-2.15469
Atp6v0a4	6	38048483	38124586	-	ENSMUSG00000038600	ATPase, H+ transporting, lysosomal V0 subunit A4 [Source:MGI Symbol;Acc:MGI:2153480]	3.70924e-07	4.32163e-06	5.19608	4.49224	3.45167	3.60792	1.5052	1.75954	2.87326	1.62544	-2.15728
4933404O12Rik	5	136919146	136937112	+	ENSMUSG00000097908	RIKEN cDNA 4933404O12 gene [Source:MGI Symbol;Acc:MGI:1914002]	2.53157e-20	1.54137e-18	2.35888	2.55907	2.49752	2.45787	1.00948	1.30089	1.19388	1.07036	-2.15829
Bambi	18	3507923	3516404	+	ENSMUSG00000024232	BMP and activin membrane-bound inhibitor [Source:MGI Symbol;Acc:MGI:1915260]	2.79546e-21	1.85887e-19	9.22182	9.94234	12.5653	12.4923	5.14875	5.30035	5.00414	4.96063	-2.16626		Bambi
Sh3bp1	15	78899768	78912051	+	ENSMUSG00000022436	SH3-domain binding protein 1 [Source:MGI Symbol;Acc:MGI:104603]	1.77905e-23	1.39465e-21	20.8611	23.6517	26.7261	29.0576	10.4142	12.4267	12.1116	11.2572	-2.17046
Tmem255a	X	38196573	38252439	-	ENSMUSG00000036502	transmembrane protein 255A [Source:MGI Symbol;Acc:MGI:3045722]	1.26346e-07	1.62311e-06	4.0844	4.16193	7.64595	5.64146	2.11519	3.14295	2.23362	2.41524	-2.17359
Tbxa2r	10	81328731	81335172	+	ENSMUSG00000034881	thromboxane A2 receptor [Source:MGI Symbol;Acc:MGI:98496]	1.40481e-19	7.9607e-18	8.38386	8.43553	8.41082	7.40124	3.56146	4.24685	4.05505	3.14876	-2.17367
Gm49510	15	78899667	78919032	+	ENSMUSG00000116069	predicted gene, 49510 [Source:MGI Symbol;Acc:MGI:6155200]	8.92362e-20	5.15198e-18	17.3251	20.1442	22.8714	25.6896	8.88019	10.3428	10.4074	9.82297	-2.18056
Wnt7b	15	85535437	85582473	-	ENSMUSG00000022382	wingless-type MMTV integration site family, member 7B [Source:MGI Symbol;Acc:MGI:98962]	0.000479131	0.00264666	9.29442	10.0091	7.44244	7.25862	2.23498	3.59924	6.06734	3.69281	-2.18057
Id3	4	136143497	136145755	+	ENSMUSG00000007872	inhibitor of DNA binding 3 [Source:MGI Symbol;Acc:MGI:96398]	0	0	200.573	213.916	195.545	190.779	84.3484	98.5273	96.823	86.4897	-2.18689		Id3
Dctd	8	48099092	48153233	+	ENSMUSG00000031562	dCMP deaminase [Source:MGI Symbol;Acc:MGI:2444529]	4.08483e-12	1.07197e-10	10.7516	11.674	16.9738	16.5149	5.78882	7.20967	5.80509	6.76134	-2.18715		Dctd
Fcor	8	3671188	3672362	-	ENSMUSG00000089665	Foxo1 corepressor [Source:MGI Symbol;Acc:MGI:1915484]	0.00663257	0.0255084	2.5734	1.66751	2.70761	2.15393	1.28308	0.984792	0.770088	1.12291	-2.18763
Gm43189	3	98286988	98290056	+	ENSMUSG00000105909	predicted gene 43189 [Source:MGI Symbol;Acc:MGI:5663326]	1.32104e-06	1.37117e-05	2.58744	2.89414	3.33915	3.31125	1.94736	1.25786	0.918049	1.42124	-2.18811
Susd2	10	75636706	75644008	-	ENSMUSG00000006342	sushi domain containing 2 [Source:MGI Symbol;Acc:MGI:1918983]	1.90179e-07	2.35677e-06	6.76204	9.68266	15.0127	14.125	4.98705	5.4194	4.73586	5.67335	-2.18981
Fads6	11	115279622	115297663	-	ENSMUSG00000044788	fatty acid desaturase domain family, member 6 [Source:MGI Symbol;Acc:MGI:3039592]	2.52174e-07	3.05729e-06	1.10415	1.39863	1.71637	1.48214	0.818261	0.696296	0.443659	0.643581	-2.19129
Gria4	9	4417896	4796234	-	ENSMUSG00000025892	glutamate receptor, ionotropic, AMPA4 (alpha 4) [Source:MGI Symbol;Acc:MGI:95811]	3.79026e-13	1.13694e-11	2.35891	2.66503	2.5193	2.23352	0.924427	1.03406	1.49488	1.00279	-2.19399
Tmem44	16	30511855	30550842	-	ENSMUSG00000022537	transmembrane protein 44 [Source:MGI Symbol;Acc:MGI:1924489]	4.83164e-35	8.23291e-33	4.61009	5.61218	4.66702	5.1609	2.3355	2.14635	2.31204	2.33537	-2.19625
Tle6	10	81590904	81601073	-	ENSMUSG00000034758	transducin-like enhancer of split 6 [Source:MGI Symbol;Acc:MGI:2149593]	9.20972e-10	1.72767e-08	1.90979	1.73078	1.94375	2.34365	0.747324	0.819526	1.07533	0.95894	-2.20153
Cd180	13	102693558	102739629	+	ENSMUSG00000021624	CD180 antigen [Source:MGI Symbol;Acc:MGI:1194924]	5.06225e-06	4.66438e-05	2.13398	2.05514	1.37177	1.26398	0.544615	0.865663	1.00424	0.674482	-2.20941
Nkg7	7	43437073	43438249	+	ENSMUSG00000004612	natural killer cell group 7 sequence [Source:MGI Symbol;Acc:MGI:1931250]	2.35387e-07	2.86351e-06	5.77314	5.38479	7.9686	5.44373	3.33413	3.05039	2.56883	2.14529	-2.21381
Adamts14	10	61197112	61273438	-	ENSMUSG00000059901	a disintegrin-like and metallopeptidase (reprolysin type) with thrombospondin type 1 motif, 14 [Source:MGI Symbol;Acc:MGI:2179942]	2.40637e-09	4.2448e-08	1.73701	1.79047	1.95075	2.22811	0.802709	0.858358	1.17463	0.623691	-2.22766
Gjc2	11	59175568	59183213	-	ENSMUSG00000043448	gap junction protein, gamma 2 [Source:MGI Symbol;Acc:MGI:2153060]	1.706e-05	0.000138472	2.23022	1.99944	1.56158	1.2062	0.539129	0.857863	0.864628	0.871466	-2.2334
Kazald1	19	45075241	45079289	+	ENSMUSG00000025213	Kazal-type serine peptidase inhibitor domain 1 [Source:MGI Symbol;Acc:MGI:2147606]	6.76484e-09	1.09491e-07	37.191	36.0033	67.9736	54.0493	24.8694	20.2856	18.6165	23.5432	-2.23579		Kazald1
Mfap3l	8	60632827	60676729	+	ENSMUSG00000031647	microfibrillar-associated protein 3-like [Source:MGI Symbol;Acc:MGI:1918556]	1.39981e-14	4.98506e-13	1.79325	2.03586	2.52133	2.34641	0.79624	1.0728	1.09892	0.918906	-2.2375
Impa2	18	67289186	67322472	+	ENSMUSG00000024525	inositol (myo)-1(or 4)-monophosphatase 2 [Source:MGI Symbol;Acc:MGI:2149728]	1.49e-43	3.9759e-41	12.2366	12.8456	13.325	12.8553	4.77946	6.26574	5.91837	5.93497	-2.23868
Gm19972	10	60808660	60814323	-	ENSMUSG00000112592	predicted gene, 19972 [Source:MGI Symbol;Acc:MGI:5012157]	1.28803e-12	3.61606e-11	4.18312	3.9985	3.96107	5.01518	2.41329	1.93867	1.63444	1.63909	-2.25007
Xkr5	8	18932729	18950975	-	ENSMUSG00000039814	X-linked Kx blood group related 5 [Source:MGI Symbol;Acc:MGI:2442327]	7.37009e-11	1.63656e-09	1.1868	1.10496	1.25504	1.41272	0.471553	0.590415	0.599391	0.521826	-2.27169
Gm42984	5	44226587	44243548	+	ENSMUSG00000104784	predicted gene 42984 [Source:MGI Symbol;Acc:MGI:5663121]	0.000652871	0.00346367	1.12689	1.6362	1.07536	1.58871	0.659473	0.651871	0.509751	0.567607	-2.27201
Cyp2s1	7	25802475	25816913	-	ENSMUSG00000040703	cytochrome P450, family 2, subfamily s, polypeptide 1 [Source:MGI Symbol;Acc:MGI:1921384]	2.17229e-28	2.37953e-26	5.87196	7.01583	5.81826	5.86245	2.42059	3.08365	2.54041	2.76338	-2.27317
1700048O20Rik	9	121937223	121947016	+	ENSMUSG00000043773	RIKEN cDNA 1700048O20 gene [Source:MGI Symbol;Acc:MGI:1920637]	0.000551257	0.00298394	1.54037	1.55708	2.82473	3.0313	0.704773	0.653921	0.990747	1.58235	-2.2772
Vtcn1	3	100825459	100896922	+	ENSMUSG00000051076	V-set domain containing T cell activation inhibitor 1 [Source:MGI Symbol;Acc:MGI:3039619]	0.0022613	0.0100791	9.35199	9.12143	6.42096	5.61236	1.81671	2.58471	5.41117	3.54073	-2.28458
Svep1	4	58042442	58206859	-	ENSMUSG00000028369	sushi, von Willebrand factor type A, EGF and pentraxin domain containing 1 [Source:MGI Symbol;Acc:MGI:1928849]	8.51456e-15	3.11824e-13	7.51568	6.97348	9.10161	7.77402	2.84904	3.48372	4.60346	2.78826	-2.28532
Fhl1	X	56731787	56793346	+	ENSMUSG00000023092	four and a half LIM domains 1 [Source:MGI Symbol;Acc:MGI:1298387]	0	1.02e-43	12.6683	14.111	15.4321	12.9908	6.06226	6.10944	6.24051	5.73201	-2.28636
Cers1	8	70315775	70331592	+	ENSMUSG00000087408	ceramide synthase 1 [Source:MGI Symbol;Acc:MGI:2136690]	3.89812e-06	3.6887e-05	1.30513	1.1277	1.80054	1.44546	0.494506	0.879235	0.676967	0.429062	-2.29006
Zfp454	11	50872720	50887651	-	ENSMUSG00000048728	zinc finger protein 454 [Source:MGI Symbol;Acc:MGI:2679253]	3.47068e-06	3.31879e-05	1.01414	1.01562	1.1933	1.09519	0.366319	0.389455	0.650621	0.478941	-2.29044
Gm4356	17	28726083	28726700	+	ENSMUSG00000117145	predicted gene 4356 [Source:MGI Symbol;Acc:MGI:3782541]	0.00388468	0.0160645	1.29748	1.05771	1.36212	1.56142	0.526618	0.76347	0.48847	0.51801	-2.29853
Boc	16	44485049	44558897	-	ENSMUSG00000022687	biregional cell adhesion molecule- related/down-regulated by oncogenes (Cdon) binding protein [Source:MGI Symbol;Acc:MGI:2151153]	3.84871e-11	8.8011e-10	9.72806	12.1114	17.3089	18.0008	6.63383	5.97478	5.78745	6.41016	-2.30383
Dlk2	17	46297421	46303271	+	ENSMUSG00000047428	delta like non-canonical Notch ligand 2 [Source:MGI Symbol;Acc:MGI:2146838]	1.32221e-24	1.11873e-22	15.877	17.9971	20.1098	18.9806	8.37323	8.99274	6.9369	7.27225	-2.31082		Dlk2
Aox3	1	58113130	58200698	+	ENSMUSG00000064294	aldehyde oxidase 3 [Source:MGI Symbol;Acc:MGI:1918974]	0.00160227	0.00750858	5.17098	3.23111	2.63841	1.78366	1.00122	1.45152	1.72167	1.36555	-2.31485
Efna3	3	89313899	89322965	-	ENSMUSG00000028039	ephrin A3 [Source:MGI Symbol;Acc:MGI:106644]	2.24988e-05	0.00017694	1.47714	1.72191	3.45846	2.67604	0.948125	0.933992	1.21268	0.937111	-2.31492
Dhcr24	4	106561038	106589113	+	ENSMUSG00000034926	24-dehydrocholesterol reductase [Source:MGI Symbol;Acc:MGI:1922004]	7.03874e-17	3.12314e-15	56.76	67.1839	98.0953	80.2386	30.3062	31.2328	36.4145	32.168	-2.32304
Igdcc3	9	65141189	65185872	+	ENSMUSG00000032394	immunoglobulin superfamily, DCC subclass, member 3 [Source:MGI Symbol;Acc:MGI:1202390]	4.00027e-16	1.66929e-14	7.85165	9.67671	11.4145	12.3163	3.80912	4.87963	4.14151	4.87435	-2.33042
Aldoa	7	126800790	126809108	-	ENSMUSG00000030695	aldolase A, fructose-bisphosphate [Source:MGI Symbol;Acc:MGI:87994]	9.02709e-05	0.000607675	1.74814	2.98366	3.38969	3.47216	1.11088	1.39577	1.00751	1.45241	-2.33434
Gm43508	5	44623919	44627701	-	ENSMUSG00000105861	predicted gene 43508 [Source:MGI Symbol;Acc:MGI:5663645]	7.8508e-06	6.90449e-05	1.30595	1.07739	1.39316	1.33916	0.852475	0.476212	0.44332	0.412539	-2.34175
Ly6a	15	74994877	74998031	-	ENSMUSG00000075602	lymphocyte antigen 6 complex, locus A [Source:MGI Symbol;Acc:MGI:107527]	5.78947e-15	2.16549e-13	446.547	479.055	624.864	456.929	261.735	216.21	163.059	214.992	-2.3451
Frmpd1	4	45184875	45285936	+	ENSMUSG00000035615	FERM and PDZ domain containing 1 [Source:MGI Symbol;Acc:MGI:2446274]	7.04924e-06	6.26693e-05	1.10771	1.15555	2.19982	1.93141	0.839132	0.781487	0.560707	0.541167	-2.34876
Gm10814	19	6012620	6018462	+	ENSMUSG00000097404	predicted gene 10814 [Source:MGI Symbol;Acc:MGI:3642580]	8.3238e-07	8.98949e-06	1.45816	1.6013	1.78443	2.46569	0.811409	0.849585	0.783602	0.650341	-2.36179
B4galnt4	7	141061104	141072400	+	ENSMUSG00000055629	beta-1,4-N-acetyl-galactosaminyl transferase 4 [Source:MGI Symbol;Acc:MGI:2652891]	8.65965e-09	1.37618e-07	2.57182	2.17608	2.25184	2.33286	0.79112	0.679253	1.41934	1.04923	-2.36932
Icam5	9	21032073	21039036	+	ENSMUSG00000032174	intercellular adhesion molecule 5, telencephalin [Source:MGI Symbol;Acc:MGI:109430]	2.01941e-08	3.0067e-07	1.14102	1.70921	1.68902	1.90323	0.642527	0.625858	0.796713	0.651776	-2.37128
Gm43847	3	105502907	105504846	+	ENSMUSG00000105753	predicted gene 43847 [Source:MGI Symbol;Acc:MGI:5663984]	0.000224972	0.00136511	2.14661	1.46668	1.58472	2.06732	1.23531	0.729626	0.432237	0.660063	-2.37644
D630045J12Rik	6	38123174	38254009	-	ENSMUSG00000063455	RIKEN cDNA D630045J12 gene [Source:MGI Symbol;Acc:MGI:2669829]	1.4e-45	2.16e-43	27.0987	30.0974	31.1327	28.312	12.2305	13.9777	10.9453	11.6895	-2.38807
Gm45828	6	91709406	91711241	+	ENSMUSG00000108526	predicted gene 45828 [Source:MGI Symbol;Acc:MGI:5804943]	2.44878e-08	3.60227e-07	5.31125	4.08382	5.66136	7.57159	2.9812	2.31287	2.15572	2.00517	-2.39324
Cgn	3	94760069	94786492	-	ENSMUSG00000068876	cingulin [Source:MGI Symbol;Acc:MGI:1927237]	1.26654e-15	5.06968e-14	12.1876	16.8019	11.3488	14.5341	6.29466	6.50414	4.45104	5.67579	-2.39349
4933431E20Rik	3	107888850	107896213	-	ENSMUSG00000086968	RIKEN cDNA 4933431E20 gene [Source:MGI Symbol;Acc:MGI:3584041]	6.48839e-30	7.92068e-28	2.03636	2.43523	2.50042	2.34308	0.919558	0.955836	1.01298	1.00319	-2.39366
Rnf182	13	43615710	43670945	+	ENSMUSG00000044164	ring finger protein 182 [Source:MGI Symbol;Acc:MGI:3045355]	1.33016e-14	4.7508e-13	3.72688	4.48539	4.85762	3.36726	1.95111	1.80653	1.41267	1.6521	-2.40929
Slc23a1	18	35614604	35627244	-	ENSMUSG00000024354	solute carrier family 23 (nucleobase transporters), member 1 [Source:MGI Symbol;Acc:MGI:1341903]	2.46609e-05	0.00019228	4.22578	4.98744	2.79187	2.96148	0.776665	1.40416	2.47574	1.49536	-2.43283
Hdac11	6	91156665	91174692	+	ENSMUSG00000034245	histone deacetylase 11 [Source:MGI Symbol;Acc:MGI:2385252]	3.53564e-14	1.20492e-12	4.86541	5.53435	4.61178	4.0661	1.3913	1.93905	2.50102	1.99614	-2.43725	Hdac11
Ppp1r26	2	28446800	28455508	+	ENSMUSG00000035829	protein phosphatase 1, regulatory subunit 26 [Source:MGI Symbol;Acc:MGI:2685193]	2.35736e-12	6.36331e-11	1.13702	1.24542	1.32876	1.38458	0.363314	0.534351	0.644686	0.548364	-2.43734
Prl3c1	13	27196659	27203749	+	ENSMUSG00000017922	prolactin family 3, subfamily c, member 1 [Source:MGI Symbol;Acc:MGI:1351649]	2.4242e-05	0.000189374	15.0746	6.24308	18.3784	12.7429	6.42629	4.01258	4.36401	6.5403	-2.45694
Cdca7l	12	117804289	117878706	+	ENSMUSG00000021175	cell division cycle associated 7 like [Source:MGI Symbol;Acc:MGI:2384982]	1.05592e-22	7.87508e-21	6.399	6.91595	8.93081	8.04317	3.09667	3.40986	3.08854	2.71443	-2.46061
Tsc22d3	X	140539528	140600659	-	ENSMUSG00000031431	TSC22 domain family, member 3 [Source:MGI Symbol;Acc:MGI:1196284]	2.46861e-15	9.5691e-14	15.2657	17.1306	24.8549	21.3745	8.06963	8.2407	9.35703	6.24995	-2.46342
Sfrp4	13	19623104	19632994	+	ENSMUSG00000021319	secreted frizzled-related protein 4 [Source:MGI Symbol;Acc:MGI:892010]	4.46913e-12	1.16535e-10	39.3962	27.7225	38.1409	29.8591	10.0604	14.4209	18.974	11.1364	-2.47508	Sfrp4
Aff3	1	38177326	38664955	-	ENSMUSG00000037138	AF4/FMR2 family, member 3 [Source:MGI Symbol;Acc:MGI:106927]	1.2682e-22	9.40114e-21	11.0243	11.6439	13.3274	14.8509	3.92617	5.50507	5.91792	5.17193	-2.47777
Gamt	10	80258151	80261012	-	ENSMUSG00000020150	guanidinoacetate methyltransferase [Source:MGI Symbol;Acc:MGI:1098221]	1.63934e-12	4.52979e-11	6.89639	8.46769	10.0116	7.55962	3.44218	3.83187	3.62361	2.24468	-2.50605
Nkd1	8	88521354	88594884	+	ENSMUSG00000031661	naked cuticle 1 [Source:MGI Symbol;Acc:MGI:2135954]	0	0	13.1713	14.5772	12.7592	12.3187	4.90726	5.98509	5.08496	5.06569	-2.5104
Nkd2	13	73818534	73847631	-	ENSMUSG00000021567	naked cuticle 2 [Source:MGI Symbol;Acc:MGI:1919543]	4.92207e-15	1.85519e-13	3.89115	4.27054	2.64675	3.37416	1.2813	1.37763	1.32749	1.64178	-2.51992	Nkd2
Ankrd29	18	12252362	12305797	-	ENSMUSG00000057766	ankyrin repeat domain 29 [Source:MGI Symbol;Acc:MGI:2687055]	3.28631e-19	1.78005e-17	2.07335	2.15559	2.59175	2.19471	0.923892	0.97029	0.923693	0.747784	-2.52839
Gm49343	9	121937973	121965089	+	ENSMUSG00000111053	predicted gene, 49343 [Source:MGI Symbol;Acc:MGI:6121537]	0.0045536	0.0184589	1.20227	1.07233	1.9928	2.32269	0.392913	0.398741	0.579071	1.22228	-2.54149
Tll1	8	64014931	64206271	-	ENSMUSG00000053626	tolloid-like [Source:MGI Symbol;Acc:MGI:106923]	4.05519e-13	1.21049e-11	2.89733	3.1968	2.4862	2.17281	0.774173	0.939912	1.39216	1.12446	-2.54169
Il15ra	2	11705290	11734317	+	ENSMUSG00000023206	interleukin 15 receptor, alpha chain [Source:MGI Symbol;Acc:MGI:104644]	2.03217e-09	3.64498e-08	2.47257	2.51668	3.81142	3.58794	1.54387	1.23489	0.837408	1.25107	-2.5453
Prps2	X	167346322	167382749	-	ENSMUSG00000025742	phosphoribosyl pyrophosphate synthetase 2 [Source:MGI Symbol;Acc:MGI:97776]	1.64479e-06	1.68299e-05	58.6642	70.2499	108.145	78.895	38.7915	33.8892	20.655	30.5727	-2.5499
Egfl6	X	166523007	166585720	-	ENSMUSG00000000402	EGF-like-domain, multiple 6 [Source:MGI Symbol;Acc:MGI:1858599]	6.41811e-06	5.77701e-05	4.5055	3.02885	3.99292	2.64302	0.689327	1.58628	2.10875	1.16912	-2.5516
Amer1	X	95420318	95444872	-	ENSMUSG00000050332	APC membrane recruitment 1 [Source:MGI Symbol;Acc:MGI:1919595]	1.80387e-39	3.91695e-37	14.5252	16.1388	15.6504	13.9559	6.33446	6.58846	5.06914	5.53427	-2.56183
Necab3	2	154544399	154558890	-	ENSMUSG00000027489	N-terminal EF-hand calcium binding protein 3 [Source:MGI Symbol;Acc:MGI:1861721]	1.07164e-08	1.67483e-07	1.19787	1.67505	1.12039	1.17164	0.452852	0.488187	0.53972	0.533969	-2.5636
Abcb9	5	124061530	124095798	-	ENSMUSG00000029408	ATP-binding cassette, sub-family B (MDR/TAP), member 9 [Source:MGI Symbol;Acc:MGI:1861729]	1.19186e-10	2.55858e-09	1.5055	1.68192	2.77714	2.49272	0.718398	0.880684	0.88031	0.814472	-2.56759
Gm45200	7	92778505	92779423	+	ENSMUSG00000109257	predicted gene 45200 [Source:MGI Symbol;Acc:MGI:5753776]	0.000414515	0.00233065	1.77318	1.46439	1.19476	1.77189	0.86924	0.326716	0.693461	0.52252	-2.5723
Gm44837	7	34636996	34637712	-	ENSMUSG00000108723	predicted gene 44837 [Source:MGI Symbol;Acc:MGI:5753413]	0.000540746	0.00293741	1.26263	1.34068	1.27613	1.55611	0.660226	0.478585	0.467805	0.502297	-2.57743
Grip2	6	91761509	91827250	-	ENSMUSG00000030098	glutamate receptor interacting protein 2 [Source:MGI Symbol;Acc:MGI:2681173]	1.13793e-05	9.63475e-05	7.24656	9.62605	14.2894	16.1681	5.51642	5.16973	3.52296	4.14743	-2.57838
Rgs2	1	143999338	144004161	-	ENSMUSG00000026360	regulator of G-protein signaling 2 [Source:MGI Symbol;Acc:MGI:1098271]	2.5856e-05	0.000200515	53.1867	56.3245	122.281	115.49	29.1703	34.4612	37.102	33.3966	-2.58914
Dcst2	3	89361975	89377549	+	ENSMUSG00000109293	DC-STAMP domain containing 2 [Source:MGI Symbol;Acc:MGI:2685606]	7.37389e-05	0.000509653	1.32443	1.12744	2.6909	1.64961	0.971106	0.525605	0.543124	0.577916	-2.59474
Prrt2	7	127017531	127021211	-	ENSMUSG00000045114	proline-rich transmembrane protein 2 [Source:MGI Symbol;Acc:MGI:1916267]	9.10529e-22	6.36514e-20	9.38347	11.9527	11.8059	15.4736	4.56111	4.5215	4.94789	4.5476	-2.61683
Them6	15	74721204	74724639	+	ENSMUSG00000056665	thioesterase superfamily member 6 [Source:MGI Symbol;Acc:MGI:1925301]	9.19346e-16	3.72244e-14	7.20593	7.45738	11.4066	9.09382	3.76463	3.12562	3.36544	3.14029	-2.62494
Kcnip3	2	127456498	127522094	-	ENSMUSG00000079056	Kv channel interacting protein 3, calsenilin [Source:MGI Symbol;Acc:MGI:1929258]	5.7225e-17	2.56228e-15	7.93631	8.57715	11.8076	12.1096	3.18725	4.62075	4.03899	3.53218	-2.62892
Card14	11	119307768	119345375	+	ENSMUSG00000013483	caspase recruitment domain family, member 14 [Source:MGI Symbol;Acc:MGI:2386258]	3.06326e-05	0.000233426	5.22374	6.24564	9.73602	9.8814	4.02837	3.06446	2.7751	1.87699	-2.64683
Myocd	11	65176561	65269989	-	ENSMUSG00000020542	myocardin [Source:MGI Symbol;Acc:MGI:2137495]	4.19576e-10	8.30922e-09	2.81449	2.80121	5.26431	4.91473	1.66262	1.50901	1.21134	1.55107	-2.66172
Atg9b	5	24384181	24392143	-	ENSMUSG00000038295	autophagy related 9B [Source:MGI Symbol;Acc:MGI:2685420]	9.53033e-13	2.71914e-11	4.0182	4.98905	3.2741	3.54584	1.13967	1.28266	2.04854	1.45016	-2.67305
Gata3	2	9857078	9890034	-	ENSMUSG00000015619	GATA binding protein 3 [Source:MGI Symbol;Acc:MGI:95663]	3.55562e-07	4.16242e-06	16.3467	17.5242	25.9637	22.9081	10.4646	8.18398	5.46379	6.82028	-2.67493
Prlr	15	10177238	10349180	+	ENSMUSG00000005268	prolactin receptor [Source:MGI Symbol;Acc:MGI:97763]	2.44731e-19	1.35247e-17	1.55644	1.44638	1.91838	1.47049	0.418557	0.659937	0.564165	0.699157	-2.72938
Gm43445	3	144197172	144199262	-	ENSMUSG00000104969	predicted gene 43445 [Source:MGI Symbol;Acc:MGI:5663582]	1.06664e-12	3.03269e-11	4.10688	4.21101	3.6932	4.8744	2.06581	1.49747	1.20307	1.41617	-2.73117
Sspn	6	145931641	145965223	+	ENSMUSG00000030255	sarcospan [Source:MGI Symbol;Acc:MGI:1353511]	6.42466e-17	2.86621e-15	2.20554	2.12418	2.54936	2.07632	0.586279	0.815622	1.06748	0.808977	-2.73168
Id2	12	25093799	25097140	-	ENSMUSG00000020644	inhibitor of DNA binding 2 [Source:MGI Symbol;Acc:MGI:96397]	0	0	15.2989	16.4338	16.5433	14.8672	5.67942	6.12257	5.90211	5.36724	-2.73687
Sema3b	9	107597674	107609229	-	ENSMUSG00000057969	sema domain, immunoglobulin domain (Ig), short basic domain, secreted, (semaphorin) 3B [Source:MGI Symbol;Acc:MGI:107561]	1.82719e-19	1.01895e-17	2.30666	3.02648	3.65458	3.3267	1.13341	1.24809	1.06024	1.04711	-2.74333
Rtl3	X	106837082	106840644	-	ENSMUSG00000047686	retrotransposon Gag like 3 [Source:MGI Symbol;Acc:MGI:2685221]	5.58162e-12	1.4311e-10	2.95686	3.03902	2.66923	2.74136	0.632273	1.45499	0.978486	1.07235	-2.75645
Nap1l2	X	103184176	103186640	-	ENSMUSG00000082229	nucleosome assembly protein 1-like 2 [Source:MGI Symbol;Acc:MGI:106654]	7.83146e-19	4.09724e-17	5.77131	4.97598	6.85962	5.35816	2.12446	2.47092	1.61925	2.11039	-2.75856
Ebpl	14	61331742	61360439	-	ENSMUSG00000021928	emopamil binding protein-like [Source:MGI Symbol;Acc:MGI:1915427]	1.64262e-17	7.7065e-16	3.0885	3.19796	5.38137	4.70591	1.3866	1.57519	1.54616	1.42476	-2.75991
Foxred2	15	77940522	77956722	-	ENSMUSG00000016552	FAD-dependent oxidoreductase domain containing 2 [Source:MGI Symbol;Acc:MGI:106315]	5.65995e-13	1.65726e-11	1.42853	1.60562	2.48351	2.27977	0.61275	0.816118	0.660779	0.727692	-2.76766
Col4a6	X	141165403	141474076	-	ENSMUSG00000031273	collagen, type IV, alpha 6 [Source:MGI Symbol;Acc:MGI:2152695]	4.02428e-19	2.16544e-17	6.49812	7.49436	5.39375	5.59378	1.89252	3.00193	1.88048	2.23345	-2.77298
Hnf1b	11	83850063	83905819	+	ENSMUSG00000020679	HNF1 homeobox B [Source:MGI Symbol;Acc:MGI:98505]	4.22081e-06	3.96652e-05	2.68527	2.90966	1.88834	1.95187	0.407067	0.751099	1.45787	0.775801	-2.78172
Irs3	5	137643031	137645714	-	ENSMUSG00000047182	insulin receptor substrate 3 [Source:MGI Symbol;Acc:MGI:1194882]	1.48726e-17	7.00621e-16	3.3743	3.65101	5.13457	4.37234	1.29076	1.55942	1.59244	1.48906	-2.78711
Tle2	10	81574561	81590845	+	ENSMUSG00000034771	transducin-like enhancer of split 2 [Source:MGI Symbol;Acc:MGI:104635]	5.76512e-23	4.35257e-21	2.3575	3.18311	2.87689	3.58699	0.941665	1.02734	1.20234	1.12568	-2.79367
Dipk1b	2	26628457	26636497	+	ENSMUSG00000036186	divergent protein kinase domain 1B [Source:MGI Symbol;Acc:MGI:1927576]	2.68763e-21	1.79202e-19	4.61743	4.64329	6.31178	4.83502	1.81629	2.14812	1.6527	1.68081	-2.79635
Tent5b	4	133480132	133487938	+	ENSMUSG00000046694	terminal nucleotidyltransferase 5B [Source:MGI Symbol;Acc:MGI:2140500]	6.14884e-36	1.10127e-33	19.9961	21.285	24.565	22.903	7.36101	9.80897	7.62642	6.91143	-2.79896
Vit	17	78508064	78627408	+	ENSMUSG00000024076	vitrin [Source:MGI Symbol;Acc:MGI:1921449]	1.22601e-06	1.2812e-05	1.50691	1.51325	2.43845	2.44828	0.385072	0.598138	1.10177	0.731627	-2.80724
Gm6653	10	88134566	88135853	-	ENSMUSG00000112026	predicted gene 6653 [Source:MGI Symbol;Acc:MGI:3647484]	1.11489e-05	9.44611e-05	1.96806	2.26883	2.47217	3.067	1.21745	1.13227	0.416666	0.714577	-2.80844
Atp7b	8	21992785	22060305	-	ENSMUSG00000006567	ATPase, Cu++ transporting, beta polypeptide [Source:MGI Symbol;Acc:MGI:103297]	2.05908e-08	3.0639e-07	1.73765	1.92697	3.24078	2.28074	1.178	0.804453	0.52594	0.75665	-2.81349
Dclk1	3	55242364	55539068	+	ENSMUSG00000027797	doublecortin-like kinase 1 [Source:MGI Symbol;Acc:MGI:1330861]	1.02551e-23	8.16975e-22	4.64694	4.71836	7.18782	6.13508	1.75824	2.10035	2.33537	1.83914	-2.82434
Slc26a4	12	31519827	31559969	-	ENSMUSG00000020651	solute carrier family 26, member 4 [Source:MGI Symbol;Acc:MGI:1346029]	5.31362e-07	6.00213e-06	1.57242	2.00355	1.34202	1.12511	0.285491	0.648433	0.74441	0.450489	-2.83871
Ncr1	7	4337724	4345164	+	ENSMUSG00000062524	natural cytotoxicity triggering receptor 1 [Source:MGI Symbol;Acc:MGI:1336212]	3.79571e-20	2.27715e-18	4.08145	3.91998	4.61058	4.24911	1.32562	1.33693	1.63352	1.61105	-2.85437
Nap1l5	6	58905233	58907076	-	ENSMUSG00000055430	nucleosome assembly protein 1-like 5 [Source:MGI Symbol;Acc:MGI:1923555]	5.90982e-11	1.3255e-09	1.73936	1.77241	1.66722	1.6026	0.497385	0.488479	0.673015	0.716127	-2.8554
Tfcp2l1	1	118627945	118685168	+	ENSMUSG00000026380	transcription factor CP2-like 1 [Source:MGI Symbol;Acc:MGI:2444691]	0.00029118	0.00171222	4.69194	4.42441	4.53325	3.61361	0.780568	1.23162	2.8822	1.14054	-2.86055	Tfcp2l1
Zyg11a	4	108181738	108218048	-	ENSMUSG00000034645	zyg-11 family member A, cell cycle regulator [Source:MGI Symbol;Acc:MGI:2446208]	1.90084e-06	1.92254e-05	2.4103	3.02039	5.90496	5.03937	1.9823	1.55254	0.904086	1.27892	-2.86385
Gm21973	15	10325380	10373749	+	ENSMUSG00000094814	predicted gene 21973 [Source:MGI Symbol;Acc:MGI:5439442]	0.00607931	0.0236587	1.37277	1.50366	1.32903	1.93733	0.165287	0.838693	0.468458	0.670664	-2.86631	Gm21973
9930014A18Rik	15	60822271	60831793	+	ENSMUSG00000097493	RIKEN cDNA 9930014A18 gene [Source:MGI Symbol;Acc:MGI:2444091]	4.42418e-24	3.63064e-22	1.76651	2.19469	2.17736	2.24353	0.609119	0.925707	0.752459	0.636352	-2.86701
Pla2r1	2	60417543	60553308	-	ENSMUSG00000054580	phospholipase A2 receptor 1 [Source:MGI Symbol;Acc:MGI:102468]	1.75863e-12	4.81064e-11	3.60101	3.4381	6.67071	5.83472	2.05486	1.61886	1.64604	1.48948	-2.87029
Gm26830	11	95669952	95672719	+	ENSMUSG00000097176	predicted gene, 26830 [Source:MGI Symbol;Acc:MGI:5477324]	4.35276e-05	0.00031958	1.25032	1.27782	1.62173	2.30793	0.715078	0.561542	0.405337	0.564177	-2.87507
Gng8	7	16891786	16895436	+	ENSMUSG00000063594	guanine nucleotide binding protein (G protein), gamma 8 [Source:MGI Symbol;Acc:MGI:109163]	2.68634e-17	1.24133e-15	3.39894	4.5474	4.20822	4.6758	1.36074	1.29638	1.6308	1.52493	-2.89537
Olfml1	7	107567446	107591094	+	ENSMUSG00000051041	olfactomedin-like 1 [Source:MGI Symbol;Acc:MGI:2679264]	1.42465e-08	2.18479e-07	3.13155	2.60142	2.38928	2.11174	0.474084	0.992779	1.15455	0.902445	-2.9042
Depp1	6	116650609	116652794	+	ENSMUSG00000048489	DEPP1 autophagy regulator [Source:MGI Symbol;Acc:MGI:1918730]	7.55971e-21	4.90721e-19	12.5901	12.2034	9.72932	9.63715	3.18086	3.19014	4.47057	4.24326	-2.92745
C630043F03Rik	4	72201348	72215352	+	ENSMUSG00000084910	RIKEN cDNA C630043F03 gene [Source:MGI Symbol;Acc:MGI:1915535]	9.75385e-35	1.59553e-32	4.65006	4.88642	5.48779	4.88368	1.70801	1.89454	1.53348	1.65895	-2.9298
Chn1	2	73610660	73775346	-	ENSMUSG00000056486	chimerin 1 [Source:MGI Symbol;Acc:MGI:1915674]	4.42097e-27	4.39179e-25	7.4164	7.44248	11.253	9.38997	3.02139	3.03251	3.34099	2.6468	-2.94824		Chn1
Rab36	10	75037058	75054748	+	ENSMUSG00000020175	RAB36, member RAS oncogene family [Source:MGI Symbol;Acc:MGI:1924127]	6.51101e-25	5.56658e-23	1.5363	1.82328	1.61703	1.5812	0.478821	0.451214	0.607972	0.667046	-2.97399
Stmn2	3	8509360	8561606	+	ENSMUSG00000027500	stathmin-like 2 [Source:MGI Symbol;Acc:MGI:98241]	0.000358186	0.00205346	1.39442	1.69535	3.54104	2.47075	1.11437	0.842243	0.39517	0.700035	-2.98233
Col15a1	4	47208161	47313167	+	ENSMUSG00000028339	collagen, type XV, alpha 1 [Source:MGI Symbol;Acc:MGI:88449]	2.00242e-06	2.01202e-05	26.1796	29.9963	59.2198	51.9744	10.979	12.9713	18.8444	13.1728	-2.99049
Gm26652	X	19232963	19237856	-	ENSMUSG00000097497	predicted gene, 26652 [Source:MGI Symbol;Acc:MGI:5477146]	0.00878109	0.0322354	1.24822	1.13394	2.2568	2.58702	0.47592	0.91996	0.899239	0.107282	-3.00782
Adra2b	2	127363208	127367221	+	ENSMUSG00000058620	adrenergic receptor, alpha 2b [Source:MGI Symbol;Acc:MGI:87935]	2.25755e-15	8.82062e-14	4.68474	5.55592	7.89615	6.49827	1.40045	2.60736	2.31465	1.81439	-3.02759
Ptger1	8	83666678	83672753	+	ENSMUSG00000019464	prostaglandin E receptor 1 (subtype EP1) [Source:MGI Symbol;Acc:MGI:97793]	2.5704e-18	1.27672e-16	2.27908	2.90899	3.7813	3.31986	0.991812	1.16288	0.780323	1.10688	-3.04046
Lypd6	2	50066429	50193569	+	ENSMUSG00000050447	LY6/PLAUR domain containing 6 [Source:MGI Symbol;Acc:MGI:2443848]	6.18702e-10	1.19442e-08	2.17804	2.27879	1.68815	1.74671	0.460179	0.586632	0.494714	1.05165	-3.04326
Gm32618	15	32778904	32796006	+	ENSMUSG00000115317	predicted gene, 32618 [Source:MGI Symbol;Acc:MGI:5591777]	1.42034e-08	2.17954e-07	1.82264	1.55648	1.94795	2.53175	0.731896	0.546614	0.578303	0.719934	-3.0499
Tfap4	16	4544661	4559854	-	ENSMUSG00000005718	transcription factor AP4 [Source:MGI Symbol;Acc:MGI:103239]	9.01108e-20	5.19026e-18	6.05677	5.73508	9.14627	8.93612	2.30543	2.46454	2.57403	2.44098	-3.05307
Gli1	10	127329882	127341974	-	ENSMUSG00000025407	GLI-Kruppel family member GLI1 [Source:MGI Symbol;Acc:MGI:95727]	9.08e-16	3.68258e-14	10.1548	11.8855	13.5261	16.4569	3.14522	3.64957	6.21812	3.9816	-3.06118
Prodh	16	18060357	18090203	-	ENSMUSG00000003526	proline dehydrogenase [Source:MGI Symbol;Acc:MGI:97770]	9.50498e-12	2.35808e-10	2.45158	2.76163	5.21039	5.3681	1.27498	1.27079	1.31637	1.26767	-3.07842
B130046B21Rik	15	98807024	98816077	+	ENSMUSG00000097414	RIKEN cDNA B130046B21 gene [Source:MGI Symbol;Acc:MGI:3704458]	3.16709e-05	0.000240815	1.09648	1.32027	2.42031	2.95286	0.815224	0.654579	0.29859	0.746383	-3.09766
Smad9	3	54755582	54801257	+	ENSMUSG00000027796	SMAD family member 9 [Source:MGI Symbol;Acc:MGI:1859993]	2.8e-45	7.19e-43	9.05405	10.8949	11.7271	10.8587	3.43925	4.06718	3.01799	3.19802	-3.09965
1500015O10Rik	1	43730602	43742578	+	ENSMUSG00000026051	RIKEN cDNA 1500015O10 gene [Source:MGI Symbol;Acc:MGI:1926146]	1.9848e-09	3.56785e-08	12.9903	13.0869	30.2696	23.3016	4.65772	7.32322	7.62309	6.0335	-3.10671		1500015O10Rik
Mfsd7a	5	108441054	108449100	-	ENSMUSG00000029490	major facilitator superfamily domain containing 7A [Source:MGI Symbol;Acc:MGI:2442629]	8.76915e-11	1.92359e-09	1.00751	1.07288	1.63121	1.84092	0.542971	0.433751	0.358028	0.449621	-3.11175
Ly75	2	60292103	60383303	-	ENSMUSG00000026980	lymphocyte antigen 75 [Source:MGI Symbol;Acc:MGI:106662]	2.0563e-28	2.26258e-26	6.09845	7.0442	10.1079	8.83032	2.52802	2.48476	2.43365	2.77593	-3.13831		Ly75
Adamtsl4	3	95676201	95687917	-	ENSMUSG00000015850	ADAMTS-like 4 [Source:MGI Symbol;Acc:MGI:2389008]	3.47417e-18	1.69812e-16	3.85093	4.35067	5.25714	4.93484	1.92403	1.58372	1.15854	1.16293	-3.15542
Gm49312	15	38079102	38079563	+	ENSMUSG00000115771	predicted gene, 49312 [Source:MGI Symbol;Acc:MGI:6118817]	0.000789083	0.00408303	1.39967	1.2484	1.82205	1.95811	0.576358	0.278527	0.726009	0.433077	-3.19183
Prf1	10	61297833	61304680	+	ENSMUSG00000037202	perforin 1 (pore forming protein) [Source:MGI Symbol;Acc:MGI:97551]	0.000347779	0.00199987	6.7768	5.11883	12.8891	9.49928	4.43108	2.75552	1.50574	1.92029	-3.2305
Asic3	5	24413392	24417835	+	ENSMUSG00000038276	acid-sensing (proton-gated) ion channel 3 [Source:MGI Symbol;Acc:MGI:2159339]	1.29629e-06	1.34718e-05	7.47262	10.7275	14.5763	20.5347	3.79751	4.63805	3.11468	4.92153	-3.23652
Galnt9	5	110544355	110621380	+	ENSMUSG00000033316	polypeptide N- acetylgalactosaminyltransferase 9 [Source:MGI Symbol;Acc:MGI:2677965]	1.47275e-07	1.86272e-06	1.54025	1.13843	3.18997	2.91919	0.521649	0.813343	0.658335	0.678919	-3.28856
Nxpe3	16	55839953	55895285	-	ENSMUSG00000075033	neurexophilin and PC-esterase domain family, member 3 [Source:MGI Symbol;Acc:MGI:2686598]	0	8.4e-45	3.99082	3.38147	4.48679	3.7764	1.0803	1.2596	1.22993	1.16269	-3.30384
Wdr86	5	24711738	24730727	-	ENSMUSG00000055235	WD repeat domain 86 [Source:MGI Symbol;Acc:MGI:1915466]	0	1.4e-45	3.87424	4.38434	4.02056	3.83976	0.958001	1.25254	1.34593	1.31957	-3.30574
Ihh	1	74945315	74951672	-	ENSMUSG00000006538	Indian hedgehog [Source:MGI Symbol;Acc:MGI:96533]	0.00374246	0.0155774	3.47934	3.16639	1.8732	2.18643	0.407686	0.464394	1.89277	0.472634	-3.3067		Ihh
Rbp4	19	38116629	38125281	-	ENSMUSG00000024990	retinol binding protein 4, plasma [Source:MGI Symbol;Acc:MGI:97879]	1.0084e-11	2.48675e-10	5.62387	4.12279	7.11278	6.42168	1.14556	1.46916	2.47254	1.93675	-3.3145
A530020G20Rik	3	121531619	121536206	+	ENSMUSG00000097124	RIKEN cDNA A530020G20 gene [Source:MGI Symbol;Acc:MGI:2442825]	2.02353e-11	4.83931e-10	1.55621	1.89553	2.27959	2.89321	0.901784	0.545685	0.515614	0.625752	-3.33144
Gm12796	4	101292414	101321745	-	ENSMUSG00000085721	predicted gene 12796 [Source:MGI Symbol;Acc:MGI:3649207]	2.09425e-05	0.000166462	3.08286	3.46504	4.89412	4.29533	1.72014	1.24689	0.585028	1.16326	-3.33749
Hpgds	6	65117293	65144908	-	ENSMUSG00000029919	hematopoietic prostaglandin D synthase [Source:MGI Symbol;Acc:MGI:1859384]	1.5147e-32	2.21228e-30	2.56848	2.57934	2.29566	2.26221	0.571005	0.754385	0.908364	0.666419	-3.34659
Smad6	9	63953076	64022059	-	ENSMUSG00000036867	SMAD family member 6 [Source:MGI Symbol;Acc:MGI:1336883]	0	0	57.2118	64.9164	74.8548	76.3894	20.872	21.0116	20.0622	19.4775	-3.35742
Crispld1	1	17727045	17766344	+	ENSMUSG00000025776	cysteine-rich secretory protein LCCL domain containing 1 [Source:MGI Symbol;Acc:MGI:1934666]	0	0	4.16491	4.00263	4.79076	4.30785	1.10744	1.45352	1.21834	1.33831	-3.37387	Crispld1
Anxa8	14	34085981	34100571	+	ENSMUSG00000021950	annexin A8 [Source:MGI Symbol;Acc:MGI:1201374]	1.32904e-27	1.37019e-25	6.98931	7.91513	10.0649	8.11618	1.85702	2.55534	2.35505	2.93737	-3.4092
Lrrc4b	7	44429018	44463351	+	ENSMUSG00000047085	leucine rich repeat containing 4B [Source:MGI Symbol;Acc:MGI:3027390]	7.62508e-12	1.91501e-10	1.89866	1.9035	1.6869	1.69873	0.333339	0.351463	0.767254	0.642119	-3.43228
Ttpa	4	20007938	20030785	+	ENSMUSG00000073988	tocopherol (alpha) transfer protein [Source:MGI Symbol;Acc:MGI:1354168]	9.47065e-10	1.77255e-08	2.32853	2.42522	1.55296	1.32274	0.322328	0.455002	0.740454	0.676881	-3.47636
Cend1	7	141426446	141429491	-	ENSMUSG00000060240	cell cycle exit and neuronal differentiation 1 [Source:MGI Symbol;Acc:MGI:1929898]	5.69868e-11	1.28283e-09	1.13664	1.47304	1.81451	1.59694	0.366704	0.507468	0.415727	0.428344	-3.50424
Nog	11	89300638	89302332	-	ENSMUSG00000048616	noggin [Source:MGI Symbol;Acc:MGI:104327]	2.05413e-15	8.05146e-14	3.18937	3.06245	2.59111	2.84649	0.715658	0.860393	1.16752	0.590211	-3.50635
BC061237	14	44492463	44506345	+	ENSMUSG00000072145	cDNA sequence BC061237 [Source:MGI Symbol;Acc:MGI:2682320]	5.03876e-05	0.000364427	1.43985	2.1404	2.88624	3.39718	1.31364	0.540073	0.266732	0.689479	-3.5103
5330417C22Rik	3	108455694	108536536	-	ENSMUSG00000040412	RIKEN cDNA 5330417C22 gene [Source:MGI Symbol;Acc:MGI:1923930]	0.00576407	0.0226112	2.61778	2.93992	1.93912	1.08106	0.206504	0.326597	1.3887	0.514169	-3.52134	5330417C22Rik
Pdzk1ip1	4	115088708	115093899	+	ENSMUSG00000028716	PDZK1 interacting protein 1 [Source:MGI Symbol;Acc:MGI:1914432]	2.22915e-05	0.000175535	2.47312	2.55185	1.68794	1.98433	0.149762	0.506612	1.15075	0.652684	-3.53573	Pdzk1ip1
Fgfr3	5	33721674	33737068	+	ENSMUSG00000054252	fibroblast growth factor receptor 3 [Source:MGI Symbol;Acc:MGI:95524]	1.3e-44	3.444e-42	6.85133	8.9278	10.0216	10.5445	2.3436	2.8164	2.53507	2.49333	-3.56733
Iigp1	18	60376027	60392634	+	ENSMUSG00000054072	interferon inducible GTPase 1 [Source:MGI Symbol;Acc:MGI:1926259]	0.000490948	0.0027022	12.4199	5.01187	3.40665	2.81716	1.61066	1.47323	2.03911	1.48438	-3.58018
Atp6v0d2	4	19876841	19922605	-	ENSMUSG00000028238	ATPase, H+ transporting, lysosomal V0 subunit D2 [Source:MGI Symbol;Acc:MGI:1924415]	2.3683e-14	8.23102e-13	6.58077	6.96531	6.0505	5.17386	1.41614	1.35818	2.86511	1.22288	-3.60964
Hrct1	4	43727188	43728639	+	ENSMUSG00000071001	histidine rich carboxyl terminus 1 [Source:MGI Symbol;Acc:MGI:1917945]	1.07026e-09	1.99098e-08	1.24698	1.24462	1.31073	1.51606	0.346397	0.472652	0.323404	0.330713	-3.61017
Cyp26a1	19	37697798	37701536	+	ENSMUSG00000024987	cytochrome P450, family 26, subfamily a, polypeptide 1 [Source:MGI Symbol;Acc:MGI:1096359]	3.27167e-05	0.000247796	34.0705	30.0548	21.4835	23.7833	4.3268	5.23456	14.8002	5.166	-3.70474
Cwh43	5	73406075	73453435	+	ENSMUSG00000029154	cell wall biogenesis 43 C-terminal homolog [Source:MGI Symbol;Acc:MGI:2444131]	9.90837e-08	1.30151e-06	1.48186	1.62245	1.11745	1.10689	0.233443	0.235434	0.690393	0.274554	-3.71638
Ednrb	14	103814625	103844402	-	ENSMUSG00000022122	endothelin receptor type B [Source:MGI Symbol;Acc:MGI:102720]	4.19896e-33	6.2823e-31	29.607	27.8511	47.3237	36.9974	10.5903	9.34077	8.43651	8.93003	-3.80129
Kcna1	6	126640397	126646384	-	ENSMUSG00000047976	potassium voltage-gated channel, shaker- related subfamily, member 1 [Source:MGI Symbol;Acc:MGI:96654]	1.04669e-14	3.77686e-13	1.4881	1.75361	2.86364	2.90194	0.439463	0.72685	0.631536	0.510668	-3.90177
Mt1	8	94179082	94180327	+	ENSMUSG00000031765	metallothionein 1 [Source:MGI Symbol;Acc:MGI:97171]	1.15548e-06	1.21267e-05	71.8891	69.8347	186.845	167.183	40.5328	30.4314	27.9424	25.5321	-3.98391
Calcb	7	114718643	114723365	+	ENSMUSG00000030666	calcitonin-related polypeptide, beta [Source:MGI Symbol;Acc:MGI:2151254]	1.71935e-13	5.38794e-12	4.44059	4.56299	2.80866	2.60039	0.889463	0.984099	0.796082	0.886437	-4.05295
Tmem200c	17	68826623	68843139	+	ENSMUSG00000095407	transmembrane protein 200C [Source:MGI Symbol;Acc:MGI:3646281]	1.81637e-22	1.33039e-20	7.42716	8.02657	12.7873	10.8721	2.53647	3.11057	2.12712	1.72707	-4.11663	Tmem200c
Tmod2	9	75565621	75611325	-	ENSMUSG00000032186	tropomodulin 2 [Source:MGI Symbol;Acc:MGI:1355335]	0	0	4.06487	3.93295	5.57623	4.46788	1.06362	1.20422	1.04791	1.04468	-4.13765		Tmod2
Ceacam10	7	24777206	24784657	+	ENSMUSG00000054169	carcinoembryonic antigen-related cell adhesion molecule 10 [Source:MGI Symbol;Acc:MGI:1347248]	4.28144e-08	6.02371e-07	2.29958	3.1871	8.39146	5.98665	1.60194	1.06086	1.12104	0.962959	-4.18488
Gm36696	7	72110761	72113456	+	ENSMUSG00000108427	predicted gene, 36696 [Source:MGI Symbol;Acc:MGI:5595855]	0.000193159	0.00119697	1.77164	1.31681	1.16985	1.23924	0.337744	0.293789	0.306316	0.365446	-4.21819
Rtkn2	10	67979570	68059740	+	ENSMUSG00000037846	rhotekin 2 [Source:MGI Symbol;Acc:MGI:2158417]	7.88497e-20	4.58468e-18	1.02587	1.16454	1.88045	1.61457	0.314692	0.371168	0.332574	0.30299	-4.30251
Wnt6	1	74771892	74785322	+	ENSMUSG00000033227	wingless-type MMTV integration site family, member 6 [Source:MGI Symbol;Acc:MGI:98960]	0	0	59.7206	64.9032	75.0356	65.2899	17.4792	16.0067	11.2162	15.8276	-4.37718		Wnt6
Rspo3	10	29452416	29535867	-	ENSMUSG00000019880	R-spondin 3 [Source:MGI Symbol;Acc:MGI:1920030]	4.8096e-06	4.44829e-05	7.67608	7.20485	12.2235	9.45636	3.57143	2.1516	0.846681	1.65763	-4.44382	Rspo3
Ptger3	3	157566892	157645888	+	ENSMUSG00000040016	prostaglandin E receptor 3 (subtype EP3) [Source:MGI Symbol;Acc:MGI:97795]	8.20852e-35	1.3609e-32	16.9757	17.4881	14.6835	13.3333	3.7087	3.9741	2.24672	4.02414	-4.47772	Ptger3
Upk1b	16	38773184	38800328	-	ENSMUSG00000049436	uroplakin 1B [Source:MGI Symbol;Acc:MGI:98912]	9.55059e-28	9.97204e-26	4.50704	4.06779	6.72772	5.29769	1.27466	0.985577	1.15605	1.14934	-4.51202
Kcnd3os	3	105441595	105452955	-	ENSMUSG00000074346	potassium voltage-gated channel, Shal- related family, member 3, opposite strand [Source:MGI Symbol;Acc:MGI:1925885]	2.78939e-11	6.51221e-10	2.79115	3.46711	4.00349	4.6358	1.3995	0.507236	0.594973	0.798552	-4.51405
Spink8	9	109812280	109826633	+	ENSMUSG00000050074	serine peptidase inhibitor, Kazal type 8 [Source:MGI Symbol;Acc:MGI:1925959]	0	0	50.6922	45.8974	51.8901	49.7318	11.3156	10.9192	8.66117	12.6726	-4.54941
BB123696	13	52729615	52757205	-	ENSMUSG00000113737	expressed sequence BB123696 [Source:MGI Symbol;Acc:MGI:2145475]	8.68268e-11	1.90731e-09	2.07511	2.33439	4.47574	4.70763	1.02641	0.855631	0.450906	0.642066	-4.56901
Acss3	10	106933517	107123668	-	ENSMUSG00000035948	acyl-CoA synthetase short-chain family member 3 [Source:MGI Symbol;Acc:MGI:2685720]	7.28653e-35	1.22459e-32	6.34787	5.60518	10.6859	8.19665	1.61993	1.76436	1.74327	1.60154	-4.58242
Adam11	11	102761439	102780262	+	ENSMUSG00000020926	a disintegrin and metallopeptidase domain 11 [Source:MGI Symbol;Acc:MGI:1098667]	1.25957e-29	1.50762e-27	2.0304	2.48245	3.16348	3.60115	0.501021	0.673397	0.591667	0.656468	-4.6552
Armh4	14	49675952	49783383	-	ENSMUSG00000036242	armadillo-like helical domain containing 4 [Source:MGI Symbol;Acc:MGI:1914669]	4.8e-44	1.3134e-41	3.09688	2.62532	3.39505	3.36971	0.520179	0.629217	0.893622	0.612913	-4.70154
Xcl1	1	164931644	164935527	-	ENSMUSG00000026573	chemokine (C motif) ligand 1 [Source:MGI Symbol;Acc:MGI:104593]	9.06561e-18	4.33612e-16	5.3908	5.44045	6.50813	6.22703	1.07484	1.2302	1.53919	1.07118	-4.79438
Pdlim3	8	45885461	45919548	+	ENSMUSG00000031636	PDZ and LIM domain 3 [Source:MGI Symbol;Acc:MGI:1859274]	3.67e-43	9.5825e-41	10.1564	9.72662	15.6012	13.2408	2.29931	2.35008	3.16713	2.30908	-4.81206
Ptger2	14	44988195	45003820	+	ENSMUSG00000037759	prostaglandin E receptor 2 (subtype EP2) [Source:MGI Symbol;Acc:MGI:97794]	2.05467e-21	1.39655e-19	1.90271	1.79185	1.46595	1.50978	0.256381	0.40473	0.490884	0.208057	-4.90444
Lrrc75b	10	75550123	75560330	-	ENSMUSG00000046807	leucine rich repeat containing 75B [Source:MGI Symbol;Acc:MGI:2143657]	2.85906e-18	1.41437e-16	1.0733	1.19454	1.82878	1.47401	0.160691	0.298193	0.371632	0.29558	-4.94685
Adra1b	11	43774606	43901210	-	ENSMUSG00000050541	adrenergic receptor, alpha 1b [Source:MGI Symbol;Acc:MGI:104774]	4.53983e-10	8.94729e-09	1.10898	1.3302	2.81368	2.39849	0.446157	0.570725	0.198354	0.236643	-5.26996
Cux2	5	121856366	122050102	-	ENSMUSG00000042589	cut-like homeobox 2 [Source:MGI Symbol;Acc:MGI:107321]	5.23436e-39	1.12663e-36	1.24686	1.3539	1.73886	1.57026	0.20542	0.242502	0.292765	0.373094	-5.30614
Cyp1b1	17	79701537	79715061	-	ENSMUSG00000024087	cytochrome P450, family 1, subfamily b, polypeptide 1 [Source:MGI Symbol;Acc:MGI:88590]	8.06943e-15	2.96407e-13	1.9931	2.0213	1.6545	1.13081	0.126654	0.455372	0.384809	0.301493	-5.36115
Gzmb	14	56258838	56262260	-	ENSMUSG00000015437	granzyme B [Source:MGI Symbol;Acc:MGI:109267]	1.33752e-07	1.70398e-06	23.5603	20.9123	53.2935	41.9776	10.2811	5.40645	3.50365	4.90451	-5.79954
Mt2	8	94172664	94173568	+	ENSMUSG00000031762	metallothionein 2 [Source:MGI Symbol;Acc:MGI:97172]	3.57369e-07	4.17958e-06	123.787	118.491	418.778	400.169	59.7262	43.039	36.8501	32.4622	-6.16713
Galr2	11	116280939	116283938	+	ENSMUSG00000020793	galanin receptor 2 [Source:MGI Symbol;Acc:MGI:1337018]	3.47616e-11	8.00137e-10	1.00052	1.29944	3.44238	3.22913	0.373443	0.314363	0.355082	0.374746	-6.32847
Mt3	8	94152607	94154146	+	ENSMUSG00000031760	metallothionein 3 [Source:MGI Symbol;Acc:MGI:97173]	0.000105349	0.000697879	2.23233	2.34456	13.1154	10.7494	1.27671	1.00594	1.35299	0.563081	-6.7739
Ccdc74a	16	17646470	17650738	+	ENSMUSG00000041617	coiled-coil domain containing 74A [Source:MGI Symbol;Acc:MGI:1919565]	1.6166e-20	1.01709e-18	1.08481	1.36064	1.43904	1.62038	0.155105	0.149911	0.219801	0.244748	-7.15323
Lrrtm1	6	77242689	77257791	+	ENSMUSG00000060780	leucine rich repeat transmembrane neuronal 1 [Source:MGI Symbol;Acc:MGI:2389173]	3.27229e-34	5.21378e-32	2.6949	2.86511	4.68203	3.77807	0.360928	0.636397	0.453414	0.461777	-7.33071
Gm4841	18	60268305	60273272	-	ENSMUSG00000068606	predicted gene 4841 [Source:MGI Symbol;Acc:MGI:3643814]	1.30331e-10	2.77599e-09	2.11374	1.34083	1.3923	1.00906	0.364749	0.226628	0.12996	0.0422856	-7.66862
Dkk1	19	30545863	30549665	-	ENSMUSG00000024868	dickkopf WNT signaling pathway inhibitor 1 [Source:MGI Symbol;Acc:MGI:1329040]	6.59338e-20	3.87038e-18	1.14036	1.02979	1.13101	1.00641	0.170667	0.0883666	0.138202	0.131904	-8.14071
Hsd17b1	11	101078411	101080527	+	ENSMUSG00000019301	hydroxysteroid (17-beta) dehydrogenase 1 [Source:MGI Symbol;Acc:MGI:105077]	2.50975e-11	5.90996e-10	5.73726	5.74321	15.9901	12.7016	1.52461	1.34542	0.751492	1.28506	-8.18738
Cys1	12	24665833	24681813	-	ENSMUSG00000062563	cystin 1 [Source:MGI Symbol;Acc:MGI:2177632]	1.99617e-31	2.72111e-29	1.44576	1.69329	2.0581	2.08388	0.140315	0.232483	0.284058	0.189779	-8.59996
Pi15	1	17601901	17630939	+	ENSMUSG00000067780	peptidase inhibitor 15 [Source:MGI Symbol;Acc:MGI:1934659]	2.60797e-27	2.65526e-25	13.4056	13.8963	25.9733	14.9098	2.1069	2.28623	1.86046	1.41037	-8.89683
C2cd4a	9	67830489	67832330	-	ENSMUSG00000047990	C2 calcium-dependent domain containing 4A [Source:MGI Symbol;Acc:MGI:3645763]	1.36647e-06	1.41414e-05	14.6481	17.7232	10.9667	9.57609	0.339342	1.10692	3.41427	1.00399	-9.02274
Tcf23	5	30968662	30977018	+	ENSMUSG00000006642	transcription factor 23 [Source:MGI Symbol;Acc:MGI:1934960]	0	0	7.30229	6.7074	10.2258	9.32635	0.912893	0.823265	0.986038	0.845826	-9.40629
Sult1a1	7	126672865	126676432	-	ENSMUSG00000030711	sulfotransferase family 1A, phenol- preferring, member 1 [Source:MGI Symbol;Acc:MGI:102896]	0	0	7.46628	8.06267	7.79591	7.0635	0.667509	0.711565	0.934802	0.823162	-9.68696
Wnt10a	1	74791516	74804179	+	ENSMUSG00000026167	wingless-type MMTV integration site family, member 10A [Source:MGI Symbol;Acc:MGI:108071]	0	0	6.27784	6.52791	10.3659	8.88276	0.719279	0.764708	0.475671	0.875559	-11.3058
Mt4	8	94137197	94139031	+	ENSMUSG00000031757	metallothionein 4 [Source:MGI Symbol;Acc:MGI:99692]	1.61851e-10	3.40303e-09	3.11951	2.8983	11.8626	14.4714	0.892051	0.538859	0.421377	0.30163	-15.02
Sult1d1	5	87554645	87569027	-	ENSMUSG00000029273	sulfotransferase family 1D, member 1 [Source:MGI Symbol;Acc:MGI:1926341]	1.22995e-09	2.26742e-08	3.6185	3.34626	2.90236	1.83946	0.0240637	0.174433	0.39557	0.162734	-15.4685
Ptgdr	14	44851235	44859375	-	ENSMUSG00000071489	prostaglandin D receptor [Source:MGI Symbol;Acc:MGI:102966]	3.66511e-27	3.67065e-25	1.79365	2.61808	1.98673	1.65583	0.0278504	0.255717	0.0736715	0.0753366	-18.6194
Zbtb16	9	48654297	48836222	-	ENSMUSG00000066687	zinc finger and BTB domain containing 16 [Source:MGI Symbol;Acc:MGI:103222]	0	0	15.6772	16.9364	23.409	25.3888	0.722438	0.966171	0.926949	0.49992	-26.1313	Zbtb16
