# Supplementary material for: The zinc-finger transcription factor Blimp1/Prdm1 is required for uterine remodelling and repair in the mouse
Source: Nat Commun. 2025 Jan 31;16:1220. doi: 10.1038/s41467-025-56511-8 (PMC11785775; doi:10.1038/s41467-025-56511-8)
Supplement: Supplementary file 7 — Source data [file 41467_2025_56511_MOESM7_ESM.xlsx]

## Sheet: raw data for graph in Sup fig4b
Number of F4/80 positive cells in stroma
WT	Mut
53	49
59	47
57	51
Number of F4/80 positive cells in decidua
WT	Mut
27	7
22	6
23	3

## Sheet: raw data for graph in Sup fig5c
Blimp1 deletion in the uterine stroma of PP2 Blimp1Δ uteri
WT	Blimp1Δ
66.4	15.7
85.4	11
79.3	21.2
